# Supplementary material for: Human blastoids model blastocyst development and implantation
Source: Nature. 2021 Dec 2;601(7894):600–5. doi: 10.1038/s41586-021-04267-8 (PMC8791832; doi:10.1038/s41586-021-04267-8)
Supplement: Supplementary file 2 — Differentially expressed genes based on bulk and single-cell RNA-seq data. Tab1: Differentially expressed genes and enriched GO term are listed based on the comparison between PrE analogue cells isolated from blastoid and in vitro PrE stem cell culture (nEND and PrE cells: Linneberg-Agerholm et al., 2019). Tab2: Differentially expressed genes and enriched GO term are listed based on the comparison of TE analogue cells isolated from blastoid against in vitro TSCs in 2D (Okae et al., 2018), or TE analogue cells derived from trophosphere induced by XMU-MT-1 treatment and the comparison between TE analogue cells derived from trophosphere induced by SC-144 and naive PSC. Differentially expressed genes are listed based on the comparison of TE analogue cells isolated from blastoid against TSCs in 3D culture or TSC converted from naive PSC in 2D culture condition (Guo et al., 2021). Tab3: Differentially expressed genes and enriched GO term are listed based on the comparison of different cluster of cells in UMAP generated by single-cell RNA seq. The tables contain the comparison between cluster 4 (naive PSC) and cluster 10 (early TE analogue), cluster 2 (mural TE analogue) and cluster 10 (early TE analogue), cluster 2 (mural TE analogue) and cluster 5 (polar TE analogue), cluster 1 (EPI analogue) and cluster 6 (EPI analogue), cluster 6 (EPI analogue) and cluster 8 (PrE analogue), and cluster 4 (naive PSC) and cluster 0 (EPI analogue). Tab4: List of reported marker genes for EPI, TE and PrE are summarized. [file 41586_2021_4267_MOESM2_ESM.xlsx]

## Sheet: Summary BulkSeq Hypo+GOTerms
	PDGFR+ sorted Blastoid cells vs nEND cells												PDGFR+ sorted Blastoid cells vs PrE cells
	gene_id	gene_name	baseMean	log2FoldChange	lfcSE	stat	pvalue	padj	log2FoldChange.shrunk	sign			gene_id	gene_name	baseMean	log2FoldChange	lfcSE	stat	pvalue	padj	log2FoldChange.shrunk	sign				GO-Term analysis of upregulated genes between Hypoblast cells (PDGFR+) isolated from day 5 blastoids and nEND cells. DEG was performed based on genes with p-value <0.01. Data set of upregulated genes was subjected to GO-term analysis. Representative GO Terms are highlighted and contain information about counts, p-value and respective gene sets.
	ENSG00000240233	RN7SL587P	17.2408	45.3319	1.56597	28.948	3e-184	6.9e-180	5.56405	up			ENSG00000240233	RN7SL587P	17.2408	45.3319	1.56597	28.948	3e-184	6.9e-180	5.56405	up
	ENSG00000163827	LRRC2	21.4895	44.4021	1.55493	28.5556	2.4e-179	2.8e-175	4.9418	up			ENSG00000163827	LRRC2	21.4895	44.4021	1.55493	28.5556	2.4e-179	2.8e-175	4.9418	up				Category	Term	Count	PValue	Genes
	ENSG00000167642	SPINT2	3448.79	4.8105	0.203853	23.5979	4.1e-123	3.1e-119	4.78688	up			ENSG00000167642	SPINT2	3448.79	4.8105	0.203853	23.5979	4.1e-123	3.1e-119	4.78688	up				GOTERM_BP_DIRECT	GO:0035019~somatic stem cell population maintenance	27	1.3E-5	PRDM14, RBPJ, FGF2, ZFP36L2, SOX2, POLR2A, POLR2B, ZIC3, SALL4, ZSCAN10, SOX9, SOX4, SMAD2, FOXD3, SMAD4, CDX2, BRAF, KLF4, POU5F1, BCL9, VANGL2, LIN28A, DPPA4, NANOG, RAF1, EPHA1, TDGF1
	ENSG00000259242	AC002306.1	10.0331	43.1135	1.83413	23.5063	3.5e-122	2e-118	4.67052	up			ENSG00000259242	AC002306.1	10.0331	43.1135	1.83413	23.5063	3.5e-122	2e-118	4.67052	up				GOTERM_BP_DIRECT	GO:0006351~transcription, DNA-templated	479	1.7E-16	ZNF296, ZNF175, GABPB2, DCAF1, SPIB, SPIC, ZMIZ2, ZXDC, ZNF826P, ADNP2, MNX1, ZNF165, CSNK2A1, ZNF160, DDX11, PIH1D1, ZNF281, SOX13, DNTTIP2, ZNF10, EID3, EWSR1, ASF1A, CGGBP1, SF1, ZNF28, ZNF154, ZNF273, PRDM14, BAZ2B, PRDM11, POU5F1B, ZSCAN10, HESX1, ZS
	ENSG00000273319	AC058791.1	27.1296	41.4915	1.78754	23.2115	3.5e-119	1.6e-115	4.46899	up			ENSG00000273319	AC058791.1	27.1296	41.4915	1.78754	23.2115	3.5e-119	1.6e-115	4.46899	up				GOTERM_BP_DIRECT	GO:0035023~regulation of Rho protein signal transduction	35	1.7E-7	ITSN2, ARHGEF26, ITSN1, FGD3, AKAP13, ABR, FGD4, PREX1, PDCD10, MCF2L, PLEKHG4B, EPS8L1, ECT2, MCF2L2, VAV3, ARHGEF11, PLEKHG1, ARHGEF12, ARHGEF15, MCF2, PLEKHG5, ARHGEF38, PLEKHG6, ARHGEF16, VAV2, BCR, TIAM1, DLC1, ARHGEF4, RAF1, ECT2L, ARHGEF7, SOS1, AR
	ENSG00000162688	AGL	1214.09	5.50024	0.2381	23.1005	4.6e-118	1.8e-114	5.46093	up			ENSG00000162688	AGL	1214.09	5.50024	0.2381	23.1005	4.6e-118	1.8e-114	5.46093	up				GOTERM_BP_DIRECT	GO:0006974~cellular response to DNA damage stimulus	58	1.8E-4	MCM7, FMR1, MCM9, SMC5, CHD2, YY1, NIPBL, HERC2, TLK1, TOPBP1, TP63, VAV3, SHPRH, ARMT1, PARP1, DTX3L, NCOA6, DDX11, HUS1, CHD1L, BAZ1B, SPIDR, SIRT1, TOPORS, RNF168, PSME4, MAPKAPK2, IRF7, NUPR2, SGK1, DTL, PPP1R15A, USP16, BOD1L1, ZBTB1, XIAP, FBXO45, F
	ENSG00000140557	ST8SIA2	22.993	43.1325	1.87879	22.9576	1.2e-116	4.1e-113	4.42658	up			ENSG00000140557	ST8SIA2	22.993	43.1325	1.87879	22.9576	1.2e-116	4.1e-113	4.42658	up				GOTERM_BP_DIRECT	GO:0016569~covalent chromatin modification	41	2.0E-5	L3MBTL1, CHD8, CHD7, CTCF, CHD2, CHD1, ING1, CABIN1, MBTD1, CECR2, ING2, TRIM28, SPIN1, TLK1, JARID2, HMGN3, BPTF, BRD4, BANP, BRD3, BRD2, SMARCC1, PBRM1, NPM2, CBX4, CBX2, ATRX, SMARCA5, TET1, DEK, ARID1A, ARID1B, SMARCA4, NCOR1, AEBP2, DPPA3, MTF2, FOXA
	ENSG00000198515	CNGA1	17.6445	33.142	1.51412	21.8886	3.3e-106	9.7e-103	5.33305	up			ENSG00000198515	CNGA1	17.6445	33.142	1.51412	21.8886	3.3e-106	9.7e-103	5.33305	up				GOTERM_BP_DIRECT	GO:0043547~positive regulation of GTPase activity	137	2.3E-5	ITSN2, KLB, FAM13B, ITSN1, FZD10, FNBP1L, F11R, FGF2, ARHGAP35, RAPGEFL1, ICAM1, RCBTB2, FGF4, PREX1, ARHGAP42, FGF8, HERC2, PLCE1, DENND5A, RGS9, RGS6, PDGFRA, RALBP1, GAPVD1, BCR, ACAP2, AKAP9, ELMO1, RIN3, RIN2, LLGL1, NGEF, LLGL2, SPTBN4, ARHGEF26, AR
	ENSG00000162174	ASRGL1	601.718	5.2931	0.242602	21.818	1.6e-105	4e-102	5.25412	up			ENSG00000162174	ASRGL1	601.718	5.2931	0.242602	21.818	1.6e-105	4e-102	5.25412	up				GOTERM_BP_DIRECT	GO:0045944~positive regulation of transcription from RNA polymerase II promoter	228	2.3E-6	ATF1, GABPB2, MAML1, ZNF292, RBPJ, BACH1, IKZF4, SOX2, SPIC, RPS6KA5, CREB3L3, SOX17, TRIM28, SOX15, ZMIZ2, MYB, EPC1, SOX9, CCNL2, CCNL1, SOX4, TP63, SMARCC1, FOXH1, SOX11, HNF1B, EBF3, OVOL2, RUNX1, HCFC1, TFAM, ATF5, AIRE, PRKDC, TXK, GATA6, PIK3R1, ME
	ENSG00000272081	AC008972.2	4.99017	-43.7021	2.08217	-20.9888	8.31e-98	1.93e-94	-2.92629	down			ENSG00000272081	AC008972.2	4.99017	-43.7021	2.08217	-20.9888	8.31e-98	1.93e-94	-2.92629	down				GOTERM_BP_DIRECT	GO:0046854~phosphatidylinositol phosphorylation	34	2.5E-5	KLB, SMG1, INPP1, PDGFA, PIK3CD, PIK3CB, PIK3R1, PIK3C2A, FGF2, FGF4, PIK3R5, FGF8, ERBB3, ERBB4, IMPA2, CD19, PI4KAP1, PI4KAP2, PIP4K2A, PIP5K1B, FYN, IP6K2, PDGFRA, GAB1, PTPN11, EFR3B, FAM126A, PIKFYVE, FGF18, PI4KA, GRB2, FGFR4, FGFR3, FGFR1
	ENSG00000117632	STMN1	4397.37	3.23425	0.157887	20.4845	2.96e-93	6.26e-90	3.22471	up			ENSG00000117632	STMN1	4397.37	3.23425	0.157887	20.4845	2.96e-93	6.26e-90	3.22471	up				GOTERM_BP_DIRECT	GO:0006468~protein phosphorylation	110	3.0E-4	MAML1, TESK2, COL4A3BP, RPS6KA5, RASSF2, PIM2, MAP3K9, PDK2, PDK1, MAP3K5, CDKL4, PRKCI, MORC3, CSNK2A1, DAPK1, MATK, DYRK1A, HUS1, LMTK2, DYRK1B, PHKA1, PRPF4B, PRKCA, PASK, NRBP1, BCR, ILF3, MAK, MAPKAPK2, SIK3, BTK, ULK1, RAF1, TRIB1, TXK, PIK3R4, PIK3
	ENSG00000162595	DIRAS3	10.8531	35.183	1.7252	20.3935	1.91e-92	3.7e-89	5.74739	up			ENSG00000162595	DIRAS3	10.8531	35.183	1.7252	20.3935	1.91e-92	3.7e-89	5.74739	up				GOTERM_BP_DIRECT	GO:0000381~regulation of alternative mRNA splicing, via spliceosome	17	3.0E-4	RBM25, DDX5, WTAP, RBFOX3, FMR1, DYRK1A, UHMK1, HNRNPL, RBM4, PTBP1, THRAP3, TRA2B, SRSF2, SAP18, SREK1, SRSF6, RBM5
	ENSG00000163694	RBM47	1112.54	5.39377	0.265152	20.3422	5.45e-92	9.74e-89	5.34451	up			ENSG00000163694	RBM47	1112.54	5.39377	0.265152	20.3422	5.45e-92	9.74e-89	5.34451	up				GOTERM_BP_DIRECT	GO:0006397~mRNA processing	51	3.1E-4	RBM25, RBM26, CELF1, FMR1, CELF2, AKAP8L, ADAR, HNRNPR, PHRF1, RBM4, PTBP1, PPP4R2, KHSRP, DHX15, ZNF326, RBFOX3, SCAF11, PTBP3, SRRM1, WDR33, SFPQ, RBMXL1, THRAP3, PRPF3, ESRP1, SRSF2, SRSF4, SRSF5, SREK1, SRSF7, U2AF1L5, KHDRBS3, SCAF8, NOCT, SAP18, RBB
	ENSG00000125089	SH3TC1	132.347	27.7723	1.37146	20.2502	3.54e-91	5.88e-88	7.16041	up			ENSG00000125089	SH3TC1	132.347	27.7723	1.37146	20.2502	3.54e-91	5.88e-88	7.16041	up				GOTERM_BP_DIRECT	GO:0006396~RNA processing	32	3.1E-4	DHX9, CELF2, HNRNPU, TMTC1, ADAR, BICD1, M1AP, RBM4, SYNCRIP, EXOSC10, HNRNPDL, DHX33, DHX36, CCNL1, RBM5, RBM6, RBM39, PNPT1, PABPC4, LARP7, DICER1, U2SURP, CHERP, SETX, HNRNPL, HNRNPUL1, DKC1, HNRNPF, HNRNPD, AGGF1, MPHOSPH10, RBMS1
	ENSG00000140015	KCNH5	25.7044	28.0095	1.39896	20.0216	3.57e-89	5.53e-86	6.31069	up			ENSG00000140015	KCNH5	25.7044	28.0095	1.39896	20.0216	3.57e-89	5.53e-86	6.31069	up				GOTERM_BP_DIRECT	GO:0043065~positive regulation of apoptotic process	88	3.3E-7	HRK, DDX3X, ITSN1, ADM, PYCARD, AKAP13, ING2, RASSF2, RPS6KA2, MCF2L, CYP1B1, TNFRSF8, CASP2, MAP3K9, SOX4, RBM5, MAP3K5, NCOA1, VAV3, ARHGEF11, KLF11, ARHGEF12, PLEKHG5, ARHGEF16, PAWR, SIRT1, DUSP6, VAV2, DNM2, LATS1, TIAM1, ALDH1A3, GAL, LATS2, SHQ1, B
	ENSG00000008083	JARID2	893.963	5.58423	0.279071	20.0101	4.5e-89	6.54e-86	5.52761	up			ENSG00000008083	JARID2	893.963	5.58423	0.279071	20.0101	4.5e-89	6.54e-86	5.52761	up				GOTERM_BP_DIRECT	GO:0006355~regulation of transcription, DNA-templated	363	3.4E-12	ZNF175, ZMYND8, JMJD1C, BACH1, CCAR1, SOX2, PNN, RPS6KA5, ZNF729, SOX17, ZNF728, ZNF727, SOX15, MYB, ZNF724, NKX1-2, ZNF826P, ZNF844, ADNP2, ZNF600, CCNL2, ZNF721, SOX4, ZNF165, CSNK2A1, ZNF160, SFMBT2, SOX13, DNTTIP2, ZNF10, EBF3, HCFC1, CARHSP1, ARGFX,
	ENSG00000160224	AIRE	47.657	35.7763	1.79092	19.9764	8.83e-89	1.21e-85	5.59807	up			ENSG00000160224	AIRE	47.657	35.7763	1.79092	19.9764	8.83e-89	1.21e-85	5.59807	up				GOTERM_BP_DIRECT	GO:0070830~bicellular tight junction assembly	15	4.4E-4	PRKCI, PATJ, TBCD, F11R, PTPN13, GRHL2, MPP7, OCLN, CLDN3, WNT11, MARVELD2, PARD3, MARVELD3, ECT2, CRB3
	ENSG00000092820	EZR	4474.28	3.27394	0.163971	19.9665	1.08e-88	1.39e-85	3.26355	up			ENSG00000092820	EZR	4474.28	3.27394	0.163971	19.9665	1.08e-88	1.39e-85	3.26355	up				GOTERM_BP_DIRECT	GO:0014066~regulation of phosphatidylinositol 3-kinase signaling	27	4.5E-4	KLB, PDGFA, PIK3CD, PIK3CB, PIK3R1, FGF2, RASGRP1, FGF4, FGF8, ERBB3, ERBB4, CD19, MAPK1, PIP4K2A, PIP5K1B, FYN, PPP1R16B, PDGFRA, GAB1, PTPN11, PTPN13, CEACAM1, FGF18, GRB2, FGFR4, FGFR3, FGFR1
	ENSG00000167641	PPP1R14A	524.861	5.58565	0.283391	19.71	1.77e-86	2.16e-83	5.52932	up			ENSG00000167641	PPP1R14A	524.861	5.58565	0.283391	19.71	1.77e-86	2.16e-83	5.52932	up				GOTERM_BP_DIRECT	GO:0008380~RNA splicing	47	5.6E-4	U2AF1L5, RBM25, FMR1, AKAP8L, RNPC3, PTBP1, RBM4, SYNCRIP, SCAF8, PPP4R2, KHSRP, DHX15, SAP18, ZNF326, RBM5, SRSF11, RBM39, PRPF38B, RBFOX3, WTAP, NCBP2, SCAF11, SREK1IP1, PRPF4B, THOC2, QKI, PTBP3, SRRM1, SRPK1, SFPQ, RBMXL1, SON, DDX39B, THRAP3, ZNF638,
	ENSG00000092421	SEMA6A	3375.55	5.20397	0.264466	19.6773	3.38e-86	3.93e-83	5.15982	up			ENSG00000092421	SEMA6A	3375.55	5.20397	0.264466	19.6773	3.38e-86	3.93e-83	5.15982	up				GOTERM_BP_DIRECT	GO:0048015~phosphatidylinositol-mediated signaling	36	6.4E-5	KLB, MAPKAP1, PDGFA, PIK3CD, PIK3CB, PIK3R1, PIK3C2A, FGF2, FGF4, FGF8, ERBB3, INPP5F, ERBB4, CD19, PI4KAP1, PI4KAP2, FYN, PDGFRA, PDPK1, GAB1, PTPN11, IGF1, MTOR, TNRC6C, AGO1, AGO2, FGF18, PI4KA, GRB2, PLCH1, EZR, FGFR4, FGFR3, OGT, TNRC6B, FGFR1
	ENSG00000213988	ZNF90	369.623	5.33892	0.277682	19.2267	2.21e-82	2.45e-79	5.28334	up			ENSG00000213988	ZNF90	369.623	5.33892	0.277682	19.2267	2.21e-82	2.45e-79	5.28334	up				GOTERM_BP_DIRECT	GO:0006357~regulation of transcription from RNA polymerase II promoter	104	6.7E-4	ATF1, KDM1A, FOXI3, SPIB, YY1, SPIC, SOX15, EPC2, SOX7, MNX1, HMGN1, SMARCC1, FOXP1, MYCN, ATF5, ZNF671, ZBED9, DDX5, TXK, GLIS3, FOXO6, NRF1, FOXO3, SAFB2, ZNF667, ZNF783, STAT5A, ZNF143, TFAP2C, SMARCA5, NR2F2, SUPT5H, BTBD8, SMARCA2, MED13L, NFKB2, SMA
	ENSG00000138336	TET1	1178.79	4.45494	0.232699	19.1446	1.07e-81	1.13e-78	4.42493	up			ENSG00000138336	TET1	1178.79	4.45494	0.232699	19.1446	1.07e-81	1.13e-78	4.42493	up				GOTERM_BP_DIRECT	GO:0016236~macroautophagy	26	7.2E-4	PRKAA1, TOMM40, MTMR14, PIK3R4, AMBRA1, RPTOR, MAP1LC3A, C6ORF106, MAP1LC3C, RB1CC1, UBQLN1, ATG7, ATG5, TOMM70, ATG3, GABARAPL1, ATG10, WIPI2, ATG14, ATG13, DYNLL2, MTOR, ATG16L1, NBR1, ULK1, LAMTOR5
	ENSG00000130635	COL5A1	1496.18	-5.4629	0.289034	-18.9005	1.13e-79	1.14e-76	-5.41632	down			ENSG00000130635	COL5A1	1496.18	-5.4629	0.289034	-18.9005	1.13e-79	1.14e-76	-5.41632	down				GOTERM_BP_DIRECT	GO:0000122~negative regulation of transcription from RNA polymerase II promoter	166	8.2E-5	TCERG1, ZNF296, KDM1A, WWC2, ZBTB20, UBE2D1, EHMT1, PRDM1, RBPJ, BACH1, ARHGAP35, SOX2, DCAF1, YY1, EDNRB, SOX17, TRIM28, SOX15, SALL4, MYB, MAEL, EPC1, EP300, ZNF565, TP63, ZNF564, ZNF683, TLE1, ZNF281, FOXH1, SOX11, HNF1B, DICER1, OVOL1, FOXP1, HCFC1, T
	ENSG00000140835	CHST4	24.6952	38.2166	2.04154	18.7195	3.44e-78	3.33e-75	1.87788	up			ENSG00000140835	CHST4	24.6952	38.2166	2.04154	18.7195	3.44e-78	3.33e-75	1.87788	up				GOTERM_BP_DIRECT	GO:0006376~mRNA splice site selection	10	8.9E-4	SETX, CELF1, YTHDC1, CELF2, LUC7L3, LUC7L, SRSF5, SRSF6, SRSF10, LUC7L2
	ENSG00000103067	ESRP2	263.483	25.2011	1.35073	18.6574	1.1e-77	1.02e-74	7.90769	up			ENSG00000103067	ESRP2	263.483	25.2011	1.35073	18.6574	1.1e-77	1.02e-74	7.90769	up				GOTERM_BP_DIRECT	GO:0014070~response to organic cyclic compound	19	9.2E-4	ATF1, ABCC4, CD83, ANGPT2, ACSL1, TET2, HNF1B, ACACB, DUSP6, ICAM1, MMP14, FGF8, EDNRB, POLR2A, FNTB, CYP1A1, PLIN2, TAF2, PTGES
	ENSG00000164251	F2RL1	645.7	5.12581	0.276221	18.5569	7.17e-77	6.41e-74	5.07662	up			ENSG00000164251	F2RL1	645.7	5.12581	0.276221	18.5569	7.17e-77	6.41e-74	5.07662	up				GOTERM_BP_DIRECT	GO:0006338~chromatin remodeling	28	0.0010948494832502135	RERE, HDAC2, CHD7, ZBTB1, CHD1, MYSM1, MYB, SMARCAD1, SOX9, TP63, BPTF, BRD4, SMARCC1, PBRM1, NPM2, PIH1D1, ACTL6A, ATRX, SMARCA5, CHD1L, INO80, DEK, ARID1A, SUPT5H, SMARCA2, ARID1B, SMARCA4, BRDT
	ENSG00000101974	ATP11C	527.356	6.31577	0.341016	18.5205	1.41e-76	1.22e-73	6.22111	up			ENSG00000101974	ATP11C	527.356	6.31577	0.341016	18.5205	1.41e-76	1.22e-73	6.22111	up				GOTERM_BP_DIRECT	GO:0016925~protein sumoylation	35	0.0012544442764794383	TOP2B, ZNF451, NUP205, SMC5, SMC3, NUP160, SENP6, RNF212, WRN, HERC2, SENP5, TRIM28, TPR, NUP62, NFATC2IP, TRPM4, RANBP2, NOP58, PARP1, CBX4, EYA1, NUP155, BCL11A, CBX2, NUP153, SENP2, TOPORS, RNF168, STAG1, EID3, STAG2, NUP50, SP3, UBA2, NUP58
	ENSG00000158769	F11R	709.515	3.95489	0.215499	18.3522	3.17e-75	2.63e-72	3.9298	up			ENSG00000158769	F11R	709.515	3.95489	0.215499	18.3522	3.17e-75	2.63e-72	3.9298	up				GOTERM_BP_DIRECT	GO:0006661~phosphatidylinositol biosynthetic process	21	0.0013145750643822022	CDS1, TPTE2, MTMR14, PIK3R4, PIK3CD, PIK3CB, PIK3R1, PIK3C2A, MTMR4, FGF2, PIK3R5, MTM1, INPP4A, SH3YL1, PIKFYVE, INPP5F, INPP5D, PI4KA, PLCG2, PIP4K2A, PIP5K1B
	ENSG00000162433	AK4	1116.67	3.74343	0.204302	18.323	5.42e-75	4.35e-72	3.72383	up			ENSG00000162433	AK4	1116.67	3.74343	0.204302	18.323	5.42e-75	4.35e-72	3.72383	up				GOTERM_BP_DIRECT	GO:0050900~leukocyte migration	36	0.0013752869500506075	GRB7, ITGAM, ROCK1, PROS1, SLC7A11, PIK3CB, PIK3R1, F11R, ITGAL, ICAM1, GRB14, PODXL, INPP5D, FYN, ANGPT2, YES1, SLC16A1, CXADR, PTPN11, MERTK, ATP1B1, L1CAM, MMP9, SLC7A5, CEACAM1, SLC7A7, SLC7A8, CEACAM6, PECAM1, F2RL1, GRB2, KRAS, ITGA6, PTPN6, GAS6, S
	ENSG00000073849	ST6GAL1	493.421	8.00088	0.44249	18.0815	4.46e-73	3.45e-70	7.76588	up			ENSG00000073849	ST6GAL1	493.421	8.00088	0.44249	18.0815	4.46e-73	3.45e-70	7.76588	up				GOTERM_BP_DIRECT	GO:0019852~L-ascorbic acid metabolic process	7	0.0014425032460209973	CYB5A, SLC23A2, GCLC, GSTO2, SLC23A1, SLC2A1, SLC2A3
	ENSG00000168938	PPIC	451.66	-4.34667	0.24047	-18.0757	4.95e-73	3.72e-70	-4.32188	down			ENSG00000168938	PPIC	451.66	-4.34667	0.24047	-18.0757	4.95e-73	3.72e-70	-4.32188	down				GOTERM_BP_DIRECT	GO:0046718~viral entry into host cell	26	0.0017674478506305546	ITGB5, TFRC, CD81, F11R, PVR, ICAM1, DPP4, LAMP3, ANPEP, DAG1, HAVCR1, EPS15, LDLR, KPNA3, UVRAG, CXADR, SLC52A1, NUP153, VAMP8, ITCH, ZNF639, TYRO3, CD46, GAS6, HSPA1B, HSPA1A
	ENSG00000187017	ESPN	43.9124	27.7399	1.54552	17.9486	4.92e-72	3.57e-69	4.64308	up			ENSG00000187017	ESPN	43.9124	27.7399	1.54552	17.9486	4.92e-72	3.57e-69	4.64308	up				GOTERM_BP_DIRECT	GO:0006306~DNA methylation	12	0.0017781918313480452	ATF7IP, HELLS, DNMT3L, HENMT1, ATRX, DNMT3A, BEND3, DNMT3B, EHMT1, FOS, CTCF, GATAD2A
	ENSG00000128274	A4GALT	744.434	7.30772	0.407498	17.9331	6.5e-72	4.58e-69	7.13645	up			ENSG00000128274	A4GALT	744.434	7.30772	0.407498	17.9331	6.5e-72	4.58e-69	7.13645	up				GOTERM_BP_DIRECT	GO:0007173~epidermal growth factor receptor signaling pathway	20	0.0021306398947281797	GRB7, DGKD, PDPK1, ERBIN, GAB1, CBLB, PTPN11, PIK3R1, PIK3C2A, RPS6KA5, GAREM1, KIF16B, ABL1, PLCE1, GRB2, KRAS, SOX9, SOS1, EPS15, TDGF1
	ENSG00000125968	ID1	884.868	5.88931	0.329655	17.8651	2.21e-71	1.51e-68	5.80692	up			ENSG00000125968	ID1	884.868	5.88931	0.329655	17.8651	2.21e-71	1.51e-68	5.80692	up				GOTERM_BP_DIRECT	GO:0001843~neural tube closure	25	0.0022471996960371273	TRIM71, SETD2, IFT172, ADM, SPINT2, LIAS, CELSR1, ARHGAP35, CECR2, MTHFD1L, SALL4, KDM6A, FZD3, ST14, GLMN, COBL, SHROOM3, GRHL3, ARID1A, GRHL2, RGMA, VANGL2, SPINT1, DLC1, KIF20B
	ENSG00000129455	KLK8	27.9326	28.1709	1.58019	17.8275	4.32e-71	2.87e-68	5.9875	up			ENSG00000129455	KLK8	27.9326	28.1709	1.58019	17.8275	4.32e-71	2.87e-68	5.9875	up				GOTERM_BP_DIRECT	GO:0018108~peptidyl-tyrosine phosphorylation	42	0.00237924658083497	RET, TESK2, FGF2, CSF2RA, FGF4, TTN, ZMYM2, FGF8, ERBB3, ERBB4, KDR, ABL1, FYN, MAP2K7, EPHB1, MAP2K6, STAT5A, MAP2K4, PDGFRA, EPHA4, HSP90AA1, EPHA7, INSR, DYRK1A, DYRK1B, BAZ1B, MERTK, BCR, CLK1, FER, WEE1, TEC, FGF18, TYRO3, BTK, FGFR1OP, PTPN6, ROR2,
	ENSG00000232677	LINC00665	572.764	5.3807	0.30599	17.5846	3.23e-69	2.09e-66	5.30832	up			ENSG00000232677	LINC00665	572.764	5.3807	0.30599	17.5846	3.23e-69	2.09e-66	5.30832	up				GOTERM_BP_DIRECT	GO:0010628~positive regulation of gene expression	65	0.002385892776319945	KDM5B, EDA, DDX3X, PIK3CD, HNRNPU, CTCF, PIK3CB, PRDM1, GJA1, FGF8, CDH3, RPS6KA2, LAMP3, DNMT3B, ITGB8, KDM6A, ZNF683, TLE1, DDX58, NCOA3, MST1, PAWR, SOX11, SERPINB9, ANK2, POU5F1, HCFC1, OLFM1, PLSCR1, MYCN, ALDH1A2, CRH, EZR, GAS6, CD46, ENG, PRKAA1,
	ENSG00000248510	LINC02267	18.5502	25.836	1.4762	17.5017	1.39e-68	8.74e-66	5.52124	up			ENSG00000248510	LINC02267	18.5502	25.836	1.4762	17.5017	1.39e-68	8.74e-66	5.52124	up				GOTERM_BP_DIRECT	GO:1901838~positive regulation of transcription of nuclear large rRNA transcript from RNA polymerase I promoter	6	0.0024572085128943878	NCL, PIH1D1, DDX11, NOL11, MTOR, SMARCA4
	ENSG00000251615	AC104825.1	8.15529	31.1287	1.7957	17.3352	2.55e-67	1.56e-64	5.09704	up			ENSG00000251615	AC104825.1	8.15529	31.1287	1.7957	17.3352	2.55e-67	1.56e-64	5.09704	up				GOTERM_BP_DIRECT	GO:0046777~protein autophosphorylation	46	0.0025165098274072344	SMG1, TXK, NLK, PAK1, SLK, TRIM28, ERBB4, KDR, ABL1, RIPK1, TRPM7, MAP3K9, PIM2, PAK2, EPHB1, MARK2, MAP4K1, PDGFRA, EPHA4, SYK, DAPK1, PDPK1, INSR, DYRK1A, LMTK2, PASK, MTOR, UHMK1, BCR, CLK1, FER, TAOK3, STK24, MAK, WNK2, MAPKAPK2, ULK3, TYRO3, ULK1, MA
	ENSG00000104833	TUBB4A	2749.51	13.0438	0.758565	17.1953	2.88e-66	1.72e-63	12.2133	up			ENSG00000104833	TUBB4A	2749.51	13.0438	0.758565	17.1953	2.88e-66	1.72e-63	12.2133	up				GOTERM_BP_DIRECT	GO:0036092~phosphatidylinositol-3-phosphate biosynthetic process	18	0.0027392185879565397	KLB, PIK3R4, GAB1, PIK3CD, PTPN11, PIK3CB, PIK3R1, PIK3C2A, FGF2, FGF4, INPP4A, PIKFYVE, FGF8, FGF18, GRB2, FGFR4, FGFR3, FGFR1
	ENSG00000136943	CTSV	2445.21	4.67875	0.272782	17.152	6.07e-66	3.53e-63	4.63377	up			ENSG00000136943	CTSV	2445.21	4.67875	0.272782	17.152	6.07e-66	3.53e-63	4.63377	up				GOTERM_BP_DIRECT	GO:0061028~establishment of endothelial barrier	9	0.00286121097454062	PPP1R16B, RAP1A, MARVELD2, PDE4D, RAPGEF1, F2RL1, RAPGEF2, EZR, ICAM1
	ENSG00000214212	C19orf38	3.5967	43.0165	2.51221	17.1229	1e-65	5.68e-63	4.07575	up			ENSG00000214212	C19orf38	3.5967	43.0165	2.51221	17.1229	1e-65	5.68e-63	4.07575	up				GOTERM_BP_DIRECT	GO:0045892~negative regulation of transcription, DNA-templated	112	0.002947268607459608	KDM1A, EHMT1, RBPJ, ARHGAP35, IKZF4, RPS6KA5, TRIM28, MYB, MAEL, EPC1, SOX9, SOX7, TP63, TLE1, FBXW11, ZNF281, RUNX1, OVOL2, FOXP1, HIC2, ILF3, ZNF91, ZNF93, KAT6B, PSPC1, TBPL2, ATF5, ZNF552, MEG3, L3MBTL1, ZNF154, SET, GATA6, FOXO1, HMBOX1, NACC1, ZSCAN
	ENSG00000022556	NLRP2	4326.71	12.6032	0.746042	16.8934	5.03e-64	2.77e-61	11.6553	up			ENSG00000022556	NLRP2	4326.71	12.6032	0.746042	16.8934	5.03e-64	2.77e-61	11.6553	up				GOTERM_BP_DIRECT	GO:0045793~positive regulation of cell size	7	0.003074724997214474	RET, HSP90AA1, HSP90AB1, KDM1A, RB1CC1, PRR16, AMOT
	ENSG00000065717	TLE2	45.7965	-29.598	1.75215	-16.8924	5.12e-64	2.77e-61	-7.07385	down			ENSG00000065717	TLE2	45.7965	-29.598	1.75215	-16.8924	5.12e-64	2.77e-61	-7.07385	down				GOTERM_BP_DIRECT	GO:0045995~regulation of embryonic development	8	0.003108327865702191	NIPBL, SOX17, LAMA2, LAMA1, LAMA4, NOCT, INSR, PHLDA2
	ENSG00000198298	ZNF485	22.0394	-28.7154	1.70315	-16.8602	8.83e-64	4.66e-61	-3.21753	down			ENSG00000198298	ZNF485	22.0394	-28.7154	1.70315	-16.8602	8.83e-64	4.66e-61	-3.21753	down				GOTERM_BP_DIRECT	GO:0031032~actomyosin structure organization	12	0.0037078426303378364	FRMD3, MYLIP, EPB41L4A, FRMD6, EPB41, EPB41L1, LIMCH1, EPB41L2, MYH14, TRPM7, PHACTR1, F11R
	ENSG00000175155	YPEL2	552.87	5.95085	0.353042	16.8559	9.49e-64	4.9e-61	5.85878	up			ENSG00000175155	YPEL2	552.87	5.95085	0.353042	16.8559	9.49e-64	4.9e-61	5.85878	up				GOTERM_BP_DIRECT	GO:0060964~regulation of gene silencing by miRNA	5	0.0039557852664736095	TRIM71, LIN28A, FMR1, PUM1, PUM2
	ENSG00000010278	CD9	1374.65	3.9089	0.233013	16.7755	3.69e-63	1.86e-60	3.88286	up			ENSG00000010278	CD9	1374.65	3.9089	0.233013	16.7755	3.69e-63	1.86e-60	3.88286	up				GOTERM_BP_DIRECT	GO:0051056~regulation of small GTPase mediated signal transduction	37	0.004037052690155971	ARHGAP8, FAM13B, ITSN1, ARHGAP19, ARHGAP18, SIPA1L3, ARHGAP35, AMOT, ARHGAP12, FGD3, AKAP13, ABR, FGD4, MCF2L, ECT2, SRGAP1, VAV3, ARHGEF11, RALBP1, ARHGEF12, RALGAPA1, MCF2, RALGAPA2, PLEKHG5, ARHGEF16, MYO9A, VAV2, BCR, ARHGAP33, ARHGAP32, TIAM1, DLC1,
	ENSG00000036054	TBC1D23	560.911	3.14772	0.188261	16.72	9.37e-63	4.64e-60	3.13369	up			ENSG00000036054	TBC1D23	560.911	3.14772	0.188261	16.72	9.37e-63	4.64e-60	3.13369	up				GOTERM_BP_DIRECT	GO:0043507~positive regulation of JUN kinase activity	13	0.004076934109107011	EPHA4, FZD5, FZD4, FZD10, TNFRSF11A, TIAM1, PAK1, VANGL2, TAOK3, DVL3, SASH1, ARHGEF5, MAP3K5
	ENSG00000105699	LSR	698.859	7.40566	0.446505	16.5859	8.82e-62	4.27e-59	7.15703	up			ENSG00000105699	LSR	698.859	7.40566	0.446505	16.5859	8.82e-62	4.27e-59	7.15703	up				GOTERM_BP_DIRECT	GO:0030036~actin cytoskeleton organization	36	0.004372110870241502	ROCK1, EPB41, PDGFA, TESK2, SDAD1, AMOT, FGD3, ABR, FGD4, CYTH2, SDCBP, DNAJB6, ABL1, FLNB, TMSB10, WASF3, ARHGEF11, PDPK1, TMOD3, PDE4DIP, CORO2A, MTSS1, BCR, NISCH, DIAPH1, MRAS, BCL6, DLC1, MOB2, CORO6, SPIRE2, TRIP10, ELMO1, KRAS, NF2, ARHGEF5
	ENSG00000175707	KDF1	111.05	23.6031	1.42381	16.5774	1.02e-61	4.82e-59	6.51164	up			ENSG00000175707	KDF1	111.05	23.6031	1.42381	16.5774	1.02e-61	4.82e-59	6.51164	up				GOTERM_BP_DIRECT	GO:0016032~viral process	71	0.004741931777418034	EIF4A2, EIF4A1, WDR48, CRTC1, GTF2B, UBE3A, BICD1, DCAF1, SYNCRIP, NUP62, KDR, EP300, HTATIP2, MAP3K5, PDGFRA, USP7, MORC3, RBM15, SYK, MAGI3, DDX11, KRT7, HLA-C, HLA-A, SIRT1, MSH6, CLDN6, DYNC1LI1, LMBRD1, BIN1, NUP50, SLC25A4, NUP58, ANKRD17, GTF2A2, N
	ENSG00000145248	SLC10A4	24.2965	29.321	1.78307	16.4441	9.24e-61	4.3e-58	4.8266	up			ENSG00000145248	SLC10A4	24.2965	29.321	1.78307	16.4441	9.24e-61	4.3e-58	4.8266	up				GOTERM_BP_DIRECT	GO:0048025~negative regulation of mRNA splicing, via spliceosome	10	0.0057207824258094595	PTBP1, TRA2B, HNRNPA2B1, DYRK1A, ACIN1, SAP18, SRSF4, SRSF6, SRSF7, SRSF10
	ENSG00000128294	TPST2	652.931	4.09809	0.249832	16.4034	1.81e-60	8.24e-58	4.06523	up			ENSG00000128294	TPST2	652.931	4.09809	0.249832	16.4034	1.81e-60	8.24e-58	4.06523	up				GOTERM_BP_DIRECT	GO:0010501~RNA secondary structure unwinding	16	0.00573685158907071	EIF4A2, EIF4A1, DDX6, DDX5, DDX3X, DDX46, DDX31, DDX21, DDX43, DDX51, DDX41, DDX52, DDX39B, AGO1, DHX36, AGO2
	ENSG00000131016	AKAP12	1768.72	3.79551	0.235213	16.1365	1.41e-58	6.32e-56	3.76783	up			ENSG00000131016	AKAP12	1768.72	3.79551	0.235213	16.1365	1.41e-58	6.32e-56	3.76783	up				GOTERM_BP_DIRECT	GO:0090557~establishment of endothelial intestinal barrier	7	0.00577136307795789	TJP1, AFDN, RAP2B, RAPGEF2, F11R, MYD88, TJP2
	ENSG00000274979	AC020656.2	23.4616	27.4365	1.71297	16.0169	9.74e-58	4.27e-55	8.00958	up			ENSG00000274979	AC020656.2	23.4616	27.4365	1.71297	16.0169	9.74e-58	4.27e-55	8.00958	up				GOTERM_BP_DIRECT	GO:0051489~regulation of filopodium assembly	7	0.00577136307795789	PPP1R16B, MYO10, FMR1, RAB17, PPP1R9A, RAB5A, ARF6
	ENSG00000101115	SALL4	1066.88	2.94031	0.184529	15.9341	3.67e-57	1.58e-54	2.92777	up			ENSG00000101115	SALL4	1066.88	2.94031	0.184529	15.9341	3.67e-57	1.58e-54	2.92777	up				GOTERM_BP_DIRECT	GO:0043087~regulation of GTPase activity	21	0.005905319863859407	VAV3, EPHA4, RALBP1, IQGAP2, GAPVD1, ADAP1, IQGAP3, RASIP1, MTOR, VAV2, SOD1, PYCARD, FGD3, FGD4, BCL6, PLXNB1, EPHA1, ARHGEF5, RAB3GAP1, TBC1D15, NGEF
	ENSG00000196586	MYO6	407.28	6.34943	0.400465	15.8551	1.3e-56	5.48e-54	6.21808	up			ENSG00000196586	MYO6	407.28	6.34943	0.400465	15.8551	1.3e-56	5.48e-54	6.21808	up				GOTERM_BP_DIRECT	GO:0045216~cell-cell junction organization	9	0.007008542859272605	CLDN6, PRKCI, OCLN, CXADR, NLGN4X, MARVELD2, MARVELD3, CCM2, NF2
	ENSG00000005961	ITGA2B	30.4766	23.5201	1.48392	15.8499	1.41e-56	5.84e-54	5.90344	up			ENSG00000005961	ITGA2B	30.4766	23.5201	1.48392	15.8499	1.41e-56	5.84e-54	5.90344	up				GOTERM_BP_DIRECT	GO:0000045~autophagosome assembly	15	0.007374041992095304	ATG3, GABARAPL1, WDR45B, ATG9B, TRAPPC8, WIPI2, ATG14, ATG13, MAP1LC3A, MAP1LC3C, ATG16L1, RB1CC1, ATG2A, UBQLN1, ATG5
	ENSG00000165209	STRBP	423.599	3.83599	0.243442	15.7573	6.12e-56	2.5e-53	3.8017	up			ENSG00000165209	STRBP	423.599	3.83599	0.243442	15.7573	6.12e-56	2.5e-53	3.8017	up				GOTERM_BP_DIRECT	GO:1900034~regulation of cellular response to heat	23	0.00747705044231001	RANBP2, CREBBP, HSP90AA1, NUP205, HSP90AB1, NUP155, NUP153, SIRT1, MTOR, NUP160, RPTOR, HSPH1, DNAJB6, NUP50, TPR, MAPKAPK2, NUP62, CHORDC1, EP300, MAPK1, HSPA1B, NUP58, HSPA1A
	ENSG00000187735	TCEA1	977.28	2.90219	0.184589	15.7224	1.06e-55	4.26e-53	2.88946	up			ENSG00000187735	TCEA1	977.28	2.90219	0.184589	15.7224	1.06e-55	4.26e-53	2.88946	up				GOTERM_BP_DIRECT	GO:0035264~multicellular organism growth	24	0.008226229921264266	CDKN1C, WWTR1, CLIC4, WDR48, H3F3B, RMI1, ANKRD11, PDE4D, ATRX, PTPN11, GRHL2, GIGYF2, MTOR, RC3H2, PPP1R13L, TBL1XR1, GPD2, FLVCR1, RBBP6, CCM2, ATF5, SOS1, STK40, KDM6A
	ENSG00000204967	PCDHA4	15.8493	-38.2163	2.43252	-15.7105	1.28e-55	5.05e-53	-0.82096	down			ENSG00000204967	PCDHA4	15.8493	-38.2163	2.43252	-15.7105	1.28e-55	5.05e-53	-0.82096	down				GOTERM_BP_DIRECT	GO:0019827~stem cell population maintenance	17	0.008722123614660219	DDX6, RIF1, SETD6, TET1, KLF4, SMC3, TBX3, MED17, FGF4, TRIM8, NIPBL, LIN28A, DPPA2, MTF2, NANOG, NODAL, BMPR1A
	ENSG00000176485	PLA2G16	617.278	5.93375	0.378017	15.6971	1.58e-55	6.14e-53	5.80712	up			ENSG00000176485	PLA2G16	617.278	5.93375	0.378017	15.6971	1.58e-55	6.14e-53	5.80712	up				GOTERM_BP_DIRECT	GO:2000648~positive regulation of stem cell proliferation	7	0.009855235392765197	KDM1A, TERT, EPCAM, DPPA2, TAF4B, SOX11, TBX3
	ENSG00000173598	NUDT4	441.724	4.21742	0.270055	15.6169	5.58e-55	2.13e-52	4.17834	up			ENSG00000173598	NUDT4	441.724	4.21742	0.270055	15.6169	5.58e-55	2.13e-52	4.17834	up				GOTERM_BP_DIRECT	GO:0001779~natural killer cell differentiation	7	0.009855235392765197	ZNF683, IL15, TUSC2, SP3, TYRO3, PIK3CD, MERTK
	ENSG00000091409	ITGA6	377.334	4.83117	0.309794	15.5948	7.9e-55	2.96e-52	4.77333	up			ENSG00000091409	ITGA6	377.334	4.83117	0.309794	15.5948	7.9e-55	2.96e-52	4.77333	up				GOTERM_BP_DIRECT	GO:0061158~3'-UTR-mediated mRNA destabilization	7	0.009855235392765197	TRIM71, UPF1, KHSRP, HNRNPD, RC3H1, QKI, ZFP36L2
	ENSG00000113163	COL4A3BP	380.988	4.42312	0.284736	15.5341	2.04e-54	7.52e-52	4.37799	up			ENSG00000113163	COL4A3BP	380.988	4.42312	0.284736	15.5341	2.04e-54	7.52e-52	4.37799	up				GOTERM_BP_DIRECT	GO:0045830~positive regulation of isotype switching	5	0.010226534210041096	MSH6, EXOSC6, PAXIP1, TFRC, UNG
	ENSG00000256229	ZNF486	202.116	5.97595	0.385817	15.4891	4.11e-54	1.49e-51	5.85296	up			ENSG00000256229	ZNF486	202.116	5.97595	0.385817	15.4891	4.11e-54	1.49e-51	5.85296	up				GOTERM_BP_DIRECT	GO:0048194~Golgi vesicle budding	5	0.010226534210041096	PRKCI, GOLPH3, ATP8A2, ATP8A1, GOLPH3L
	ENSG00000123505	AMD1	1124.64	2.49408	0.161425	15.4504	7.5e-54	2.68e-51	2.48619	up			ENSG00000123505	AMD1	1124.64	2.49408	0.161425	15.4504	7.5e-54	2.68e-51	2.48619	up				GOTERM_BP_DIRECT	GO:0071294~cellular response to zinc ion	9	0.010283183747751319	PARP1, MT1L, HVCN1, MT1M, MT1F, MT1G, MT1H, MT1X, MT1E
	ENSG00000104267	CA2	374.03	7.034	0.455435	15.4446	8.21e-54	2.89e-51	6.85645	up			ENSG00000104267	CA2	374.03	7.034	0.455435	15.4446	8.21e-54	2.89e-51	6.85645	up				GOTERM_BP_DIRECT	GO:0046620~regulation of organ growth	6	0.010823865455343711	LATS1, BCL2L11, LATS2, MAEL, FLVCR1, SOD1
	ENSG00000256980	KHDC1L	1086.33	7.46434	0.483405	15.4412	8.65e-54	3e-51	7.26002	up			ENSG00000256980	KHDC1L	1086.33	7.46434	0.483405	15.4412	8.65e-54	3e-51	7.26002	up				GOTERM_BP_DIRECT	GO:0060670~branching involved in labyrinthine layer morphogenesis	6	0.010823865455343711	GCM1, SPINT1, FZD5, RSPO3, ADM, GRB2
	ENSG00000267383	AC011447.3	247.319	5.40823	0.352171	15.3568	3.19e-53	1.09e-50	5.30963	up			ENSG00000267383	AC011447.3	247.319	5.40823	0.352171	15.3568	3.19e-53	1.09e-50	5.30963	up				GOTERM_BP_DIRECT	GO:0050684~regulation of mRNA processing	6	0.010823865455343711	CDK11A, SLTM, SAFB2, SAFB, CDK11B, SRPK1
	ENSG00000169504	CLIC4	899.285	3.03567	0.199554	15.2123	2.93e-52	9.88e-50	3.02045	up			ENSG00000169504	CLIC4	899.285	3.03567	0.199554	15.2123	2.93e-52	9.88e-50	3.02045	up				GOTERM_BP_DIRECT	GO:0040019~positive regulation of embryonic development	6	0.010823865455343711	MEG3, RBM19, OTX2, NR2C2, FOXA2, AMOT
	ENSG00000136826	KLF4	485.919	8.79829	0.580288	15.1619	6.32e-52	2.1e-49	8.4218	up			ENSG00000136826	KLF4	485.919	8.79829	0.580288	15.1619	6.32e-52	2.1e-49	8.4218	up				GOTERM_BP_DIRECT	GO:0032956~regulation of actin cytoskeleton organization	16	0.01120495920270248	ROCK1, ROCK2, HIP1R, PDGFA, ARHGAP18, GRHL3, FZD10, CELSR1, MTOR, ARHGAP35, VANGL2, DLC1, ABL1, EZR, ARHGEF5, CLASP2
	ENSG00000099282	TSPAN15	688.366	-5.91568	0.392788	-15.0607	2.93e-51	9.61e-49	-5.81651	down			ENSG00000099282	TSPAN15	688.366	-5.91568	0.392788	-15.0607	2.93e-51	9.61e-49	-5.81651	down				GOTERM_BP_DIRECT	GO:0008543~fibroblast growth factor receptor signaling pathway	24	0.011239876107534415	TRIM71, KLB, TIA1, GALNT3, NCBP2, PTPN11, FGF2, FGF4, SETX, SPRED2, PTBP1, FGF8, POLR2A, ESRP2, POLR2B, KIF16B, HNRNPF, ESRP1, FGF18, MAPK1, GRB2, FGFR4, FGFR3, FGFR1
	ENSG00000151746	BICD1	364.82	5.12016	0.340617	15.032	4.53e-51	1.46e-48	5.04604	up			ENSG00000151746	BICD1	364.82	5.12016	0.340617	15.032	4.53e-51	1.46e-48	5.04604	up				GOTERM_BP_DIRECT	GO:0043044~ATP-dependent chromatin remodeling	10	0.011432455581241648	MBD3, CECR2, SMARCC1, HDAC2, CHD8, ACTL6A, SMARCA5, SMARCAD1, ARID1A, SMARCA4
	ENSG00000168090	COPS6	1054.37	-2.53282	0.168988	-14.9882	8.78e-51	2.8e-48	-2.52398	down			ENSG00000168090	COPS6	1054.37	-2.53282	0.168988	-14.9882	8.78e-51	2.8e-48	-2.52398	down				GOTERM_BP_DIRECT	GO:0016477~cell migration	43	0.012164762843322255	ENPEP, BTG1, USP33, ARPC5L, LAMC1, PIK3CB, LIMD1, ARHGAP35, ADGRE2, ADGRG1, FUT8, RASGEF1A, ERBB4, PODXL, ABL1, FYN, TNS3, CTHRC1, USP24, CARMIL1, PRKCI, CARMIL2, ZRANB1, PDPK1, TNK2, SHROOM2, MATK, VAV2, TGFBR3, TIAM1, GOLPH3, CEACAM1, SNAI1, ELMO1, ELMO
	ENSG00000089693	MLF2	2495.81	-2.53221	0.168986	-14.9848	9.24e-51	2.9e-48	-2.52336	down			ENSG00000089693	MLF2	2495.81	-2.53221	0.168986	-14.9848	9.24e-51	2.9e-48	-2.52336	down				GOTERM_BP_DIRECT	GO:0035556~intracellular signal transduction	89	0.012298287444754745	GUCY1B2, PATJ, DGKD, DDX3X, MAST2, ITSN1, MAST1, NUDT4, CRKL, AKAP13, PREX1, DEPTOR, RPS6KA5, RPS6KA2, MCF2L, STMN1, TLK1, RGS9, TNS3, RGS6, RALGPS1, MAP4K1, PRKCI, WSB1, ARHGEF12, SYK, PDPK1, DAPK1, MAGI3, ACOT11, PRKCA, KSR2, OXSR1, NRBP1, TGFBR3, BCR,
	ENSG00000077782	FGFR1	1398.04	4.61471	0.309292	14.9202	2.44e-50	7.55e-48	4.55898	up			ENSG00000077782	FGFR1	1398.04	4.61471	0.309292	14.9202	2.44e-50	7.55e-48	4.55898	up				GOTERM_BP_DIRECT	GO:0007264~small GTPase mediated signal transduction	58	0.012394565476629	BCAR3, DOCK6, RAB3B, DIRAS3, RAB3C, DOCK4, DOCK3, DOCK8, RASL11A, ITSN1, RASEF, CHM, RERG, ARHGAP35, RAPGEFL1, RAB42, RASGEF1A, RASGEF1B, PLCE1, RALGPS1, VAV3, ARL11, RALBP1, SH2D3A, RRAS2, VAV2, MRAS, RAPGEF1, RAPGEF2, RAB38, SOS1, RIN2, ARL8B, RAPGEF4,
	ENSG00000158014	SLC30A2	29.4107	25.5681	1.72246	14.8439	7.62e-50	2.33e-47	6.82789	up			ENSG00000158014	SLC30A2	29.4107	25.5681	1.72246	14.8439	7.62e-50	2.33e-47	6.82789	up				GOTERM_BP_DIRECT	GO:0006897~endocytosis	36	0.013057154812805335	ITSN2, DGKD, ZFYVE9, CHRNA7, USP33, WIPF3, LY75, LRP4, SNX32, LRP2, STON2, FNBP1L, PIK3C2A, EEA1, CYTH2, MYO6, SH3BP4, ATP9B, LDLR, ATP9A, RALBP1, SORT1, TNK2, GAPVD1, RBSN, DNM2, RUFY1, CALY, HOOK2, BIN1, TRIP10, RIN3, RAB5A, RIN2, RAB7A, BCL2L1
	ENSG00000100285	NEFH	534.323	4.50166	0.304208	14.798	1.51e-49	4.56e-47	4.4507	up			ENSG00000100285	NEFH	534.323	4.50166	0.304208	14.798	1.51e-49	4.56e-47	4.4507	up				GOTERM_BP_DIRECT	GO:0001889~liver development	22	0.013088154970004064	UPF2, ONECUT2, GATA6, COBL, PCSK9, AK4, LSR, PTN, ASS1, TGFBR3, DDX39B, ALDH1A2, RB1CC1, SP3, HNRNPD, GNPNAT1, KRAS, ACADM, JARID2, NODAL, ARF6, SEC63
	ENSG00000156299	TIAM1	410.015	7.58526	0.513267	14.7784	2.02e-49	6.02e-47	7.29479	up			ENSG00000156299	TIAM1	410.015	7.58526	0.513267	14.7784	2.02e-49	6.02e-47	7.29479	up				GOTERM_BP_DIRECT	GO:0007265~Ras protein signal transduction	21	0.01410672740933291	RRAS2, IGF1, USP28, RASGRP2, FGF2, RASGRP1, IQGAP3, CRKL, SDCBP, MRAS, DOK3, TRIM28, G3BP1, MAPKAPK2, G3BP2, PLCE1, GRB2, KRAS, MAPKAPK5, SOS1, RREB1
	ENSG00000181467	RAP2B	1007.24	2.81117	0.190673	14.7434	3.39e-49	9.98e-47	2.79899	up			ENSG00000181467	RAP2B	1007.24	2.81117	0.190673	14.7434	3.39e-49	9.98e-47	2.79899	up				GOTERM_BP_DIRECT	GO:0007411~axon guidance	40	0.014183864829738943	ROBO2, MEG3, SPTBN4, SPON2, LAMA2, USP33, ARX, NRXN3, CRMP1, ARHGAP35, ROBO1, ZNF280D, RPS6KA5, DPYSL5, KIF5C, MAPK1, OTX2, FYN, NEO1, EPHB1, SCN1B, SPTBN1, SMAD4, SEMA6A, UNC5A, SIAH1, RANBP9, ETV1, L1CAM, ENAH, KLF7, CXCL12, PLA2G10, FEZ2, GRB2, KRAS, O
	ENSG00000054654	SYNE2	840.652	6.5525	0.445665	14.7027	6.19e-49	1.8e-46	6.35061	up			ENSG00000054654	SYNE2	840.652	6.5525	0.445665	14.7027	6.19e-49	1.8e-46	6.35061	up				GOTERM_BP_DIRECT	GO:0032508~DNA duplex unwinding	15	0.014418138399510515	DDX3X, DHX9, CHD8, DDX11, ATRX, IGHMBP2, INO80, CHD2, CHD1, SETX, RECQL4, WRN, G3BP1, MCM3, MCM5
	ENSG00000139998	RAB15	665.133	5.32138	0.362328	14.6867	7.85e-49	2.25e-46	5.2347	up			ENSG00000139998	RAB15	665.133	5.32138	0.362328	14.6867	7.85e-49	2.25e-46	5.2347	up				GOTERM_BP_DIRECT	GO:0038083~peptidyl-tyrosine autophosphorylation	14	0.015031950464769087	YES1, SYK, TNK2, INSR, TXK, MATK, FER, TEC, ERBB4, KDR, BTK, ABL1, FYN, FRK
	ENSG00000230076	RPL10P6	129.144	-7.85024	0.54042	-14.5262	8.27e-48	2.34e-45	-7.72355	down			ENSG00000230076	RPL10P6	129.144	-7.85024	0.54042	-14.5262	8.27e-48	2.34e-45	-7.72355	down				GOTERM_BP_DIRECT	GO:0030866~cortical actin cytoskeleton organization	10	0.015519301579774155	STRIP1, FMNL2, ROCK1, ROCK2, EPB41, EPB41L1, EPB41L2, LLGL1, LLGL2, ARF6
	ENSG00000109654	TRIM2	254.802	4.96456	0.342653	14.4886	1.43e-47	4.01e-45	4.88768	up			ENSG00000109654	TRIM2	254.802	4.96456	0.342653	14.4886	1.43e-47	4.01e-45	4.88768	up				GOTERM_BP_DIRECT	GO:0034453~microtubule anchoring	7	0.01563829898753659	CAMSAP3, PCM1, CEP350, DAG1, FGFR1OP, GCC2, CLASP2
	ENSG00000185420	SMYD3	401.485	-5.03556	0.347605	-14.4864	1.48e-47	4.09e-45	-4.97533	down			ENSG00000185420	SMYD3	401.485	-5.03556	0.347605	-14.4864	1.48e-47	4.09e-45	-4.97533	down				GOTERM_BP_DIRECT	GO:0000956~nuclear-transcribed mRNA catabolic process	7	0.01563829898753659	UPF1, NBAS, EXOSC10, XRN1, THRAP3, AGO1, RC3H1
	ENSG00000129521	EGLN3	673.871	4.76942	0.32941	14.4787	1.65e-47	4.52e-45	4.70406	up			ENSG00000129521	EGLN3	673.871	4.76942	0.32941	14.4787	1.65e-47	4.52e-45	4.70406	up				GOTERM_BP_DIRECT	GO:0050821~protein stabilization	35	0.01587143330285494	HSP90AB1, USP33, CREBL2, PIK3R1, NLK, USP19, SAV1, RASSF2, SOX17, PDCD10, ZNF207, DVL3, EP300, CCT8, PIM2, SOX4, USP7, MORC3, HSP90AA1, COG7, HIP1R, APOA1, ANK2, IGF1, ATP1B1, HCFC1, PER3, TNIP2, TCP1, NAA16, NAA15, HSPA1B, TAF1, DSC3, HSPA1A
	ENSG00000181885	CLDN7	1004.47	7.32761	0.506331	14.472	1.82e-47	4.93e-45	7.05457	up			ENSG00000181885	CLDN7	1004.47	7.32761	0.506331	14.472	1.82e-47	4.93e-45	7.05457	up				GOTERM_BP_DIRECT	GO:2000145~regulation of cell motility	11	0.015884365617552295	DIAPH1, ERBB3, INPP5F, ROCK1, ERBB4, ROCK2, CD81, ABL1, ARHGAP18, PKN2, RAF1
	ENSG00000188112	C6orf132	367.155	6.6362	0.460149	14.4218	3.77e-47	1.01e-44	6.42753	up			ENSG00000188112	C6orf132	367.155	6.6362	0.460149	14.4218	3.77e-47	1.01e-44	6.42753	up				GOTERM_BP_DIRECT	GO:0006513~protein monoubiquitination	11	0.015884365617552295	UBE2W, RNF126, MGRN1, NEURL1, HUWE1, UBE2O, TRIM25, NEDD4L, UBE4B, DTL, TOPORS
	ENSG00000119888	EPCAM	1769.71	11.0926	0.771459	14.3787	7.04e-47	1.86e-44	10.1685	up			ENSG00000119888	EPCAM	1769.71	11.0926	0.771459	14.3787	7.04e-47	1.86e-44	10.1685	up				GOTERM_BP_DIRECT	GO:0007420~brain development	46	0.01668615548410383	ROBO2, CNTNAP2, PRKDC, CTTNBP2, CHD8, SLC23A1, IFT172, COX17, CTNND1, AK4, UBE3A, SLC7A11, BRCA2, ABR, ADGRG1, NIPBL, WRN, BCL2L11, STMN1, NNAT, HESX1, CASP2, CKB, BID, BPTF, MBD3, ZFHX3, EPHA7, SYT1, H3F3B, NCOA6, GABRA5, SHROOM2, KCNAB1, PTPN11, ATP2B1,
	ENSG00000141682	PMAIP1	460.78	6.29748	0.439918	14.3151	1.76e-46	4.6e-44	6.12626	up			ENSG00000141682	PMAIP1	460.78	6.29748	0.439918	14.3151	1.76e-46	4.6e-44	6.12626	up				GOTERM_BP_DIRECT	GO:0001934~positive regulation of protein phosphorylation	33	0.016883299653807606	ROCK2, PELI2, RASGRP1, PAK1, EDNRB, ERBB4, RB1CC1, KDR, ABL1, DVL3, RIPK1, SOX9, CAMP, TBX1, EPHA7, SEMA4D, IL34, AKTIP, RARRES2, INSR, IGF2, SENP2, ATG14, MMP9, SIRT1, MTOR, MOB2, CRH, KRAS, FAM20A, WDFY2, GAS6, ENG
	ENSG00000042493	CAPG	737.025	7.77128	0.547963	14.1821	1.18e-45	3.05e-43	7.35244	up			ENSG00000042493	CAPG	737.025	7.77128	0.547963	14.1821	1.18e-45	3.05e-43	7.35244	up				GOTERM_BP_DIRECT	GO:0008284~positive regulation of cell proliferation	100	0.017428426179548505	KLB, VIPR1, CD81, FGF2, CRKL, CCAR1, FGF4, EDNRB, FGF8, KDR, SOX9, IL6R, TNS3, SOX4, PDGFRA, CSNK2A1, MATK, SOX11, TIAM1, GAREM1, CLDN7, PHIP, KIF20B, EPHA1, TSPYL5, KMT2D, CHRNA7, EIF5A2, PDGFA, TNFRSF11A, DPP4, MYCNOS, SDCBP, PDCD10, NACC1, S100A13, TRP
	ENSG00000135821	GLUL	1180.57	3.5161	0.248291	14.1612	1.59e-45	4.07e-43	3.48941	up			ENSG00000135821	GLUL	1180.57	3.5161	0.248291	14.1612	1.59e-45	4.07e-43	3.48941	up				GOTERM_BP_DIRECT	GO:0006366~transcription from RNA polymerase II promoter	109	0.01751658730489094	ATF1, TCERG1, GTF2B, ZNF292, PHRF1, BACH1, SOX2, CREB3L3, SALL3, SALL4, MYB, EP300, SOX9, SOX4, TP63, FOXH1, SOX11, EBF3, OVOL1, RUNX1, OVOL2, HCFC1, TFAM, ATF5, GCM1, AKNA, DLX3, AIRE, TXK, GLIS3, GATA6, NRF1, FOXO4, FOXO3, NHLH1, SOHLH2, OTX2, ZNF148, R
	ENSG00000244509	APOBEC3C	568.537	-4.58837	0.324156	-14.1548	1.74e-45	4.41e-43	-4.52638	down			ENSG00000244509	APOBEC3C	568.537	-4.58837	0.324156	-14.1548	1.74e-45	4.41e-43	-4.52638	down				GOTERM_BP_DIRECT	GO:0098609~cell-cell adhesion	62	0.018165850604962022	LAD1, DDX3X, HSP90AB1, F11R, FNBP1L, CRKL, MMP24, SLK, PPP1R13L, TRIM25, ARFIP1, ERC1, USP8, TMOD3, ARHGEF16, AHSA1, GAPVD1, CKAP5, HCFC1, CEACAM1, RPL24, PLEC, MACF1, DDX6, TACSTD2, ARHGAP18, CAPG, ASAP1, ZC3HAV1, GIGYF2, SDCBP, EPCAM, EPB41L1, PRDX1, PE
	ENSG00000100994	PYGB	1073.51	2.95923	0.209466	14.1275	2.57e-45	6.43e-43	2.94204	up			ENSG00000100994	PYGB	1073.51	2.95923	0.209466	14.1275	2.57e-45	6.43e-43	2.94204	up				GOTERM_BP_DIRECT	GO:2000637~positive regulation of gene silencing by miRNA	6	0.018573005913253646	FXR1, TRIM71, FMR1, LIMD1, PUM1, PUM2
	ENSG00000135404	CD63	2882.78	-2.11998	0.150213	-14.1132	3.15e-45	7.8e-43	-2.11477	down			ENSG00000135404	CD63	2882.78	-2.11998	0.150213	-14.1132	3.15e-45	7.8e-43	-2.11477	down				GOTERM_BP_DIRECT	GO:0031397~negative regulation of protein ubiquitination	14	0.018587407970509638	USP4, GLMN, SENP2, MTOR, PER2, DNAJA1, GCLC, SVBP, SPOPL, FYN, OGT, SOX4, HSPA1B, HSPA1A
	ENSG00000139146	SINHCAF	887.091	1.94468	0.137877	14.1044	3.57e-45	8.73e-43	1.9402	up			ENSG00000139146	SINHCAF	887.091	1.94468	0.137877	14.1044	3.57e-45	8.73e-43	1.9402	up				GOTERM_BP_DIRECT	GO:0048511~rhythmic process	17	0.01879726161734406	KDM5B, CREBBP, DDX5, PRKAA1, CSNK2A1, ROCK2, CRTC1, PRKDC, FBXW11, DHX9, NR1D2, NFKB2, SFPQ, PSPC1, SP1, SIN3A, PPARG
	ENSG00000066933	MYO9A	255.185	4.51451	0.320195	14.0992	3.84e-45	9.3e-43	4.45592	up			ENSG00000066933	MYO9A	255.185	4.51451	0.320195	14.0992	3.84e-45	9.3e-43	4.45592	up				GOTERM_BP_DIRECT	GO:0007605~sensory perception of sound	34	0.019262294911326576	GABRB3, SPTBN4, USP53, CHD7, USH1C, SLC1A3, ESPN, ICAM1, FAM107B, NIPBL, MARVELD2, MYO6, LRIG1, MYH14, ATP6V0A4, MBP, LRIG2, TBX1, EYA1, FZD4, ATP8B1, HOMER2, GABRA5, DCDC2, MYO7A, FBXO11, SOD1, TJP1, DIAPH1, SPRY2, KCNQ4, KPTN, ATP6V1B1, FGFR1
	ENSG00000113430	IRX4	127.325	21.7006	1.54176	14.0752	5.39e-45	1.29e-42	4.62437	up			ENSG00000113430	IRX4	127.325	21.7006	1.54176	14.0752	5.39e-45	1.29e-42	4.62437	up				GOTERM_BP_DIRECT	GO:0006406~mRNA export from nucleus	27	0.01992583428118396	U2AF1L5, SMG1, NUP205, SMG7, NUP160, NXF1, TPR, NUP62, SRSF10, SRSF11, RANBP2, UPF2, UPF1, NUP155, NCBP2, NUP153, THOC2, SRRM1, DDX39B, NUP50, HNRNPA2B1, SRSF2, SRSF4, SRSF5, SRSF6, SRSF7, NUP58
	ENSG00000070214	SLC44A1	426.207	4.42672	0.314835	14.0604	6.65e-45	1.58e-42	4.36887	up			ENSG00000070214	SLC44A1	426.207	4.42672	0.314835	14.0604	6.65e-45	1.58e-42	4.36887	up				GOTERM_BP_DIRECT	GO:0000398~mRNA splicing, via spliceosome	52	0.020113987650413116	DDX46, HNRNPU, HNRNPR, DDX41, CWC27, ELAVL2, CCAR1, PNN, PTBP1, SYNCRIP, PCF11, DHX15, PAPOLA, TXNL4A, RBM5, SRRM2, AQR, RBM15, NCBP2, PRPF4B, SRRM1, HNRNPUL1, DDX39B, SYF2, PSPC1, PRPF3, SRSF2, SRSF4, SRSF5, SRSF6, SNRNP200, SRSF7, SF1, ZCCHC8, U2AF1L5,
	ENSG00000087077	TRIP6	735.339	-3.51434	0.251209	-13.9897	1.8e-44	4.23e-42	-3.48409	down			ENSG00000087077	TRIP6	735.339	-3.51434	0.251209	-13.9897	1.8e-44	4.23e-42	-3.48409	down				GOTERM_BP_DIRECT	GO:0043484~regulation of RNA splicing	11	0.020547728012137376	CLK1, SON, RBFOX3, CELF1, ESRP2, HNRNPF, ESRP1, AGGF1, ZNF326, CDK12, BRDT
	ENSG00000189190	ZNF600	467.548	4.90764	0.351573	13.9591	2.77e-44	6.44e-42	4.83198	up			ENSG00000189190	ZNF600	467.548	4.90764	0.351573	13.9591	2.77e-44	6.44e-42	4.83198	up				GOTERM_BP_DIRECT	GO:0006656~phosphatidylcholine biosynthetic process	10	0.020583500420447265	SLC44A5, CHKB, SLC44A1, FABP5, ABHD3, SLC44A2, GPAT4, APOA1, LPIN1, LPIN2
	ENSG00000182108	DEXI	11.637	-25.7537	1.84952	-13.9245	4.49e-44	1.03e-41	-3.52675	down			ENSG00000182108	DEXI	11.637	-25.7537	1.84952	-13.9245	4.49e-44	1.03e-41	-3.52675	down				GOTERM_BP_DIRECT	GO:0007569~cell aging	10	0.020583500420447265	MORC3, WRN, NUP62, BRCA2, SIRT1, MTOR, TBX3, LIMS1, ICAM1, SOD1
	ENSG00000135002	RFK	473.013	3.81276	0.274387	13.8956	6.74e-44	1.54e-41	3.77533	up			ENSG00000135002	RFK	473.013	3.81276	0.274387	13.8956	6.74e-44	1.54e-41	3.77533	up				GOTERM_BP_DIRECT	GO:0070372~regulation of ERK1 and ERK2 cascade	10	0.020583500420447265	TGFBR3, TIAM1, CEACAM1, EPHA7, SYK, STYX, PTPN6, RASGRP1, EPHB1, ARHGEF5
	ENSG00000130005	GAMT	545.5	-4.03601	0.290549	-13.891	7.18e-44	1.62e-41	-3.99697	down			ENSG00000130005	GAMT	545.5	-4.03601	0.290549	-13.891	7.18e-44	1.62e-41	-3.99697	down				GOTERM_BP_DIRECT	GO:0000375~RNA splicing, via transesterification reactions	10	0.020583500420447265	SCAF11, TRA2B, PRPF3, KHSRP, MPHOSPH10, SRSF4, TXNL4A, SRSF10, SF3B1, SRRM1
	ENSG00000100906	NFKBIA	976.386	3.47788	0.250938	13.8595	1.11e-43	2.49e-41	3.4512	up			ENSG00000100906	NFKBIA	976.386	3.47788	0.250938	13.8595	1.11e-43	2.49e-41	3.4512	up				GOTERM_BP_DIRECT	GO:0015677~copper ion import	5	0.02058563513996102	STEAP3, STEAP1B, STEAP4, STEAP1, ATP7A
	ENSG00000106853	PTGR1	434.809	5.04083	0.36423	13.8397	1.47e-43	3.25e-41	4.94089	up			ENSG00000106853	PTGR1	434.809	5.04083	0.36423	13.8397	1.47e-43	3.25e-41	4.94089	up				GOTERM_BP_DIRECT	GO:0003151~outflow tract morphogenesis	15	0.02142054736638433	TBX1, RYR1, PLXND1, EYA1, FOXH1, SOX11, RBPJ, DHRS3, TBX3, TGFBR3, NIPBL, WNT11, SOX17, HEY2, BMPR1A
	ENSG00000170275	CRTAP	1532.58	-2.47053	0.178611	-13.8319	1.64e-43	3.59e-41	-2.46107	down			ENSG00000170275	CRTAP	1532.58	-2.47053	0.178611	-13.8319	1.64e-43	3.59e-41	-2.46107	down				GOTERM_BP_DIRECT	GO:0018105~peptidyl-serine phosphorylation	32	0.022905731207707936	SMG1, CAB39, PRKDC, MAST2, MAST1, RPS6KA2, MAPK1, CLSPN, PAK2, MAP4K1, PRKCI, MORC3, SYK, PDPK1, DYRK1A, LMTK2, PRKCA, HIPK3, MTOR, DCLK1, MAPK13, UHMK1, CLK1, LATS2, MAPKAPK2, PKN2, ULK1, MAPKAPK5, SGK1, GAS6, TDGF1, TAF1
	ENSG00000115816	CEBPZ	651.299	2.43122	0.175968	13.8163	2.03e-43	4.42e-41	2.42166	up			ENSG00000115816	CEBPZ	651.299	2.43122	0.175968	13.8163	2.03e-43	4.42e-41	2.42166	up				GOTERM_BP_DIRECT	GO:0045579~positive regulation of B cell differentiation	7	0.023400921897696825	MMP14, PCID2, SYK, INPP5D, BTK, ATP11C, PRDM1
	ENSG00000131389	SLC6A6	658.293	4.44528	0.323073	13.7594	4.47e-43	9.63e-41	4.38616	up			ENSG00000131389	SLC6A6	658.293	4.44528	0.323073	13.7594	4.47e-43	9.63e-41	4.38616	up				GOTERM_BP_DIRECT	GO:0071625~vocalization behavior	7	0.023400921897696825	CNTNAP2, BRINP1, NLGN4X, NRXN3, NRXN2, MYH14, SHANK2
	ENSG00000102265	TIMP1	912.539	-5.3661	0.390849	-13.7293	6.77e-43	1.45e-40	-5.27556	down			ENSG00000102265	TIMP1	912.539	-5.3661	0.390849	-13.7293	6.77e-43	1.45e-40	-5.27556	down				GOTERM_BP_DIRECT	GO:0007179~transforming growth factor beta receptor signaling pathway	25	0.023684090093826864	ITGB5, HPGD, ZFYVE9, FURIN, MTMR4, F11R, NLK, CDH5, FUT8, GCNT2, SKIL, SMAD2, SMAD4, PARP1, FOXH1, APOA1, SMAD9, FOS, CGN, TGFBR3, PARD3, ID1, FERMT2, BMPR1A, ENG
	ENSG00000227097	RPS28P7	1158.19	4.03717	0.294122	13.7262	7.07e-43	1.5e-40	3.99581	up			ENSG00000227097	RPS28P7	1158.19	4.03717	0.294122	13.7262	7.07e-43	1.5e-40	3.99581	up				GOTERM_BP_DIRECT	GO:0031047~gene silencing by RNA	29	0.02388091925739213	PIWIL4, NUP205, FMR1, NUP160, HENMT1, POLR2A, ERI1, POLR2B, TPR, NUP62, MAEL, DGCR8, RANBP2, H3F3B, NUP155, HIST1H4K, NCBP2, CNOT10, NUP153, DICER1, TDRD1, CNOT11, NUP50, AGO1, AGO2, HIST1H4H, HIST1H4J, NUP58, TNRC6B
	ENSG00000121057	AKAP1	648.867	3.28999	0.240337	13.6891	1.18e-42	2.47e-40	3.26626	up			ENSG00000121057	AKAP1	648.867	3.28999	0.240337	13.6891	1.18e-42	2.47e-40	3.26626	up				GOTERM_BP_DIRECT	GO:0032481~positive regulation of type I interferon production	16	0.024012677481156895	CREBBP, SYK, PRKDC, DHX9, DDX41, ZC3HAV1, NFKB2, IFI16, POLR3B, POLR3E, DHX36, POLR1C, IRF7, PLCG2, EP300, MYD88
	ENSG00000114126	TFDP2	276.054	4.09689	0.301334	13.5959	4.24e-42	8.8e-40	4.03936	up			ENSG00000114126	TFDP2	276.054	4.09689	0.301334	13.5959	4.24e-42	8.8e-40	4.03936	up				GOTERM_BP_DIRECT	GO:0001568~blood vessel development	13	0.024013783636151663	TBX1, DLX3, CDX2, LAMA4, FOXO1, TBX3, CRKL, CEACAM1, ALDH1A2, RAPGEF1, FLVCR1, RAPGEF2, ATP7A
	ENSG00000103187	COTL1	2301.72	-3.88448	0.285902	-13.5867	4.8e-42	9.88e-40	-3.83841	down			ENSG00000103187	COTL1	2301.72	-3.88448	0.285902	-13.5867	4.8e-42	9.88e-40	-3.83841	down				GOTERM_BP_DIRECT	GO:0031018~endocrine pancreas development	10	0.026735660136547833	IL6, ONECUT2, HNF1B, SOX9, INSM1, IL6R, SOX4, FOXO1, MNX1, FOXA2
	ENSG00000253159	PCDHGA12	9.53375	32.2137	2.38899	13.4842	1.94e-41	3.95e-39	4.09838	up			ENSG00000253159	PCDHGA12	9.53375	32.2137	2.38899	13.4842	1.94e-41	3.95e-39	4.09838	up				GOTERM_BP_DIRECT	GO:0045332~phospholipid translocation	9	0.02675470160815456	ABCA1, ATP8A2, ATP8B3, ATP8A1, ATP8B1, ATP11C, ATP11A, ATP9B, ATP9A
	ENSG00000147804	SLC39A4	310.583	8.47661	0.629399	13.4678	2.42e-41	4.89e-39	7.99619	up			ENSG00000147804	SLC39A4	310.583	8.47661	0.629399	13.4678	2.42e-41	4.89e-39	7.99619	up				GOTERM_BP_DIRECT	GO:0090103~cochlea morphogenesis	9	0.02675470160815456	TBX1, VANGL2, EYA1, FRZB, HPN, DVL3, GRHL3, SOX9, CTHRC1
	ENSG00000137948	BRDT	541.951	8.55571	0.635425	13.4645	2.53e-41	5.07e-39	8.1243	up			ENSG00000137948	BRDT	541.951	8.55571	0.635425	13.4645	2.53e-41	5.07e-39	8.1243	up				GOTERM_BP_DIRECT	GO:0007010~cytoskeleton organization	39	0.02745518112195465	MACF1, MAST2, MAST1, LIMD1, ADD3, SYNE3, SIPA1L3, CAMSAP1, FGD3, UGT8, FGD4, CECR2, ZMYM2, PCLO, PLCE1, DMD, SOX9, APOE, VILL, SPTBN1, WASF3, MARK1, PRKCI, ZRANB1, SEMA6A, DST, ANK2, LARP4, TUBB4A, ANK1, CD2AP, DIAPH1, TUBB2B, FMNL2, GAN, QRICH1, PHIP, BR
	ENSG00000088305	DNMT3B	2151.66	2.65947	0.198	13.4316	3.95e-41	7.84e-39	2.64675	up			ENSG00000088305	DNMT3B	2151.66	2.65947	0.198	13.4316	3.95e-41	7.84e-39	2.64675	up				GOTERM_BP_DIRECT	GO:0048538~thymus development	14	0.02754346243744097	TBX1, CARMIL2, PRKDC, ZBTB1, BRAF, CRKL, SOD1, BCL2L11, MAFB, ABL1, MAPK1, RAF1, JARID2, RAG1
	ENSG00000133606	MKRN1	932.959	2.91994	0.217493	13.4254	4.29e-41	8.46e-39	2.90319	up			ENSG00000133606	MKRN1	932.959	2.91994	0.217493	13.4254	4.29e-41	8.46e-39	2.90319	up				GOTERM_BP_DIRECT	GO:0010629~negative regulation of gene expression	34	0.028961120775518413	RNASEH2B, TMF1, ACACB, IQGAP3, YY1, GJA1, TERT, PDCD10, NOCT, STC2, HEY2, ITGB8, FYN, ZNF148, XDH, LDLR, STOX1, SMAD2, ACE, TIPARP, ZNF281, SFMBT2, SOX11, KLF4, SIRT1, POU5F1, OLFM1, REST, MYCN, CRH, ADNP, CD46, TAF1, ENG
	ENSG00000206557	TRIM71	721.739	9.30435	0.693725	13.4122	5.13e-41	1e-38	8.6657	up			ENSG00000206557	TRIM71	721.739	9.30435	0.693725	13.4122	5.13e-41	1e-38	8.6657	up				GOTERM_BP_DIRECT	GO:0070166~enamel mineralization	6	0.029241041609101216	TBX1, FAM20C, WDR72, FAM20A, FOXO1, CNNM4
	ENSG00000163251	FZD5	596.035	4.17991	0.312159	13.3903	6.89e-41	1.33e-38	4.1297	up			ENSG00000163251	FZD5	596.035	4.17991	0.312159	13.3903	6.89e-41	1.33e-38	4.1297	up				GOTERM_BP_DIRECT	GO:0072520~seminiferous tubule development	6	0.029241041609101216	ING2, ADGRG1, SMAD4, WDR48, ATRX, REC8
	ENSG00000084093	REST	2225.59	3.18226	0.237968	13.3727	8.74e-41	1.68e-38	3.16058	up			ENSG00000084093	REST	2225.59	3.18226	0.237968	13.3727	8.74e-41	1.68e-38	3.16058	up				GOTERM_BP_DIRECT	GO:0051292~nuclear pore complex assembly	6	0.029241041609101216	AHCTF1, NUP205, TMEM33, TPR, NUP153, TMEM170A
	ENSG00000113140	SPARC	11084.6	-3.76391	0.281624	-13.365	9.68e-41	1.83e-38	-3.73619	down			ENSG00000113140	SPARC	11084.6	-3.76391	0.281624	-13.365	9.68e-41	1.83e-38	-3.73619	down				GOTERM_BP_DIRECT	GO:0045176~apical protein localization	6	0.029241041609101216	VANGL2, SHROOM2, SHROOM3, MAL, CELSR1, HCN1
	ENSG00000168769	TET2	425.298	5.84878	0.43761	13.3653	9.65e-41	1.83e-38	5.70993	up			ENSG00000168769	TET2	425.298	5.84878	0.43761	13.3653	9.65e-41	1.83e-38	5.70993	up				GOTERM_BP_DIRECT	GO:0033169~histone H3-K9 demethylation	6	0.029241041609101216	KDM3A, KDM3B, KDM4C, KDM1A, JMJD1C, KDM7A
	ENSG00000124766	SOX4	2960.8	3.76191	0.281494	13.3641	9.81e-41	1.84e-38	3.7286	up			ENSG00000124766	SOX4	2960.8	3.76191	0.281494	13.3641	9.81e-41	1.84e-38	3.7286	up				GOTERM_BP_DIRECT	GO:0006600~creatine metabolic process	6	0.029241041609101216	STAT5A, SLC6A8, CKM, CKMT1A, CKMT1B, CKB
	ENSG00000118640	VAMP8	391.265	3.76508	0.2818	13.3609	1.02e-40	1.9e-38	3.72184	up			ENSG00000118640	VAMP8	391.265	3.76508	0.2818	13.3609	1.02e-40	1.9e-38	3.72184	up				GOTERM_BP_DIRECT	GO:2000773~negative regulation of cellular senescence	6	0.029241041609101216	TERT, BCL6, PRKDC, ABL1, SIRT1, TP63
	ENSG00000169855	ROBO1	138.172	7.73004	0.579931	13.3292	1.56e-40	2.89e-38	7.39866	up			ENSG00000169855	ROBO1	138.172	7.73004	0.579931	13.3292	1.56e-40	2.89e-38	7.39866	up				GOTERM_BP_DIRECT	GO:0048812~neuron projection morphogenesis	15	0.030703907084781636	DICER1, KLK8, DNM2, UGT8, PAK1, GJA1, WEE1, NTF3, PLXNB1, DMD, SGK1, KIF20B, ZNF335, ATP7A, MNX1
	ENSG00000154217	PITPNC1	295.435	5.61214	0.42714	13.1389	1.97e-39	3.61e-37	5.45721	up			ENSG00000154217	PITPNC1	295.435	5.61214	0.42714	13.1389	1.97e-39	3.61e-37	5.45721	up				GOTERM_BP_DIRECT	GO:0001525~angiogenesis	51	0.03203916605391833	GPI, SETD2, CLIC4, PLXND1, HIF3A, RBPJ, SAT1, HS6ST1, SOX17, ANPEP, KDR, CYP1B1, NRCAM, SLC12A6, EPHB1, HTATIP2, VAV3, WARS, SYK, PRKCA, HSPG2, SIRT1, VAV2, OVOL2, MMP14, CEACAM1, NCL, PECAM1, ANGPTL4, EPHA1, ENPEP, NRXN3, PDGFA, RASIP1, ADGRG1, PDCD10, H
	ENSG00000101198	NKAIN4	645.536	-8.99268	0.685706	-13.1145	2.72e-39	4.94e-37	-8.58788	down			ENSG00000101198	NKAIN4	645.536	-8.99268	0.685706	-13.1145	2.72e-39	4.94e-37	-8.58788	down				GOTERM_BP_DIRECT	GO:0042771~intrinsic apoptotic signaling pathway in response to DNA damage by p53 class mediator	11	0.03272600740071941	PYCARD, IFI16, SHISA5, EP300, PMAIP1, HIPK1, BRCA2, USP28, SIRT1, TP63, TOPORS
	ENSG00000198554	WDHD1	555.338	2.10283	0.160704	13.0851	4.01e-39	7.23e-37	2.09579	up			ENSG00000198554	WDHD1	555.338	2.10283	0.160704	13.0851	4.01e-39	7.23e-37	2.09579	up				GOTERM_BP_DIRECT	GO:0023014~signal transduction by protein phosphorylation	14	0.03304763058220303	KCNH2, KCNH5, CAB39, KCNH8, INSR, OXSR1, ACVR2B, SLK, STK24, TAOK1, TYRO3, KDR, PAK2, BMPR1A
	ENSG00000179604	CDC42EP4	398.274	3.66867	0.280889	13.0609	5.51e-39	9.85e-37	3.63101	up			ENSG00000179604	CDC42EP4	398.274	3.66867	0.280889	13.0609	5.51e-39	9.85e-37	3.63101	up				GOTERM_BP_DIRECT	GO:0080182~histone H3-K4 trimethylation	7	0.03337529755394453	WDR82, TET3, KMT2B, TET2, BEND3, ZNF335, OGT
	ENSG00000155906	RMND1	534.914	2.5723	0.197886	12.9988	1.24e-38	2.2e-36	2.55911	up			ENSG00000155906	RMND1	534.914	2.5723	0.197886	12.9988	1.24e-38	2.2e-36	2.55911	up				GOTERM_BP_DIRECT	GO:0051493~regulation of cytoskeleton organization	8	0.03490321626931008	CLIC4, TAOK1, STMN1, AFAP1, MAPK1, PLXNB1, ARHGEF5, MARK2
	ENSG00000118971	CCND2	1709.78	-10.8735	0.837738	-12.9796	1.6e-38	2.81e-36	-10.0528	down			ENSG00000118971	CCND2	1709.78	-10.8735	0.837738	-12.9796	1.6e-38	2.81e-36	-10.0528	down				GOTERM_BP_DIRECT	GO:0045926~negative regulation of growth	8	0.03490321626931008	PNPT1, MT1L, MT1M, MT1F, MT1G, MT1H, MT1X, MT1E
	ENSG00000221866	PLXNA4	22.9536	-31.8616	2.45579	-12.9741	1.72e-38	3e-36	-7.23131	down			ENSG00000221866	PLXNA4	22.9536	-31.8616	2.45579	-12.9741	1.72e-38	3e-36	-7.23131	down				GOTERM_BP_DIRECT	GO:0006607~NLS-bearing protein import into nucleus	9	0.034926566156479724	RERE, RANBP2, DAG1, KPNA4, CBLB, KPNA5, TNPO2, KPNA3, KPNA1
	ENSG00000259345	AC013652.1	10.9569	22.3106	1.72499	12.9338	2.9e-38	5.03e-36	3.94642	up			ENSG00000259345	AC013652.1	10.9569	22.3106	1.72499	12.9338	2.9e-38	5.03e-36	3.94642	up				GOTERM_BP_DIRECT	GO:0048671~negative regulation of collateral sprouting	5	0.0355592727179998	EPHA7, BCL11A, FGF13, FSTL4, RGMA
	ENSG00000262655	SPON1	314.75	-6.45897	0.500466	-12.9059	4.17e-38	7.18e-36	-6.33952	down			ENSG00000262655	SPON1	314.75	-6.45897	0.500466	-12.9059	4.17e-38	7.18e-36	-6.33952	down				GOTERM_BP_DIRECT	GO:1903351~cellular response to dopamine	5	0.0355592727179998	HDAC2, SIN3A, ID1, ABL1, DNM2
	ENSG00000136167	LCP1	934.155	8.5799	0.66497	12.9027	4.35e-38	7.43e-36	8.00002	up			ENSG00000136167	LCP1	934.155	8.5799	0.66497	12.9027	4.35e-38	7.43e-36	8.00002	up				GOTERM_BP_DIRECT	GO:0070373~negative regulation of ERK1 and ERK2 cascade	17	0.035996871095332436	DUSP4, SMAD4, SPRY4, RANBP9, KLF4, DUSP6, NLRP12, WNK2, CNKSR3, RAPGEF1, ABL1, SPRY2, SPRY1, DMD, EZR, PTPN2, EIF3A
	ENSG00000138646	HERC5	201.843	7.01013	0.543926	12.888	5.26e-38	8.92e-36	6.69811	up			ENSG00000138646	HERC5	201.843	7.01013	0.543926	12.888	5.26e-38	8.92e-36	6.69811	up				GOTERM_BP_DIRECT	GO:0030168~platelet activation	29	0.0367331579275514	DGKD, ITPR3, PIK3CB, PIK3R1, PIK3R5, GNA13, GNA11, PLCG2, MAPK1, FYN, VAV3, TRPC6, ENTPD2, SYK, PDPK1, PRKCA, PTPN11, ADRA2C, MERTK, VAV2, F8, PLSCR1, IL6, RAP2B, TYRO3, CD9, PTPN6, RAF1, GAS6
	ENSG00000004399	PLXND1	370.135	4.64575	0.360616	12.8828	5.62e-38	9.48e-36	4.56984	up			ENSG00000004399	PLXND1	370.135	4.64575	0.360616	12.8828	5.62e-38	9.48e-36	4.56984	up				GOTERM_BP_DIRECT	GO:0032869~cellular response to insulin stimulus	21	0.03819310063656273	PRKCI, PARP1, PDPK1, PRKDC, INSR, DENND4C, MYO5A, PCSK9, PIK3R1, SORBS1, FOXO1, FER, PAK1, GCLC, CEACAM1, SP1, ENPP1, PPARG, SRSF5, LPIN1, YWHAG
	ENSG00000105048	TNNT1	352.087	4.41137	0.342543	12.8783	5.96e-38	9.98e-36	4.34474	up			ENSG00000105048	TNNT1	352.087	4.41137	0.342543	12.8783	5.96e-38	9.98e-36	4.34474	up				GOTERM_BP_DIRECT	GO:0001714~endodermal cell fate specification	4	0.03998147401374203	SOX2, HNF1B, NANOG, POU5F1
	ENSG00000106078	COBL	237.422	5.07388	0.395432	12.8312	1.1e-37	1.82e-35	4.97417	up			ENSG00000106078	COBL	237.422	5.07388	0.395432	12.8312	1.1e-37	1.82e-35	4.97417	up				GOTERM_BP_DIRECT	GO:0006771~riboflavin metabolic process	4	0.03998147401374203	FLAD1, RFK, ACP5, ENPP1
	ENSG00000173221	GLRX	789.741	-6.77946	0.528616	-12.8249	1.19e-37	1.96e-35	-6.59998	down			ENSG00000173221	GLRX	789.741	-6.77946	0.528616	-12.8249	1.19e-37	1.96e-35	-6.59998	down				GOTERM_BP_DIRECT	GO:0035088~establishment or maintenance of apical/basal cell polarity	4	0.03998147401374203	CLIC4, EYA1, EZR, OOEP
	ENSG00000145824	CXCL14	1517.47	-11.8125	0.922114	-12.8103	1.44e-37	2.35e-35	-10.9344	down			ENSG00000145824	CXCL14	1517.47	-11.8125	0.922114	-12.8103	1.44e-37	2.35e-35	-10.9344	down				GOTERM_BP_DIRECT	GO:0043043~peptide biosynthetic process	4	0.03998147401374203	PCSK1, FURIN, DMD, PCSK5
	ENSG00000152409	JMY	156.041	6.2109	0.485022	12.8054	1.53e-37	2.49e-35	6.00907	up			ENSG00000152409	JMY	156.041	6.2109	0.485022	12.8054	1.53e-37	2.49e-35	6.00907	up				GOTERM_BP_DIRECT	GO:0097461~ferric iron import into cell	4	0.03998147401374203	STEAP3, STEAP1B, STEAP4, STEAP1
	ENSG00000215866	LINC01356	408.664	6.97556	0.545053	12.7979	1.68e-37	2.72e-35	6.72518	up			ENSG00000215866	LINC01356	408.664	6.97556	0.545053	12.7979	1.68e-37	2.72e-35	6.72518	up				GOTERM_BP_DIRECT	GO:0060669~embryonic placenta morphogenesis	4	0.03998147401374203	CDKN1C, SETD2, TRIM28, ZNF565
	ENSG00000267002	AC060780.1	91.6796	6.59211	0.515248	12.7941	1.77e-37	2.84e-35	6.38297	up			ENSG00000267002	AC060780.1	91.6796	6.59211	0.515248	12.7941	1.77e-37	2.84e-35	6.38297	up				GOTERM_BP_DIRECT	GO:0003007~heart morphogenesis	11	0.0403995818035863	TBX1, TGFBR3, COL4A3BP, NIPBL, ALDH1A2, DLC1, INSR, CHD7, BAZ1B, MTOR, KDM6A
	ENSG00000197119	SLC25A29	486.193	3.85499	0.301835	12.7719	2.35e-37	3.75e-35	3.81115	up			ENSG00000197119	SLC25A29	486.193	3.85499	0.301835	12.7719	2.35e-37	3.75e-35	3.81115	up				GOTERM_BP_DIRECT	GO:0006470~protein dephosphorylation	31	0.04140096814105433	PHLPP2, PTPRU, PHLPP1, CTDP1, PPM1M, PPM1H, MTMR4, DUSP13, MTM1, PPM1G, PP2D1, PTPRZ1, DUSP5, PPTC7, FBXW11, STYX, PPP4R3B, PPP2R3A, PTPN12, PTPN13, PPM1A, PTPRB, PPM1B, NCEH1, PPP1R3B, PTPN6, PTPN4, PTPN5, PLPP2, PLPP1, PTPN3
	ENSG00000148154	UGCG	1015.34	3.19633	0.250755	12.7468	3.25e-37	5.14e-35	3.17168	up			ENSG00000148154	UGCG	1015.34	3.19633	0.250755	12.7468	3.25e-37	5.14e-35	3.17168	up				GOTERM_BP_DIRECT	GO:0071407~cellular response to organic cyclic compound	17	0.0416708707571602	SLC16A1, TMF1, HSP90AB1, TIPARP, SMAD9, CYBA, HCFC1, NFKBIA, P2RY6, CASP8, KLF5, CYP1A1, SP5, CYP1B1, ALPL, ITGA6, PAK2
	ENSG00000168288	MMADHC	818.208	-2.52214	0.198556	-12.7024	5.73e-37	9.01e-35	-2.50904	down			ENSG00000168288	MMADHC	818.208	-2.52214	0.198556	-12.7024	5.73e-37	9.01e-35	-2.50904	down				GOTERM_BP_DIRECT	GO:0044255~cellular lipid metabolic process	13	0.04246802675484866	NCOA1, NCOA2, CREBBP, NCOA6, ECI2, FAM135A, NCOR1, TBL1XR1, SIN3A, CARM1, GPD2, EHHADH, TGS1
	ENSG00000137073	UBAP2	947.858	2.43008	0.191584	12.6841	7.24e-37	1.13e-34	2.41853	up			ENSG00000137073	UBAP2	947.858	2.43008	0.191584	12.6841	7.24e-37	1.13e-34	2.41853	up				GOTERM_BP_DIRECT	GO:0048024~regulation of mRNA splicing, via spliceosome	6	0.04308804604994042	TIA1, KHDRBS3, SON, YTHDC1, SRSF10, SRPK1
	ENSG00000066777	ARFGEF1	488.113	3.45313	0.272299	12.6814	7.5e-37	1.16e-34	3.42116	up			ENSG00000066777	ARFGEF1	488.113	3.45313	0.272299	12.6814	7.5e-37	1.16e-34	3.42116	up				GOTERM_BP_DIRECT	GO:0090162~establishment of epithelial cell polarity	6	0.04308804604994042	FERMT1, PARD3, FRMD4A, FRMD4B, SIPA1L3, ARF6
	ENSG00000078699	CBFA2T2	954.611	3.65915	0.289466	12.641	1.25e-36	1.93e-34	3.62045	up			ENSG00000078699	CBFA2T2	954.611	3.65915	0.289466	12.641	1.25e-36	1.93e-34	3.62045	up				GOTERM_BP_DIRECT	GO:0035278~miRNA mediated inhibition of translation	6	0.04308804604994042	TNRC6C, TRIM71, RBM4, AGO1, AGO2, TNRC6B
	ENSG00000142273	CBLC	69.0438	19.29	1.52806	12.6239	1.56e-36	2.39e-34	4.50267	up			ENSG00000142273	CBLC	69.0438	19.29	1.52806	12.6239	1.56e-36	2.39e-34	4.50267	up				GOTERM_BP_DIRECT	GO:0031000~response to caffeine	6	0.04308804604994042	RYR1, IL6, HDAC2, PRKAA1, DNMT3B, PPARG
	ENSG00000177426	TGIF1	867.143	2.41053	0.191032	12.6185	1.67e-36	2.54e-34	2.40018	up			ENSG00000177426	TGIF1	867.143	2.41053	0.191032	12.6185	1.67e-36	2.54e-34	2.40018	up				GOTERM_BP_DIRECT	GO:0061014~positive regulation of mRNA catabolic process	6	0.04308804604994042	UPF1, PNPT1, KHSRP, RC3H1, HNRNPR, ZC3HAV1
	ENSG00000146476	ARMT1	846.228	3.23299	0.256407	12.6089	1.89e-36	2.85e-34	3.20622	up			ENSG00000146476	ARMT1	846.228	3.23299	0.256407	12.6089	1.89e-36	2.85e-34	3.20622	up				GOTERM_BP_DIRECT	GO:0031581~hemidesmosome assembly	6	0.04308804604994042	COL17A1, DST, ITGA6, LAMC2, LAMC1, PLEC
	ENSG00000132849	PATJ	328.446	4.85501	0.38572	12.5869	2.49e-36	3.74e-34	4.76102	up			ENSG00000132849	PATJ	328.446	4.85501	0.38572	12.5869	2.49e-36	3.74e-34	4.76102	up				GOTERM_BP_DIRECT	GO:0031669~cellular response to nutrient levels	6	0.04308804604994042	RPTOR, IL6, PRKAA1, ULK1, MTOR, ICAM1
	ENSG00000164736	SOX17	121.109	37.8374	3.01876	12.5341	4.86e-36	7.24e-34	7.11807	up			ENSG00000164736	SOX17	121.109	37.8374	3.01876	12.5341	4.86e-36	7.24e-34	7.11807	up				GOTERM_BP_DIRECT	GO:0008286~insulin receptor signaling pathway	21	0.04323780903481027	SMARCC1, ATP6V1G1, INSR, GAB1, IGF2, FOXO4, PIK3R1, SORBS1, PIK3C2A, FOXO1, BAIAP2L2, GRB2, PHIP, ATP6V0A4, ATP6V0E2, SOS1, PTPN2, PDK2, APPL1, ATP6V1B1, ATP6V1C2
	ENSG00000157150	TIMP4	66.045	20.3259	1.62422	12.5142	6.24e-36	9.24e-34	4.88164	up			ENSG00000157150	TIMP4	66.045	20.3259	1.62422	12.5142	6.24e-36	9.24e-34	4.88164	up				GOTERM_BP_DIRECT	GO:0042475~odontogenesis of dentin-containing tooth	16	0.0454855039275339	TBX1, HDAC2, EDA, DLX3, ANKRD11, LRP4, ADM, ACVR2B, FGF4, WNT6, BCL2L11, CA2, SOSTDC1, NF2, TP63, BMPR1A
	ENSG00000130707	ASS1	720.929	7.57344	0.605685	12.5039	7.11e-36	1.05e-33	7.14213	up			ENSG00000130707	ASS1	720.929	7.57344	0.605685	12.5039	7.11e-36	1.05e-33	7.14213	up				GOTERM_BP_DIRECT	GO:0097194~execution phase of apoptosis	7	0.04573372556435489	CECR2, CASP8, STK24, TAOK1, CASP2, CFLAR, CIDEC
	ENSG00000114648	KLHL18	295.469	3.20639	0.257058	12.4734	1.04e-35	1.53e-33	3.1796	up			ENSG00000114648	KLHL18	295.469	3.20639	0.257058	12.4734	1.04e-35	1.53e-33	3.1796	up				GOTERM_BP_DIRECT	GO:0003222~ventricular trabecula myocardium morphogenesis	7	0.04573372556435489	FOXH1, CHD7, HEY2, UBE4B, RBPJ, BMPR1A, ENG
	ENSG00000214548	MEG3	4351.99	6.0164	0.482406	12.4717	1.07e-35	1.55e-33	5.83559	up			ENSG00000214548	MEG3	4351.99	6.0164	0.482406	12.4717	1.07e-35	1.55e-33	5.83559	up				GOTERM_BP_DIRECT	GO:0010608~posttranscriptional regulation of gene expression	7	0.04573372556435489	ACE, GCNT2, RC3H1, PUM1, ATG14, RC3H2, PUM2
	ENSG00000198431	TXNRD1	1353.14	1.98759	0.159654	12.4494	1.41e-35	2.04e-33	1.98134	up			ENSG00000198431	TXNRD1	1353.14	1.98759	0.159654	12.4494	1.41e-35	2.04e-33	1.98134	up				GOTERM_BP_DIRECT	GO:0016486~peptide hormone processing	7	0.04573372556435489	POMC, BACE2, PCSK1, FURIN, PCSK7, PCSK6, PCSK5
	ENSG00000268660	LETM1P2	7.09696	31.9649	2.5692	12.4416	1.55e-35	2.23e-33	4.47332	up			ENSG00000268660	LETM1P2	7.09696	31.9649	2.5692	12.4416	1.55e-35	2.23e-33	4.47332	up				GOTERM_BP_DIRECT	GO:0051568~histone H3-K4 methylation	8	0.045853845964924644	KMT2D, PAXIP1, WDR82, KMT2C, KMT2B, WDR5, ASH1L, KDM6A
	ENSG00000213614	HEXA	445.215	-2.0602	0.165672	-12.4354	1.68e-35	2.39e-33	-2.05497	down			ENSG00000213614	HEXA	445.215	-2.0602	0.165672	-12.4354	1.68e-35	2.39e-33	-2.05497	down				GOTERM_BP_DIRECT	GO:0030900~forebrain development	14	0.04634336778910003	DYNC2H1, TOP2B, SETD2, ATRX, LRP2, NR2F2, ARID1A, DCLK1, ARHGAP35, SOX2, DLC1, E2F1, FYN, OTX2
	ENSG00000188559	RALGAPA2	185.652	5.69802	0.458474	12.4282	1.84e-35	2.6e-33	5.54455	up			ENSG00000188559	RALGAPA2	185.652	5.69802	0.458474	12.4282	1.84e-35	2.6e-33	5.54455	up				GOTERM_BP_DIRECT	GO:0043488~regulation of mRNA stability	26	0.0479873824863718	PSMD12, SET, FMR1, PARN, ZFP36L2, EXOSC7, EXOSC6, KHSRP, PSMD1, PCID2, YTHDF2, DIS3, RC3H1, SAMD4B, PRKCA, PUM1, PUM2, CARHSP1, XRN1, PSME4, MAPKAPK2, HNRNPD, DCP1A, HSPA1B, HSPA1A, EIF4G1
	ENSG00000160888	IER2	751.844	3.29606	0.265316	12.4232	1.96e-35	2.76e-33	3.26857	up			ENSG00000160888	IER2	751.844	3.29606	0.265316	12.4232	1.96e-35	2.76e-33	3.26857	up				GOTERM_BP_DIRECT	GO:0007507~heart development	42	0.04881018382742529	PRKDC, COX17, ADM, OXT, PTN, PCSK5, CRIP1, ROBO1, CRKL, AKAP13, GJA1, APELA, ADAP2, ERBB3, TBC1D32, ERBB4, GNA11, RB1CC1, RPS6KA2, EP300, PLCE1, TNNI3, SOX4, MBD3, TBX1, HEXIM1, DNAH11, CXADR, NCOA6, IRX4, GAB1, KCNAB1, PTPN11, SENP2, ACVR2B, TFDP2, ID1,
	ENSG00000163479	SSR2	2134.53	-1.98723	0.160482	-12.3829	3.23e-35	4.53e-33	-1.98219	down			ENSG00000163479	SSR2	2134.53	-1.98723	0.160482	-12.3829	3.23e-35	4.53e-33	-1.98219	down				GOTERM_BP_DIRECT	GO:0006383~transcription from RNA polymerase III promoter	11	0.04921897685272329	GTF3C1, GTF3C2, ZNF143, GTF3C4, POLR3B, GTF3C6, SNAPC3, POLR3E, POLR1C, GTF3A, ZNF345
	ENSG00000203875	SNHG5	1518.67	2.74347	0.221713	12.374	3.61e-35	5.03e-33	2.72754	up			ENSG00000203875	SNHG5	1518.67	2.74347	0.221713	12.374	3.61e-35	5.03e-33	2.72754	up				GOTERM_BP_DIRECT	GO:0007519~skeletal muscle tissue development	15	0.04965700611346587	ZBTB18, KCNAB1, CFLAR, NR2F2, GPCPD1, COL19A1, FOXP1, MYLPF, NEURL1, MYH14, EP300, FLNB, DMD, SKIL, VAMP5
	ENSG00000149218	ENDOD1	231.02	-5.04487	0.409646	-12.3152	7.5e-35	1.04e-32	-4.95581	down			ENSG00000149218	ENDOD1	231.02	-5.04487	0.409646	-12.3152	7.5e-35	1.04e-32	-4.95581	down				GOTERM_BP_DIRECT	GO:0043627~response to estrogen	18	0.05007788910469081	KMT2D, HSP90AA1, IL4R, ABCC2, CITED4, GATA6, APOA1, MMP14, GAL, CA2, CRH, EP300, HMOX1, MAPK1, TRIM25, PPARG, CD24, RGS9
	ENSG00000198467	TPM2	1514.07	-3.35033	0.272307	-12.3035	8.67e-35	1.19e-32	-3.32024	down			ENSG00000198467	TPM2	1514.07	-3.35033	0.272307	-12.3035	8.67e-35	1.19e-32	-3.32024	down				GOTERM_BP_DIRECT	GO:0090002~establishment of protein localization to plasma membrane	13	0.05035913779904776	SPTBN4, ROCK1, ROCK2, F11R, EFR3B, TSPAN33, FAM126A, TSPAN14, CDH1, PKP2, PKP3, EZR, CLASP2
	ENSG00000165029	ABCA1	358.805	6.93775	0.565287	12.273	1.27e-34	1.73e-32	6.657	up			ENSG00000165029	ABCA1	358.805	6.93775	0.565287	12.273	1.27e-34	1.73e-32	6.657	up				GOTERM_BP_DIRECT	GO:0010976~positive regulation of neuron projection development	23	0.050953283215737236	ATF1, RET, PRKCI, RRN3, ATP8A2, KDM1A, BCL11A, PTN, CBFA2T2, ARHGAP35, RGMA, SETX, IL6, GPRC5B, RAP1A, MOB2, RAPGEF1, RAPGEF2, FYN, DMD, SCN1B, MARK2, FGFR1
	ENSG00000124098	FAM210B	318.045	-3.33507	0.271848	-12.2682	1.34e-34	1.83e-32	-3.30991	down			ENSG00000124098	FAM210B	318.045	-3.33507	0.271848	-12.2682	1.34e-34	1.83e-32	-3.30991	down				GOTERM_BP_DIRECT	GO:0006281~DNA repair	52	0.05168524460626925	SMG1, BCCIP, MUM1, SMC3, BACH1, ALKBH3, CHAF1A, TRIM28, EPC2, TOPBP1, POLK, UPF1, SHPRH, PARP1, NCOA6, DDX11, ATRX, ACTL6A, HUS1, CHD1L, KIF22, SIRT1, MSH6, EID3, FANCD2, PSME4, ASF1A, INO80D, BOD1L1, DOT1L, IGHMBP2, ZBTB1, BRCC3, PDS5A, UNG, RECQL4, WRN,
	ENSG00000164048	ZNF589	231.683	3.53439	0.288967	12.2311	2.12e-34	2.87e-32	3.49517	up			ENSG00000164048	ZNF589	231.683	3.53439	0.288967	12.2311	2.12e-34	2.87e-32	3.49517	up				GOTERM_BP_DIRECT	GO:0035335~peptidyl-tyrosine dephosphorylation	25	0.052512512264985045	PTPRU, MTMR14, MTMR8, MTMR4, DUSP13, MTM1, UBASH3B, PTPRZ1, TPTE2, DUSP4, DUSP5, EYA1, PTPN11, PTPN12, PTPN13, PALD1, CDC25A, DUSP6, DUSP23, PTPRB, PTPN6, PTPN4, PTPN5, PTPN2, PTPN3
	ENSG00000167634	NLRP7	4678.63	14.4943	1.18621	12.219	2.46e-34	3.31e-32	12.6014	up			ENSG00000167634	NLRP7	4678.63	14.4943	1.18621	12.219	2.46e-34	3.31e-32	12.6014	up				GOTERM_BP_DIRECT	GO:0030335~positive regulation of cell migration	42	0.05258613498143748	RET, GRB7, ONECUT2, ATP8A1, PDGFA, PIK3CD, LAMC2, PIK3R1, SYNE2, CCAR1, SDCBP, PAK1, WNT11, PLAU, PDCD10, PODXL, NTF3, KDR, GCNT2, MAPK1, PDGFRA, CARMIL1, CARMIL2, SEMA4D, INSR, RRAS2, PRKCA, IGF1, F3, DIAPH1, TIAM1, FER, MMP14, CEACAM6, SNAI1, F2RL1, FGF
	ENSG00000142182	DNMT3L	5094.89	15.5107	1.26967	12.2163	2.54e-34	3.4e-32	12.9909	up			ENSG00000142182	DNMT3L	5094.89	15.5107	1.26967	12.2163	2.54e-34	3.4e-32	12.9909	up				GOTERM_BP_DIRECT	GO:0000289~nuclear-transcribed mRNA poly(A) tail shortening	10	0.05265967984110739	EIF4A2, EIF4A1, CNOT6, PAN3, CNOT11, PNLDC1, PARN, SAMD4B, CNOT10, EIF4G1
	ENSG00000132256	TRIM5	262.186	-3.37708	0.27649	-12.2141	2.61e-34	3.47e-32	-3.35097	down			ENSG00000132256	TRIM5	262.186	-3.37708	0.27649	-12.2141	2.61e-34	3.47e-32	-3.35097	down				GOTERM_BP_DIRECT	GO:0045746~negative regulation of Notch signaling pathway	10	0.05265967984110739	NFKBIA, MEG3, MMP14, BCL6, HEY2, NEURL1, NRARP, CBFA2T2, DLK1, OVOL2
	ENSG00000089063	TMEM230	579.693	-2.15588	0.176617	-12.2065	2.87e-34	3.79e-32	-2.14709	down			ENSG00000089063	TMEM230	579.693	-2.15588	0.176617	-12.2065	2.87e-34	3.79e-32	-2.14709	down				GOTERM_BP_DIRECT	GO:0008630~intrinsic apoptotic signaling pathway in response to DNA damage	14	0.054215607465003146	PRKDC, PIK3R1, SIRT1, CRIP1, TOPORS, MSH6, BCL2L11, E2F1, MAEL, ABL1, CASP2, HMOX1, MCL1, BCL2L1
	ENSG00000206337	HCP5	6.55399	-31.8934	2.61392	-12.2014	3.06e-34	4.01e-32	-1.6778	down			ENSG00000206337	HCP5	6.55399	-31.8934	2.61392	-12.2014	3.06e-34	4.01e-32	-1.6778	down				GOTERM_BP_DIRECT	GO:0038128~ERBB2 signaling pathway	12	0.05466317206515173	GRB7, USP8, HSP90AA1, ERBB3, ERBB4, MATK, GAB1, ERBIN, GRB2, KRAS, PIK3R1, SOS1
	ENSG00000122359	ANXA11	1075.2	-3.31683	0.27253	-12.1705	4.46e-34	5.83e-32	-3.28267	down			ENSG00000122359	ANXA11	1075.2	-3.31683	0.27253	-12.1705	4.46e-34	5.83e-32	-3.28267	down				GOTERM_BP_DIRECT	GO:0070102~interleukin-6-mediated signaling pathway	5	0.05534759852800879	FER, IL6, SMAD4, GAB1, IL6R
	ENSG00000125991	ERGIC3	1935.3	-1.70438	0.140096	-12.1658	4.73e-34	6.14e-32	-1.70067	down			ENSG00000125991	ERGIC3	1935.3	-1.70438	0.140096	-12.1658	4.73e-34	6.14e-32	-1.70067	down				GOTERM_BP_DIRECT	GO:0006631~fatty acid metabolic process	15	0.05746207169376113	STAT5A, LYPLA1, PNPLA8, AASDH, ACOT11, ACSM6, CROT, ABHD5, PER2, FA2H, FABP3, PRKAR2B, GPAT4, EHHADH, RPP14
	ENSG00000166145	SPINT1	1300.09	10.5525	0.86765	12.1622	4.94e-34	6.38e-32	9.45534	up			ENSG00000166145	SPINT1	1300.09	10.5525	0.86765	12.1622	4.94e-34	6.38e-32	9.45534	up				GOTERM_BP_DIRECT	GO:0097150~neuronal stem cell population maintenance	8	0.05877589493780389	SOX2, PCM1, MMP24, FANCD2, SRRT, FOXO3, DLL1, FOXO1
	ENSG00000255302	EID1	716.332	-2.14977	0.176914	-12.1515	5.63e-34	7.23e-32	-2.14201	down			ENSG00000255302	EID1	716.332	-2.14977	0.176914	-12.1515	5.63e-34	7.23e-32	-2.14201	down				GOTERM_BP_DIRECT	GO:0043588~skin development	11	0.05923637612745423	RYR1, ADAMTS2, ATP8A2, FRAS1, WDR48, PTCH2, DACT2, PDGFA, ITGA6, OVOL1, ATP7A
	ENSG00000262874	C19orf84	19.7952	23.2304	1.9132	12.1421	6.32e-34	8.07e-32	5.04263	up			ENSG00000262874	C19orf84	19.7952	23.2304	1.9132	12.1421	6.32e-34	8.07e-32	5.04263	up				GOTERM_BP_DIRECT	GO:0030198~extracellular matrix organization	44	0.05972509436681339	ERO1B, ITGAM, LAMA2, ITGB5, COL14A1, LAMA1, LAMA4, ITGA2B, PDGFA, LAMC2, FURIN, LAMC1, NID1, F11R, ITGAL, FGF2, COL19A1, ICAM1, DNAJB6, CDH1, ADAMTSL2, DAG1, KDR, SPP1, ITGB8, SOX9, SERAC1, ATP7A, MPZL3, SPINK5, HSPG2, SERPINB5, NFKB2, ELF3, SPINT1, COL7A
	ENSG00000165185	KIAA1958	131.371	4.99538	0.4116	12.1365	6.77e-34	8.6e-32	4.88609	up			ENSG00000165185	KIAA1958	131.371	4.99538	0.4116	12.1365	6.77e-34	8.6e-32	4.88609	up				GOTERM_BP_DIRECT	GO:0031054~pre-miRNA processing	6	0.06024413796399677	LIN28B, LIN28A, AGO1, AGO2, ADAR, DICER1
	ENSG00000261150	EPPK1	329.975	7.79402	0.643757	12.1071	9.69e-34	1.22e-31	7.32859	up			ENSG00000261150	EPPK1	329.975	7.79402	0.643757	12.1071	9.69e-34	1.22e-31	7.32859	up				GOTERM_BP_DIRECT	GO:0006995~cellular response to nitrogen starvation	6	0.06024413796399677	GABARAPL1, MAP1LC3A, MAP1LC3C, RB1CC1, ATG7, ATG5
	ENSG00000159579	RSPRY1	493.525	-2.00779	0.16603	-12.0929	1.15e-33	1.45e-31	-2.00212	down			ENSG00000159579	RSPRY1	493.525	-2.00779	0.16603	-12.0929	1.15e-33	1.45e-31	-2.00212	down				GOTERM_BP_DIRECT	GO:0045197~establishment or maintenance of epithelial cell apical/basal polarity	6	0.06024413796399677	PRKCI, VANGL2, CDX2, DLG3, ERBIN, MARK2
	ENSG00000070087	PFN2	932.284	-3.19279	0.264212	-12.0842	1.28e-33	1.6e-31	-3.15981	down			ENSG00000070087	PFN2	932.284	-3.19279	0.264212	-12.0842	1.28e-33	1.6e-31	-3.15981	down				GOTERM_BP_DIRECT	GO:0060391~positive regulation of SMAD protein import into nucleus	6	0.06024413796399677	SMAD4, PARP1, POU5F1, NODAL, BMP6, BMPR1A
	ENSG00000011105	TSPAN9	303.502	-4.20093	0.347729	-12.0811	1.33e-33	1.65e-31	-4.14689	down			ENSG00000011105	TSPAN9	303.502	-4.20093	0.347729	-12.0811	1.33e-33	1.65e-31	-4.14689	down				GOTERM_BP_DIRECT	GO:0045780~positive regulation of bone resorption	6	0.06024413796399677	SYK, TFRC, CA2, SPP1, TMEM64, PPARGC1B
	ENSG00000174197	MGA	400.472	2.97712	0.246422	12.0814	1.32e-33	1.65e-31	2.95479	up			ENSG00000174197	MGA	400.472	2.97712	0.246422	12.0814	1.32e-33	1.65e-31	2.95479	up				GOTERM_BP_DIRECT	GO:0030516~regulation of axon extension	6	0.06024413796399677	OLFM1, ABL1, NRCAM, APOE, CLASP2, DNM2
	ENSG00000164294	GPX8	380.654	-2.87622	0.238338	-12.0679	1.56e-33	1.92e-31	-2.85697	down			ENSG00000164294	GPX8	380.654	-2.87622	0.238338	-12.0679	1.56e-33	1.92e-31	-2.85697	down				GOTERM_BP_DIRECT	GO:0016540~protein autoprocessing	6	0.06024413796399677	PARP1, PCSK9, TMPRSS2, CTSV, CTSE, FXN
	ENSG00000157106	SMG1	520.607	3.26534	0.270994	12.0495	1.95e-33	2.39e-31	3.23532	up			ENSG00000157106	SMG1	520.607	3.26534	0.270994	12.0495	1.95e-33	2.39e-31	3.23532	up				GOTERM_BP_DIRECT	GO:0051571~positive regulation of histone H3-K4 methylation	7	0.0605818407910722	SMAD4, PAXIP1, AUTS2, MYB, DNMT3B, NELFA, OGT
	ENSG00000003402	CFLAR	287.968	3.3887	0.281994	12.0169	2.9e-33	3.53e-31	3.35484	up			ENSG00000003402	CFLAR	287.968	3.3887	0.281994	12.0169	2.9e-33	3.53e-31	3.35484	up				GOTERM_BP_DIRECT	GO:0071276~cellular response to cadmium ion	7	0.0605818407910722	MT1F, HMOX1, MT1G, MT1H, MT1X, SOD1, MT1E
	ENSG00000233913	RPL10P9	540.547	-3.82047	0.317942	-12.0163	2.92e-33	3.54e-31	-3.78082	down			ENSG00000233913	RPL10P9	540.547	-3.82047	0.317942	-12.0163	2.92e-33	3.54e-31	-3.78082	down				GOTERM_BP_DIRECT	GO:0046847~filopodium assembly	7	0.0605818407910722	FGD3, FGD4, TTYH1, ARHGEF4, ITGA6, RAB17, EZR
	ENSG00000112159	MDN1	569.726	3.58536	0.298844	11.9974	3.66e-33	4.42e-31	3.54603	up			ENSG00000112159	MDN1	569.726	3.58536	0.298844	11.9974	3.66e-33	4.42e-31	3.54603	up				GOTERM_BP_DIRECT	GO:0048514~blood vessel morphogenesis	7	0.0605818407910722	TBX1, GJA1, SYK, ID1, CYP1B1, NR2F2, SOS1
	ENSG00000101057	MYBL2	1838.34	3.09771	0.259146	11.9535	6.22e-33	7.46e-31	3.07202	up			ENSG00000101057	MYBL2	1838.34	3.09771	0.259146	11.9535	6.22e-33	7.46e-31	3.07202	up				GOTERM_BP_DIRECT	GO:0043085~positive regulation of catalytic activity	21	0.0612363365257992	GTF3C4, NPM2, RFC1, IGF2, MIA2, CFLAR, SOD1, DNMT3L, MMP24, MMP15, MMP17, APOC1, NOXA1, UBA2, PPP1R12B, FGFR4, ATP7A, DCP1A, OGT, FXN, NSMAF
	ENSG00000196950	SLC39A10	704.322	2.71631	0.227373	11.9465	6.78e-33	8.08e-31	2.69956	up			ENSG00000196950	SLC39A10	704.322	2.71631	0.227373	11.9465	6.78e-33	8.08e-31	2.69956	up				GOTERM_BP_DIRECT	GO:0007283~spermatogenesis	80	0.06218809861624294	ZNF296, PIWIL4, BTG1, WDR48, WIPF3, TESK2, TDRP, CTSV, BRCA2, DUSP13, WFDC2, M1AP, YY1, ADAMTS2, ING2, DNMT3L, HERC2, SOX17, NUP62, MAEL, CCIN, SOX9, HORMAD1, HIST1H1A, TP63, BRD2, SLC2A14, USP42, STRBP, MST1, ATRX, DNMT3A, PAX5, OVOL1, SIRT1, RAD23B, WDR
	ENSG00000096696	DSP	2089.64	3.08269	0.258452	11.9275	8.51e-33	1.01e-30	3.05843	up			ENSG00000096696	DSP	2089.64	3.08269	0.258452	11.9275	8.51e-33	1.01e-30	3.05843	up				GOTERM_BP_DIRECT	GO:0010467~gene expression	14	0.06294852474834647	EDA, WTAP, NCBP2, HNRNPU, HNRNPR, HNRNPL, PTBP1, GOLPH3, POLR2A, POLR2B, HNRNPF, HNRNPA2B1, HNRNPD, IGF2BP2
	ENSG00000104413	ESRP1	594.946	9.2122	0.773667	11.9072	1.09e-32	1.28e-30	8.41346	up			ENSG00000104413	ESRP1	594.946	9.2122	0.773667	11.9072	1.09e-32	1.28e-30	8.41346	up				GOTERM_BP_DIRECT	GO:0009408~response to heat	14	0.06294852474834647	EIF2B5, HSP90AA1, ABCC2, PSIP1, IGF1, SOD1, DNAJA1, GCLC, IL6, CXCL12, DNAJA4, DNAJB4, MAP2K7, MICB
	ENSG00000171298	GAA	344.051	-4.50791	0.378768	-11.9015	1.16e-32	1.36e-30	-4.4341	down			ENSG00000171298	GAA	344.051	-4.50791	0.378768	-11.9015	1.16e-32	1.36e-30	-4.4341	down				GOTERM_BP_DIRECT	GO:0007223~Wnt signaling pathway, calcium modulating pathway	12	0.06460975815546183	TNRC6C, FZD3, WNT11, FZD5, FZD4, PDE6G, AGO1, AGO2, PDE6B, ROR2, NLK, TNRC6B
	ENSG00000197822	OCLN	132.67	6.35217	0.534225	11.8904	1.33e-32	1.55e-30	6.09955	up			ENSG00000197822	OCLN	132.67	6.35217	0.534225	11.8904	1.33e-32	1.55e-30	6.09955	up				GOTERM_BP_DIRECT	GO:0001701~in utero embryonic development	42	0.0652016417521511	GPI, RNASEH2B, RRN3, KDM1A, ANKRD11, CHD8, CHD7, GATA6, UBR3, ADAR, AMOT, GNA13, GJA1, FUT8, COL4A3BP, BCL2L11, SIN3A, FLVCR1, RBBP6, ATP7A, TAPT1, GABPA, KDM6A, MBD3, SMAD2, FOXD3, SMAD4, RARRES2, GDF3, EIF2S2, TBX3, OOEP, FOXP1, SYF2, MAFF, CCM2, ZNF335
	ENSG00000092847	AGO1	517.775	3.12995	0.263626	11.8727	1.64e-32	1.91e-30	3.103	up			ENSG00000092847	AGO1	517.775	3.12995	0.263626	11.8727	1.64e-32	1.91e-30	3.103	up				GOTERM_BP_DIRECT	GO:0017148~negative regulation of translation	16	0.068625293894193	TRIM71, GRB7, TIA1, DDX3X, CELF1, DAPK1, FMR1, SAMD4B, GIGYF2, FXR1, RBM4, SYNCRIP, ILF3, LIN28A, CAPRIN2, IGF2BP2
	ENSG00000198832	SELENOM	338.943	-4.8159	0.408183	-11.7984	3.98e-32	4.6e-30	-4.72219	down			ENSG00000198832	SELENOM	338.943	-4.8159	0.408183	-11.7984	3.98e-32	4.6e-30	-4.72219	down				GOTERM_BP_DIRECT	GO:0017157~regulation of exocytosis	9	0.06892879452005787	RAB3B, RAB3C, PCLO, SYT1, STXBP5, CPLX1, LLGL1, LLGL2, RAPGEF4
	ENSG00000124532	MRS2	824.201	2.57924	0.219518	11.7495	7.1e-32	8.17e-30	2.56428	up			ENSG00000124532	MRS2	824.201	2.57924	0.219518	11.7495	7.1e-32	8.17e-30	2.56428	up				GOTERM_BP_DIRECT	GO:0006367~transcription initiation from RNA polymerase II promoter	35	0.06893549723243854	GTF2A2, MAML1, GTF2B, HNF4G, NR2C2, RBPJ, MED15, NR2E3, MED17, MED13, TRIM28, POLR2A, POLR2B, HNF4A, NPPA, E2F2, E2F3, NRBF2, WWTR1, CREBBP, NCOA6, TAF13, NR1D2, ESRRG, MED26, NRBP1, ESR2, NR6A1, NR5A2, THRAP3, TAF4B, PPARG, TAF4, TAF2, TAF1
	ENSG00000188859	FAM78B	22.0935	22.47	1.91685	11.7224	9.79e-32	1.12e-29	5.7478	up			ENSG00000188859	FAM78B	22.0935	22.47	1.91685	11.7224	9.79e-32	1.12e-29	5.7478	up				GOTERM_BP_DIRECT	GO:0034644~cellular response to UV	13	0.06899478021277788	CREBBP, KDM1A, FMR1, ZBTB1, PTN, PIK3R1, INO80, USP28, CDC25A, YY1, EP300, TP63, TAF1
	ENSG00000159140	SON	2117.47	2.36537	0.201998	11.7099	1.13e-31	1.29e-29	2.35352	up			ENSG00000159140	SON	2117.47	2.36537	0.201998	11.7099	1.13e-31	1.29e-29	2.35352	up				GOTERM_BP_DIRECT	GO:0042791~5S class rRNA transcription from RNA polymerase III type 1 promoter	4	0.06973641381501614	GTF3C1, GTF3C2, GTF3C4, GTF3C6
	ENSG00000105993	DNAJB6	1328.66	1.67887	0.144538	11.6154	3.44e-31	3.9e-29	1.67498	up			ENSG00000105993	DNAJB6	1328.66	1.67887	0.144538	11.6154	3.44e-31	3.9e-29	1.67498	up				GOTERM_BP_DIRECT	GO:0060028~convergent extension involved in axis elongation	4	0.06973641381501614	VANGL2, WNT11, TRIM28, ZNF565
	ENSG00000173402	DAG1	1030.82	2.45949	0.212201	11.5904	4.61e-31	5.21e-29	2.4467	up			ENSG00000173402	DAG1	1030.82	2.45949	0.212201	11.5904	4.61e-31	5.21e-29	2.4467	up				GOTERM_BP_DIRECT	GO:0042797~tRNA transcription from RNA polymerase III promoter	4	0.06973641381501614	GTF3C1, GTF3C2, GTF3C4, GTF3C6
	ENSG00000179046	TRIML2	434.068	4.32414	0.373784	11.5685	5.95e-31	6.68e-29	4.24934	up			ENSG00000179046	TRIML2	434.068	4.32414	0.373784	11.5685	5.95e-31	6.68e-29	4.24934	up				GOTERM_BP_DIRECT	GO:0051573~negative regulation of histone H3-K9 methylation	4	0.06973641381501614	KDM3A, KDM1A, DNMT3B, PAX5
	ENSG00000232265	AC239803.1	4.42955	31.1292	2.70086	11.5257	9.79e-31	1.09e-28	2.34007	up			ENSG00000232265	AC239803.1	4.42955	31.1292	2.70086	11.5257	9.79e-31	1.09e-28	2.34007	up				GOTERM_BP_DIRECT	GO:0048681~negative regulation of axon regeneration	4	0.06973641381501614	EPHA4, INPP5F, KLK8, RGMA
	ENSG00000116560	SFPQ	2402.83	1.84278	0.160431	11.4864	1.54e-30	1.72e-28	1.83713	up			ENSG00000116560	SFPQ	2402.83	1.84278	0.160431	11.4864	1.54e-30	1.72e-28	1.83713	up				GOTERM_BP_DIRECT	GO:0042426~choline catabolic process	4	0.06973641381501614	DMGDH, BHMT, SLC44A1, CHDH
	ENSG00000051523	CYBA	972.896	7.42221	0.646425	11.4819	1.63e-30	1.8e-28	6.81678	up			ENSG00000051523	CYBA	972.896	7.42221	0.646425	11.4819	1.63e-30	1.8e-28	6.81678	up				GOTERM_BP_DIRECT	GO:0061000~negative regulation of dendritic spine development	4	0.06973641381501614	HDAC2, ASAP1, APOE, FSTL4
	ENSG00000135540	NHSL1	189.395	6.34589	0.552771	11.4801	1.66e-30	1.83e-28	6.03204	up			ENSG00000135540	NHSL1	189.395	6.34589	0.552771	11.4801	1.66e-30	1.83e-28	6.03204	up				GOTERM_BP_DIRECT	GO:0000422~mitophagy	11	0.07049024694248807	ATG3, GABARAPL1, MAP1LC3A, MAP1LC3C, WDR45B, ATG9B, RB1CC1, ATG2A, WIPI2, MARK2, ATG5
	ENSG00000154127	UBASH3B	234.352	3.86364	0.336991	11.4651	1.97e-30	2.17e-28	3.80898	up			ENSG00000154127	UBASH3B	234.352	3.86364	0.336991	11.4651	1.97e-30	2.17e-28	3.80898	up				GOTERM_BP_DIRECT	GO:0060045~positive regulation of cardiac muscle cell proliferation	8	0.07371911849166785	TGFBR3, ERBB4, HEY2, GATA6, RBPJ, FGF2, BMPR1A, FGFR1
	ENSG00000154639	CXADR	1086.02	2.29128	0.200095	11.451	2.32e-30	2.54e-28	2.28036	up			ENSG00000154639	CXADR	1086.02	2.29128	0.200095	11.451	2.32e-30	2.54e-28	2.28036	up				GOTERM_BP_DIRECT	GO:0042787~protein ubiquitination involved in ubiquitin-dependent protein catabolic process	35	0.07435379846238248	UBE3C, UBR4, CBLC, UBE2D1, NEDD4L, RNF19B, FBXO45, HERC5, HERC3, C18ORF25, RMND5A, HERC2, HECTD1, HECTD4, ARIH2, TRIM25, RBBP6, RNF43, MYLIP, RNF24, SIAH1, HUWE1, KLHL21, KLHL3, UBE4B, RNF144B, ITCH, RNF126, GAN, HECW2, KLHL8, LNX1, SPOPL, ANAPC4, TAF1
	ENSG00000067113	PLPP1	466.305	3.42773	0.299875	11.4305	2.94e-30	3.2e-28	3.38625	up			ENSG00000067113	PLPP1	466.305	3.42773	0.299875	11.4305	2.94e-30	3.2e-28	3.38625	up				GOTERM_BP_DIRECT	GO:0010508~positive regulation of autophagy	12	0.07565951639025509	TRIM8, UVRAG, PRKAA1, TBC1D5, SH3BP4, ULK1, PIM2, PIK3CB, ATG14, ATG7, SVIP, FOXO1
	ENSG00000196704	AMZ2	441.263	-2.00901	0.176162	-11.4043	3.98e-30	4.3e-28	-2.0019	down			ENSG00000196704	AMZ2	441.263	-2.00901	0.176162	-11.4043	3.98e-30	4.3e-28	-2.0019	down				GOTERM_BP_DIRECT	GO:0006915~apoptotic process	113	0.07622689119414325	STEAP3, ZFAND6, CAAP1, CCAR1, PYCARD, GJA1, SLK, FGF8, PEG10, RASSF6, EP300, PIM2, MAP3K9, PHLDA2, PHLDA1, TP63, ZNF443, MAP2K4, EPHA7, SEMA6A, UNC5A, CSNK2A1, DAPK1, MAGI3, NISCH, TIAM1, ELMO1, MAL, ELMO3, RAF1, PPID, FAIM, FOXO1, SAV1, FXR1, BCL2L11, IN
	ENSG00000114933	INO80D	229.204	3.64213	0.319786	11.3893	4.73e-30	5.09e-28	3.59441	up			ENSG00000114933	INO80D	229.204	3.64213	0.319786	11.3893	4.73e-30	5.09e-28	3.59441	up				GOTERM_BP_DIRECT	GO:1990090~cellular response to nerve growth factor stimulus	10	0.07683327097016493	ACAP2, RAP1A, ID1, RAPGEF1, E2F1, CDC5L, RAPGEF2, TRPV1, FOXO3, BPTF
	ENSG00000266412	NCOA4	815.759	2.0901	0.18394	11.3629	6.4e-30	6.86e-28	2.08041	up			ENSG00000266412	NCOA4	815.759	2.0901	0.18394	11.3629	6.4e-30	6.86e-28	2.08041	up				GOTERM_BP_DIRECT	GO:0007141~male meiosis I	7	0.0779564221989674	ING2, MEIOB, UBR2, SYCP3, BRCA2, REC8, BRDT
	ENSG00000114346	ECT2	311.687	2.88445	0.254112	11.3511	7.32e-30	7.81e-28	2.8613	up			ENSG00000114346	ECT2	311.687	2.88445	0.254112	11.3511	7.32e-30	7.81e-28	2.8613	up				GOTERM_BP_DIRECT	GO:0045022~early endosome to late endosome transport	7	0.0779564221989674	EEA1, HOOK2, KIF16B, AKTIP, LMTK2, RAB5A, RAB7A
	ENSG00000155744	FAM126B	154.993	2.92818	0.258279	11.3372	8.58e-30	9.11e-28	2.90379	up			ENSG00000155744	FAM126B	154.993	2.92818	0.258279	11.3372	8.58e-30	9.11e-28	2.90379	up				GOTERM_BP_DIRECT	GO:0060324~face development	7	0.0779564221989674	ALDH1A3, ALDH1A2, CHD7, MAPK1, BRAF, RAF1, GRHL2
	ENSG00000131914	LIN28A	1669.24	11.8421	1.04506	11.3315	9.16e-30	9.68e-28	10.3593	up			ENSG00000131914	LIN28A	1669.24	11.8421	1.04506	11.3315	9.16e-30	9.68e-28	10.3593	up				GOTERM_BP_DIRECT	GO:0034063~stress granule assembly	5	0.07986399360660987	DYNC1H1, GRB7, DDX3X, BICD1, PUM2
	ENSG00000106299	WASL	623.556	2.41971	0.214223	11.2953	1.38e-29	1.46e-27	2.40567	up			ENSG00000106299	WASL	623.556	2.41971	0.214223	11.2953	1.38e-29	1.46e-27	2.40567	up				GOTERM_BP_DIRECT	GO:0060674~placenta blood vessel development	5	0.07986399360660987	RBM15, SPINT1, ITGB8, NR2F2, ARID1A
	ENSG00000179059	ZFP42	1004.41	13.392	1.187	11.2823	1.61e-29	1.68e-27	10.7905	up			ENSG00000179059	ZFP42	1004.41	13.392	1.187	11.2823	1.61e-29	1.68e-27	10.7905	up				GOTERM_BP_DIRECT	GO:2001214~positive regulation of vasculogenesis	5	0.07986399360660987	CEACAM1, RAP1A, KDR, RAPGEF2, ADM
	ENSG00000107819	SFXN3	163.05	-6.35484	0.563612	-11.2752	1.74e-29	1.81e-27	-6.14921	down			ENSG00000107819	SFXN3	163.05	-6.35484	0.563612	-11.2752	1.74e-29	1.81e-27	-6.14921	down				GOTERM_BP_DIRECT	GO:0035265~organ growth	5	0.07986399360660987	SMAD2, NLGN4X, PTPN11, DLL1, ACVR2B
	ENSG00000144959	NCEH1	126.913	5.13945	0.456202	11.2657	1.94e-29	2.01e-27	4.99961	up			ENSG00000144959	NCEH1	126.913	5.13945	0.456202	11.2657	1.94e-29	2.01e-27	4.99961	up				GOTERM_BP_DIRECT	GO:0045616~regulation of keratinocyte differentiation	5	0.07986399360660987	ROCK1, ROCK2, CD109, GRHL1, AQP3
	ENSG00000188883	KLRG2	676.792	8.94985	0.794996	11.2577	2.12e-29	2.19e-27	8.18048	up			ENSG00000188883	KLRG2	676.792	8.94985	0.794996	11.2577	2.12e-29	2.19e-27	8.18048	up				GOTERM_BP_DIRECT	GO:0001842~neural fold formation	3	0.08043919754110372	CECR2, NODAL, OVOL2
	ENSG00000116729	WLS	649.42	-5.62618	0.499979	-11.2528	2.24e-29	2.31e-27	-5.46265	down			ENSG00000116729	WLS	649.42	-5.62618	0.499979	-11.2528	2.24e-29	2.31e-27	-5.46265	down				GOTERM_BP_DIRECT	GO:0071226~cellular response to molecule of fungal origin	3	0.08043919754110372	SYK, CLEC7A, BTK
	ENSG00000112394	SLC16A10	259.268	5.74965	0.511184	11.2477	2.38e-29	2.43e-27	5.54656	up			ENSG00000112394	SLC16A10	259.268	5.74965	0.511184	11.2477	2.38e-29	2.43e-27	5.54656	up				GOTERM_BP_DIRECT	GO:0090559~regulation of membrane permeability	3	0.08043919754110372	F11R, MTOR, TJP2
	ENSG00000240563	L1TD1	1995.14	13.5027	1.20182	11.2352	2.74e-29	2.79e-27	10.8511	up			ENSG00000240563	L1TD1	1995.14	13.5027	1.20182	11.2352	2.74e-29	2.79e-27	10.8511	up				GOTERM_BP_DIRECT	GO:0019858~cytosine metabolic process	3	0.08043919754110372	CDA, TET2, MAPK1
	ENSG00000167123	CERCAM	367.426	-5.09423	0.453624	-11.2301	2.9e-29	2.95e-27	-4.96502	down			ENSG00000167123	CERCAM	367.426	-5.09423	0.453624	-11.2301	2.9e-29	2.95e-27	-4.96502	down				GOTERM_BP_DIRECT	GO:0034334~adherens junction maintenance	3	0.08043919754110372	AFDN, PKP2, RASSF8
	ENSG00000180370	PAK2	741.377	2.27356	0.202586	11.2227	3.16e-29	3.19e-27	2.26254	up			ENSG00000180370	PAK2	741.377	2.27356	0.202586	11.2227	3.16e-29	3.19e-27	2.26254	up				GOTERM_BP_DIRECT	GO:0060715~syncytiotrophoblast cell differentiation involved in labyrinthine layer development	3	0.08043919754110372	CASP8, DNAJB6, FZD5
	ENSG00000134323	MYCN	567.927	8.84892	0.788954	11.216	3.4e-29	3.43e-27	8.08594	up			ENSG00000134323	MYCN	567.927	8.84892	0.788954	11.216	3.4e-29	3.43e-27	8.08594	up				GOTERM_BP_DIRECT	GO:0060672~epithelial cell morphogenesis involved in placental branching	3	0.08043919754110372	ST14, SPINT2, GRHL2
	ENSG00000005073	HOXA11	72.8607	-4.0058	0.357336	-11.2102	3.63e-29	3.64e-27	-4.01224	down			ENSG00000005073	HOXA11	72.8607	-4.0058	0.357336	-11.2102	3.63e-29	3.64e-27	-4.01224	down				GOTERM_BP_DIRECT	GO:0051797~regulation of hair follicle development	3	0.08043919754110372	SMAD4, HPSE, MYSM1
	ENSG00000163681	SLMAP	312.147	2.52242	0.225374	11.1921	4.46e-29	4.45e-27	2.50651	up			ENSG00000163681	SLMAP	312.147	2.52242	0.225374	11.1921	4.46e-29	4.45e-27	2.50651	up				GOTERM_BP_DIRECT	GO:0071596~ubiquitin-dependent protein catabolic process via the N-end rule pathway	3	0.08043919754110372	UBR3, UBR2, UBR1
	ENSG00000176153	GPX2	432.473	13.5647	1.21469	11.1672	5.9e-29	5.87e-27	12.1167	up			ENSG00000176153	GPX2	432.473	13.5647	1.21469	11.1672	5.9e-29	5.87e-27	12.1167	up				GOTERM_BP_DIRECT	GO:0001827~inner cell mass cell fate commitment	3	0.08043919754110372	LATS1, LATS2, PRDM14
	ENSG00000198825	INPP5F	408.113	3.1203	0.279447	11.166	5.98e-29	5.92e-27	3.09011	up			ENSG00000198825	INPP5F	408.113	3.1203	0.279447	11.166	5.98e-29	5.92e-27	3.09011	up				GOTERM_BP_DIRECT	GO:0001828~inner cell mass cellular morphogenesis	3	0.08043919754110372	LATS1, LATS2, SOX17
	ENSG00000006459	KDM7A	110.575	5.65977	0.508016	11.1409	7.93e-29	7.81e-27	5.48383	up			ENSG00000006459	KDM7A	110.575	5.65977	0.508016	11.1409	7.93e-29	7.81e-27	5.48383	up				GOTERM_BP_DIRECT	GO:0006211~5-methylcytosine catabolic process	3	0.08043919754110372	TET3, TET2, TET1
	ENSG00000184697	CLDN6	3959.46	13.4152	1.20587	11.1249	9.49e-29	9.31e-27	10.5415	up			ENSG00000184697	CLDN6	3959.46	13.4152	1.20587	11.1249	9.49e-29	9.31e-27	10.5415	up				GOTERM_BP_DIRECT	GO:0036514~dopaminergic neuron axon guidance	3	0.08043919754110372	FZD3, VANGL2, CELSR3
	ENSG00000189171	S100A13	824.133	3.15807	0.283926	11.1229	9.71e-29	9.49e-27	3.12299	up			ENSG00000189171	S100A13	824.133	3.15807	0.283926	11.1229	9.71e-29	9.49e-27	3.12299	up				GOTERM_BP_DIRECT	GO:0072385~minus-end-directed organelle transport along microtubule	3	0.08043919754110372	RAB6A, BICD1, BICD2
	ENSG00000141401	IMPA2	748.923	4.27655	0.384591	11.1197	1.01e-28	9.78e-27	4.16313	up			ENSG00000141401	IMPA2	748.923	4.27655	0.384591	11.1197	1.01e-28	9.78e-27	4.16313	up				GOTERM_BP_DIRECT	GO:0021545~cranial nerve development	3	0.08043919754110372	ERBB3, CHD7, SLC1A3
	ENSG00000181274	FRAT2	552.195	6.29047	0.56773	11.08	1.57e-28	1.52e-26	6.02375	up			ENSG00000181274	FRAT2	552.195	6.29047	0.56773	11.08	1.57e-28	1.52e-26	6.02375	up				GOTERM_BP_DIRECT	GO:0032911~negative regulation of transforming growth factor beta1 production	3	0.08043919754110372	GATA6, FURIN, CD2AP
	ENSG00000260219	AC106782.2	9.1611	-21.1763	1.91325	-11.0682	1.79e-28	1.73e-26	-3.92416	down			ENSG00000260219	AC106782.2	9.1611	-21.1763	1.91325	-11.0682	1.79e-28	1.73e-26	-3.92416	down				GOTERM_BP_DIRECT	GO:0036515~serotonergic neuron axon guidance	3	0.08043919754110372	FZD3, VANGL2, CELSR3
	ENSG00000233836	AC139769.1	179.511	3.06373	0.276885	11.065	1.85e-28	1.78e-26	3.03431	up			ENSG00000233836	AC139769.1	179.511	3.06373	0.276885	11.065	1.85e-28	1.78e-26	3.03431	up				GOTERM_BP_DIRECT	GO:0043923~positive regulation by host of viral transcription	6	0.08071259133384562	ZNF639, SP1, HPN, EP300, CHD1, SMARCA4
	ENSG00000103005	USB1	605.971	-2.99543	0.271133	-11.0479	2.25e-28	2.15e-26	-2.96808	down			ENSG00000103005	USB1	605.971	-2.99543	0.271133	-11.0479	2.25e-28	2.15e-26	-2.96808	down				GOTERM_BP_DIRECT	GO:0003382~epithelial cell morphogenesis	6	0.08071259133384562	CLDN3, RAB25, DACT2, FLNB, SIPA1L3, GRHL2
	ENSG00000197594	ENPP1	206.859	4.80608	0.435143	11.0448	2.32e-28	2.21e-26	4.68928	up			ENSG00000197594	ENPP1	206.859	4.80608	0.435143	11.0448	2.32e-28	2.21e-26	4.68928	up				GOTERM_BP_DIRECT	GO:0000380~alternative mRNA splicing, via spliceosome	6	0.08071259133384562	PTBP1, SFPQ, KDM1A, ESRP2, CDK13, SRSF6
	ENSG00000144848	ATG3	1227.85	2.23984	0.20305	11.031	2.71e-28	2.57e-26	2.2282	up			ENSG00000144848	ATG3	1227.85	2.23984	0.20305	11.031	2.71e-28	2.57e-26	2.2282	up				GOTERM_BP_DIRECT	GO:0010839~negative regulation of keratinocyte proliferation	6	0.08071259133384562	INTU, CD109, KDF1, KLF9, EPPK1, CTSV
	ENSG00000006327	TNFRSF12A	1264.57	-3.75678	0.340977	-11.0177	3.14e-28	2.97e-26	-3.69957	down			ENSG00000006327	TNFRSF12A	1264.57	-3.75678	0.340977	-11.0177	3.14e-28	2.97e-26	-3.69957	down				GOTERM_BP_DIRECT	GO:0044030~regulation of DNA methylation	6	0.08071259133384562	MBD3, MIS18A, PARP1, PRDM14, MPHOSPH8, GRHL2
	ENSG00000072832	CRMP1	305.721	5.82365	0.528787	11.0132	3.3e-28	3.1e-26	5.5732	up			ENSG00000072832	CRMP1	305.721	5.82365	0.528787	11.0132	3.3e-28	3.1e-26	5.5732	up				GOTERM_BP_DIRECT	GO:0016567~protein ubiquitination	74	0.0823964482801001	TRIM72, UBE3D, FBXO25, IPP, DCAF8, CBLC, BACH1, DCAF4, SH3RF1, MED17, DCAF1, TRIM8, HERC2, TRIM4, TRIM28, TRIM2, ARIH2, CCIN, ATG3, MYLIP, RNF43, ZYG11A, RNF44, WSB1, ZER1, FBXW11, AKTIP, MSL2, RC3H1, FBXO11, SIRT1, RNF168, RNF123, GAN, G2E3, BIRC6, KLHL1
	ENSG00000141506	PIK3R5	27.5543	19.229	1.74603	11.013	3.31e-28	3.1e-26	3.24798	up			ENSG00000141506	PIK3R5	27.5543	19.229	1.74603	11.013	3.31e-28	3.1e-26	3.24798	up				GOTERM_BP_DIRECT	GO:0006352~DNA-templated transcription, initiation	11	0.08300433472511029	HIST1H4K, TAF13, NCOA6, TBPL2, GTF2B, SMARCA5, TAF4B, HIST1H4H, HIST1H4J, TAF4, TAF1
	ENSG00000111670	GNPTAB	351.144	3.12666	0.284185	11.0022	3.73e-28	3.48e-26	3.09368	up			ENSG00000111670	GNPTAB	351.144	3.12666	0.284185	11.0022	3.73e-28	3.48e-26	3.09368	up				GOTERM_BP_DIRECT	GO:0009409~response to cold	11	0.08300433472511029	IL6, HSP90AA1, CASP8, VGF, ACOT11, ADM, PPARG, TRH, FOS, ACADM, ATP2B1
	ENSG00000138757	G3BP2	744.69	1.97236	0.179281	11.0015	3.76e-28	3.5e-26	1.96476	up			ENSG00000138757	G3BP2	744.69	1.97236	0.179281	11.0015	3.76e-28	3.5e-26	1.96476	up				GOTERM_BP_DIRECT	GO:0030177~positive regulation of Wnt signaling pathway	11	0.08300433472511029	PPM1A, MACF1, ZRANB1, CSNK2A1, TERT, FZD4, SPIN1, RSPO3, SOX4, SMARCA4, ATP6V1C2
	ENSG00000117984	CTSD	1494.17	-2.27214	0.206558	-11	3.82e-28	3.54e-26	-2.26182	down			ENSG00000117984	CTSD	1494.17	-2.27214	0.206558	-11	3.82e-28	3.54e-26	-2.26182	down				GOTERM_BP_DIRECT	GO:0048536~spleen development	11	0.08300433472511029	PCID2, BCL2L11, RBM15, PRKDC, FLVCR1, TET2, ABL1, RC3H1, JARID2, RC3H2, NFKB2
	ENSG00000166557	TMED3	810.425	-2.13042	0.193757	-10.9953	4.03e-28	3.71e-26	-2.12121	down			ENSG00000166557	TMED3	810.425	-2.13042	0.193757	-10.9953	4.03e-28	3.71e-26	-2.12121	down				GOTERM_BP_DIRECT	GO:0072332~intrinsic apoptotic signaling pathway by p53 class mediator	9	0.08360342345230229	PYCARD, DDX5, IFI16, PERP, E2F1, PMAIP1, E2F2, FHIT, PDK2
	ENSG00000115677	HDLBP	2449.01	-1.57763	0.143569	-10.9886	4.33e-28	3.98e-26	-1.57395	down			ENSG00000115677	HDLBP	2449.01	-1.57763	0.143569	-10.9886	4.33e-28	3.98e-26	-1.57395	down				GOTERM_BP_DIRECT	GO:0006405~RNA export from nucleus	15	0.08570765678176386	U2AF1L5, NUP155, NCBP2, THOC2, SRRM1, NXF1, DDX39B, TPR, NUP62, SRSF2, SRSF4, SRSF5, SRSF6, SRSF7, SRSF11
	ENSG00000147813	NAPRT	266.346	3.76744	0.342952	10.9853	4.5e-28	4.12e-26	3.71277	up			ENSG00000147813	NAPRT	266.346	3.76744	0.342952	10.9853	4.5e-28	4.12e-26	3.71277	up				GOTERM_BP_DIRECT	GO:0045669~positive regulation of osteoblast differentiation	16	0.08776690336882849	IFITM1, GDPD2, SOX11, IGF1, FGF2, ACVR2B, BMP6, NPPC, GJA1, IL6, ID4, FAM20C, IL6R, TP63, CTHRC1, BMPR1A
	ENSG00000109079	TNFAIP1	354.466	-3.30928	0.301496	-10.9762	4.97e-28	4.54e-26	-3.27124	down			ENSG00000109079	TNFAIP1	354.466	-3.30928	0.301496	-10.9762	4.97e-28	4.54e-26	-3.27124	down				GOTERM_BP_DIRECT	GO:0030521~androgen receptor signaling pathway	12	0.0878297292587488	DNAJA1, NCOA1, KDM3A, MED13, THRAP3, NCOA3, NRIP1, NCOA4, UBE3A, ARID1A, PLPP1, MED17
	ENSG00000283633	AP000547.3	459.489	13.464	1.22679	10.975	5.04e-28	4.58e-26	11.2362	up			ENSG00000283633	AP000547.3	459.489	13.464	1.22679	10.975	5.04e-28	4.58e-26	11.2362	up				GOTERM_BP_DIRECT	GO:0033138~positive regulation of peptidyl-serine phosphorylation	18	0.09057841136042985	BCAR3, PPP1R15A, BRAF, CREBL2, TXN, RPTOR, LATS1, PAK1, IL6, PDCD10, NTF3, CAPRIN2, AKAP9, SPRY2, RAF1, GAS6, STOX1, EIF4G1
	ENSG00000066027	PPP2R5A	240.761	3.47167	0.316454	10.9705	5.3e-28	4.79e-26	3.42762	up			ENSG00000066027	PPP2R5A	240.761	3.47167	0.316454	10.9705	5.3e-28	4.79e-26	3.42762	up				GOTERM_BP_DIRECT	GO:0016239~positive regulation of macroautophagy	8	0.09069086013963946	TRIM13, KDR, HMOX1, ULK1, SUPT5H, SIRT1, ATG7, PAFAH1B2
	ENSG00000187193	MT1X	596.414	3.7412	0.341282	10.9622	5.81e-28	5.23e-26	3.68521	up			ENSG00000187193	MT1X	596.414	3.7412	0.341282	10.9622	5.81e-28	5.23e-26	3.68521	up				GOTERM_BP_DIRECT	GO:0006479~protein methylation	8	0.09069086013963946	PCMTD2, BHMT, BTG1, ARMT1, CARM1, ETF1, GSPT1, PCMTD1
	ENSG00000172922	RNASEH2C	398.501	-1.89875	0.173371	-10.9519	6.51e-28	5.84e-26	-1.89127	down			ENSG00000172922	RNASEH2C	398.501	-1.89875	0.173371	-10.9519	6.51e-28	5.84e-26	-1.89127	down				GOTERM_BP_DIRECT	GO:1900026~positive regulation of substrate adhesion-dependent cell spreading	10	0.09108993194795978	CARMIL1, PREX1, APOA1, BRAF, ARHGEF7, RREB1, UNC13D, LIMS1, CRKL, DNM2
	ENSG00000067057	PFKP	1259.24	-2.86201	0.261504	-10.9444	7.07e-28	6.32e-26	-2.83689	down			ENSG00000067057	PFKP	1259.24	-2.86201	0.261504	-10.9444	7.07e-28	6.32e-26	-2.83689	down				GOTERM_BP_DIRECT	GO:0046677~response to antibiotic	10	0.09108993194795978	AOC3, IL6, HSP90AA1, CASP8, ID1, CYP1A1, ALPL, SLC1A3, SKIL, SOD1
	ENSG00000130821	SLC6A8	928.028	4.65677	0.425823	10.9359	7.76e-28	6.91e-26	4.55329	up			ENSG00000130821	SLC6A8	928.028	4.65677	0.425823	10.9359	7.76e-28	6.91e-26	4.55329	up				GOTERM_BP_DIRECT	GO:0043086~negative regulation of catalytic activity	19	0.09147015721190707	NQO1, PPP1R14A, SET, PINLYP, PPP1R10, ANXA3, PDE6G, LMTK2, HNRNPR, PTN, ACACB, OAZ1, ARPP19, CABIN1, PPP1R2, PHACTR1, CD46, ATP7A, TIMP4
	ENSG00000163430	FSTL1	1659.94	-3.93873	0.360231	-10.9339	7.94e-28	7.04e-26	-3.86796	down			ENSG00000163430	FSTL1	1659.94	-3.93873	0.360231	-10.9339	7.94e-28	7.04e-26	-3.86796	down				GOTERM_BP_DIRECT	GO:0045165~cell fate commitment	13	0.09159861173238729	SMAD2, KDM6B, ONECUT2, GATA6, PRDM1, WNT6, FGF8, WNT11, ERBB4, HEY2, SPRY2, PPARG, ROR2
	ENSG00000174720	LARP7	537.007	2.55132	0.233467	10.9279	8.47e-28	7.49e-26	2.53357	up			ENSG00000174720	LARP7	537.007	2.55132	0.233467	10.9279	8.47e-28	7.49e-26	2.53357	up				GOTERM_BP_DIRECT	GO:0016310~phosphorylation	24	0.09259218878990202	FN3K, EPHA7, CHKB, PANK3, CKM, TNK2, CKMT1A, PIK3CD, NOL9, PIK3CB, LIMD1, MTOR, NMRK2, RFK, SHPK, PI4KA, FAM20B, CKMT1B, IDNK, CKB, COQ8A, PAK2, SEPHS2, N4BP2
	ENSG00000198492	YTHDF2	1457.99	1.83536	0.167972	10.9266	8.6e-28	7.58e-26	1.82935	up			ENSG00000198492	YTHDF2	1457.99	1.83536	0.167972	10.9266	8.6e-28	7.58e-26	1.82935	up				GOTERM_BP_DIRECT	GO:0007165~signal transduction	220	0.09403118406798112	CBLB, SMC3, CRHBP, GJA1, DPYSL5, RPS6KA2, STMN1, RASSF6, SOX9, KIFAP3, UNC5A, CSNK2A1, DAPK1, ARRDC2, ANK2, GAPVD1, ANK1, CD2AP, RUNX1, INPP4A, BCR, SIGIRR, CLDN4, BCAM, CLDN3, ADGRB1, AKAP9, FEZ2, TYRO3, TRIM13, RIN3, ULK1, RIN2, PLPP2, PTGES, CDS1, GRB7
	ENSG00000196335	STK31	8.95603	20.7063	1.89595	10.9213	9.11e-28	8e-26	3.4197	up			ENSG00000196335	STK31	8.95603	20.7063	1.89595	10.9213	9.11e-28	8e-26	3.4197	up				GOTERM_BP_DIRECT	GO:0075733~intracellular transport of virus	14	0.0945280922704313	RANBP2, NUP205, NUP155, VPS37C, NUP153, NUP160, NUP50, TPR, NUP62, KPNA4, KPNA5, KPNA3, NUP58, KPNA1
	ENSG00000178445	GLDC	490.182	9.52678	0.873714	10.9038	1.11e-27	9.67e-26	8.55373	up			ENSG00000178445	GLDC	490.182	9.52678	0.873714	10.9038	1.11e-27	9.67e-26	8.55373	up				GOTERM_BP_DIRECT	GO:0001570~vasculogenesis	15	0.09678314791847203	PAXIP1, FZD4, TIPARP, GLMN, ADM, QKI, RASIP1, AMOT, SOX17, HEY2, KDR, AGGF1, TNNI3, CCM2, ENG
	ENSG00000120694	HSPH1	1284.68	2.04459	0.187643	10.8962	1.2e-27	1.05e-25	2.03598	up			ENSG00000120694	HSPH1	1284.68	2.04459	0.187643	10.8962	1.2e-27	1.05e-25	2.03598	up				GOTERM_BP_DIRECT	GO:0060716~labyrinthine layer blood vessel development	7	0.09782713263308662	FZD5, HEY2, VASH2, MAPK1, RBPJ, HS6ST1, OVOL2
	ENSG00000106789	CORO2A	303.515	3.2794	0.301444	10.879	1.45e-27	1.26e-25	3.2424	up			ENSG00000106789	CORO2A	303.515	3.2794	0.301444	10.879	1.45e-27	1.26e-25	3.2424	up				GOTERM_BP_DIRECT	GO:0032092~positive regulation of protein binding	16	0.09849081114791729	ACE, HSP90AB1, PLXND1, EPB41, AKTIP, USP33, HIP1R, LFNG, TIAM1, TERT, CAPRIN2, EP300, RAPGEF2, ARHGEF7, CTHRC1, TAF1
	ENSG00000113328	CCNG1	1229.73	-2.17088	0.199694	-10.871	1.58e-27	1.37e-25	-2.16009	down			ENSG00000113328	CCNG1	1229.73	-2.17088	0.199694	-10.871	1.58e-27	1.37e-25	-2.16009	down				GOTERM_BP_DIRECT	GO:0010033~response to organic substance	9	0.09996723215650533	DGKD, CDH1, S100P, SUPT5H, CRIP1, GART, CTSC, TIMP4, SOD1
	ENSG00000155380	SLC16A1	2062.42	1.69694	0.156222	10.8623	1.74e-27	1.5e-25	1.69169	up			ENSG00000155380	SLC16A1	2062.42	1.69694	0.156222	10.8623	1.74e-27	1.5e-25	1.69169	up				GOTERM_CC_DIRECT	GO:0005654~nucleoplasm	661	1.27184e-09	ATF1, ZNF175, MAML1, HNRNPU, TESK2, EHMT1, SMC5, HNRNPR, RBPJ, SMC3, SMC2, RRP9, ALKBH3, PPP4R2, SOX17, ZMIZ2, PSMD1, IER2, FNBP4, WDHD1, CXADR, CSNK2A1, SECISBP2, DDX11, ZNF281, SOX13, HUS1, PRKCA, RC3H2, CLPX, HCFC1, DYNC1LI1, EID3, DDX39B, RBP1, ATF5,
	ENSG00000057663	ATG5	532.688	2.37179	0.218551	10.8523	1.94e-27	1.67e-25	2.35786	up			ENSG00000057663	ATG5	532.688	2.37179	0.218551	10.8523	1.94e-27	1.67e-25	2.35786	up				GOTERM_CC_DIRECT	GO:0005634~nucleus	1149	2.46243e-08	ATF1, ZNF296, ZNF292, TESK2, EHMT1, RBPJ, SPIB, ALKBH3, SPIC, CRHBP, PPP4R2, UBASH3B, NKX1-2, ZNF826P, PSMD1, MNX1, RBFOX3, CSNK2A1, ZNF281, DNTTIP2, ZNF10, DICER1, RUFY1, EID3, DDX39B, EWSR1, TBPL2, PSME4, ATF5, CGGBP1, SF1, ZNF28, SET, ZNF273, AIRE, GAT
	ENSG00000122176	FMOD	983.476	-15.9442	1.47021	-10.8448	2.11e-27	1.8e-25	-14.3729	down			ENSG00000122176	FMOD	983.476	-15.9442	1.47021	-10.8448	2.11e-27	1.8e-25	-14.3729	down				GOTERM_CC_DIRECT	GO:0005737~cytoplasm	1075	0.110422	ITSN2, TESK2, SPINT2, FZD10, RBPJ, SPIB, ALKBH3, PREX1, LACTB, PPP4R2, UBASH3B, DPYSL5, MNX1, WDHD1, CXADR, TYW5, TSTD1, RBFOX3, DICER1, RC3H2, CD2AP, RUFY1, RBP7, EML6, EID3, DDX39B, EWSR1, TBPL2, FEZ2, RBP1, ATF5, SET, AIRE, AGAP1, ZC3HAV1, IQGAP2, OAZ1
	ENSG00000198843	SELENOT	1144.86	2.53639	0.234132	10.8332	2.4e-27	2.04e-25	2.51801	up			ENSG00000198843	SELENOT	1144.86	2.53639	0.234132	10.8332	2.4e-27	2.04e-25	2.51801	up				GOTERM_CC_DIRECT	GO:0005829~cytosol	687	86245.9	CDA, IPO11, GLDC, WIPF3, ITSN1, SMC3, BACH1, SMC2, PREX1, GJA1, DPYSL5, STMN1, PIP4K2A, PSMD1, PLCE1, ATG3, GABARAPL1, PRKCI, WSB1, CSNK2A1, ATG10, HUS1, PHKA1, PRKCA, FNDC3A, DICER1, ATG14, GAPVD1, ATG13, BCR, NISCH, LARS2, RNF126, MTAP, PARD3, PSME4, RB
	ENSG00000105880	DLX5	52.1556	-19.4545	1.79642	-10.8296	2.49e-27	2.12e-25	-2.59584	down			ENSG00000105880	DLX5	52.1556	-19.4545	1.79642	-10.8296	2.49e-27	2.12e-25	-2.59584	down				GOTERM_CC_DIRECT	GO:0005622~intracellular	292	5.71935e+08	ZNF175, IPO11, ITSN1, JMJD1C, MT1X, GCC2, RAPGEFL1, NUDT4, CRHBP, TRIM28, ZNF728, PI4KAP1, STMN1, PI4KAP2, ZNF724, ZNF844, TRIM26, ZNF721, TNS3, SEC63, ARL11, GABARAPL1, PRKCI, WSB1, ACTN3, ZNF160, ATG10, ZNF10, ANK2, PRKCA, BCR, RNF125, TRIM17, ZNF836, Z
	ENSG00000162636	FAM102B	119.049	4.88913	0.452186	10.8122	3.01e-27	2.55e-25	4.76238	up			ENSG00000162636	FAM102B	119.049	4.88913	0.452186	10.8122	3.01e-27	2.55e-25	4.76238	up				GOTERM_CC_DIRECT	GO:0005730~nucleolus	196	3.18825e+10	TCERG1, RRP1, PPAN, THUMPD3, HNRNPR, RBPJ, SMC2, RRP9, DCAF1, MNX1, COG7, SCAF11, DDX11, PIH1D1, DNTTIP2, HUS1, CD2AP, EWSR1, EZR, KIF20B, L3MBTL1, DHX9, PRKDC, RPAP2, CDKN2AIP, FXR1, DHX33, TERT, S100A16, ERI1, HMOX1, RREB1, ZNF146, SPTBN1, PLK4, HOMER2,
	ENSG00000170485	NPAS2	22.2192	-19.6206	1.81763	-10.7946	3.65e-27	3.08e-25	-3.30221	down			ENSG00000170485	NPAS2	22.2192	-19.6206	1.81763	-10.7946	3.65e-27	3.08e-25	-3.30221	down				GOTERM_CC_DIRECT	GO:0005911~cell-cell junction	47	6.93494e+10	COL17A1, PTPRU, CLIC4, CTNND1, HPN, SLC2A1, PIK3R1, F11R, LIMD1, ADD3, AQP3, IQGAP3, PNN, CDH5, PAK1, PDZD2, EPB41L1, ECT2, PCDH1, CD53, CARMIL2, CXADR, FZD4, TMOD3, MAGI3, PLEKHG5, GRHL2, AFDN, TIAM1, PIKFYVE, OCLN, PCDHGA12, CEACAM1, VANGL2, CDC42EP4, P
	ENSG00000171227	TMEM37	158.542	4.61892	0.428028	10.7912	3.79e-27	3.18e-25	4.51554	up			ENSG00000171227	TMEM37	158.542	4.61892	0.428028	10.7912	3.79e-27	3.18e-25	4.51554	up				GOTERM_CC_DIRECT	GO:0005923~bicellular tight junction	38	2.63267e+11	PATJ, USP53, F11R, AMOT, CDH5, MARVELD2, EPCAM, MARVELD3, ECT2, PRKCI, CXADR, FZD5, DDX58, MAGI3, SHROOM2, TBCD, FRMD4A, CGN, ASH1L, MPP7, CLDN11, TJP1, CLDN6, CLDN10, CLDN4, OCLN, CLDN3, RAP2B, DLG3, PARD3, CLDN7, CLDN19, RAPGEF2, EPPK1, AMOTL1, TJP3, TJ
	ENSG00000136240	KDELR2	1721.45	-1.85124	0.171623	-10.7867	3.98e-27	3.32e-25	-1.84577	down			ENSG00000136240	KDELR2	1721.45	-1.85124	0.171623	-10.7867	3.98e-27	3.32e-25	-1.84577	down				GOTERM_CC_DIRECT	GO:0016607~nuclear speck	54	4.1467e+11	RBM25, DDX3X, DDX46, MAML1, AKAP8L, HIF3A, PNN, RBM4, CCNL2, CCNL1, SRRM2, PNISR, RBM15, DYRK1A, THOC2, TOPORS, SRRM1, DDX39B, PSPC1, THRAP3, PRPF3, ZNF638, PSME4, SRSF2, LUC7L3, SRSF4, PPIG, SRSF5, SRSF6, LUC7L2, U2AF1L5, YTHDC1, NXF1, BCLAF1, IFI16, NRI
	ENSG00000176087	SLC35A4	552.847	-2.0386	0.188991	-10.7867	3.98e-27	3.32e-25	-2.02961	down			ENSG00000176087	SLC35A4	552.847	-2.0386	0.188991	-10.7867	3.98e-27	3.32e-25	-2.02961	down				GOTERM_CC_DIRECT	GO:0016020~membrane	428	4.25325e+11	TFRC, HNRNPU, CNST, CREB3L3, STMN1, PSMD1, FIBCD1, FNDC3A, GAPVD1, RC3H2, UNC13D, HCFC1, BCR, SIGIRR, NISCH, DYNC1LI1, SPINT1, BIN1, RPL24, NGEF, NUP205, PRKDC, HPN, PDGFA, AGAP1, GIGYF2, CYB5R2, ABR, PRKAR2A, MYO6, HMOX1, KCNMB4, PIP5K1B, ST3GAL1, ATG5,
	ENSG00000026297	RNASET2	264.78	2.69635	0.250017	10.7846	4.07e-27	3.38e-25	2.67534	up			ENSG00000026297	RNASET2	264.78	2.69635	0.250017	10.7846	4.07e-27	3.38e-25	2.67534	up				GOTERM_CC_DIRECT	GO:0001726~ruffle	29	6.14994e+11	ROCK1, ARHGEF26, MTMR14, AMOT, MTM1, FGD3, FGD4, PAK1, PODXL, MYO6, ABL1, TRPM7, SNX5, CARMIL2, MYO10, COBL, KLHL2, MYO5A, FRMD4B, MTSS1, CD2AP, CLIP1, S100A6, LCP1, NF2, EZR, ARHGEF7, RAB5A, ARF6
	ENSG00000134824	FADS2	1714.93	-4.03714	0.37556	-10.7496	5.95e-27	4.92e-25	-3.96562	down			ENSG00000134824	FADS2	1714.93	-4.03714	0.37556	-10.7496	5.95e-27	4.92e-25	-3.96562	down				GOTERM_CC_DIRECT	GO:0005776~autophagosome	24	1.81384e+12	GABARAPL1, PEG3, ATG9B, USP33, PIK3R4, HTT, AMBRA1, WIPI2, ATG14, MAP1LC3A, C6ORF106, MAP1LC3C, ATG16L1, TBC1D5, NBR1, UBQLN1, PIP4K2A, TBC1D14, ULK1, WDFY3, NRBF2, TBC1D17, UBQLN4, ATG5
	ENSG00000007062	PROM1	323.629	11.3487	1.05659	10.7408	6.54e-27	5.4e-25	10.1271	up			ENSG00000007062	PROM1	323.629	11.3487	1.05659	10.7408	6.54e-27	5.4e-25	10.1271	up				GOTERM_CC_DIRECT	GO:0000785~chromatin	30	2.06756e+12	ANKRD17, L3MBTL1, KDM3A, AHCTF1, KDM3B, MCM7, PPP1R10, AKAP8L, JMJD1C, UBR2, PDS5A, SMC3, NIPBL, HLCS, MAEL, OIP5, TNRC18, HMGN3, HMGN1, UPF1, MBD4, ESCO1, KIF22, WAPL, SFPQ, STAG1, MYCN, STAG2, MIS18A, WDR82
	ENSG00000198478	SH3BGRL2	204.204	4.13962	0.385557	10.7367	6.84e-27	5.62e-25	4.03436	up			ENSG00000198478	SH3BGRL2	204.204	4.13962	0.385557	10.7367	6.84e-27	5.62e-25	4.03436	up				GOTERM_CC_DIRECT	GO:0016323~basolateral plasma membrane	50	3.0394e+12	SLC23A2, CHRM3, HSP90AB1, TFRC, SLC2A1, AQP3, BEST1, CA2, MPZ, DAG1, ENPP1, SLC12A6, ATP7A, IL6R, DSP, ABCC4, HSP90AA1, CXADR, ANK2, ATP1B1, ANK1, AJAP1, SLC7A7, SLC7A8, CLDN7, CLDN19, EZR, CD46, ATP6V1B1, HPGD, P2RY6, ERBB3, MARVELD2, ERBB4, EPCAM, MAP7,
	ENSG00000138772	ANXA3	1043.8	3.06974	0.286016	10.7327	7.14e-27	5.85e-25	3.03884	up			ENSG00000138772	ANXA3	1043.8	3.06974	0.286016	10.7327	7.14e-27	5.85e-25	3.03884	up				GOTERM_CC_DIRECT	GO:0048471~perinuclear region of cytoplasm	135	0.0011071078137551956	ANKRD13C, EIF4A2, RAB3B, RAB3C, PATJ, TFRC, FMR1, MT1L, MT1M, RASEF, MT1X, CCAR1, HERC5, PREX1, COL4A3BP, SLK, CDH1, LAMP3, NPPA, MAEL, KCNH2, PPP1R16B, TSTD1, SPINK5, LMTK2, PRKCA, NRBP1, CD2AP, PLA2G16, S100A6, MT1F, BTK, MT1G, MT1H, EZR, KIF20B, ZNF675
	ENSG00000115129	TP53I3	506.084	-5.62125	0.523973	-10.7281	7.51e-27	6.13e-25	-5.44613	down			ENSG00000115129	TP53I3	506.084	-5.62125	0.523973	-10.7281	7.51e-27	6.13e-25	-5.44613	down				GOTERM_CC_DIRECT	GO:0005643~nuclear pore	24	0.001222127785346594	RANBP2, PCID2, AHCTF1, NUP205, NUP155, RANBP17, EIF5A2, PIK3R4, NUP153, SENP2, BICD2, NUP160, NXF1, XPO4, NUP210L, TMEM33, NUP50, TPR, NUP62, KPNA4, KPNA5, KPNA3, NUP58, KPNA1
	ENSG00000160208	RRP1B	762.793	2.10816	0.196543	10.7262	7.67e-27	6.23e-25	2.09811	up			ENSG00000160208	RRP1B	762.793	2.10816	0.196543	10.7262	7.67e-27	6.23e-25	2.09811	up				GOTERM_CC_DIRECT	GO:0005694~chromosome	31	0.0018579863704263175	SETD2, FMR1, BOD1L1, HP1BP3, EHMT1, HMGB3, PDS5A, SMC3, RECQL4, RNF212, FBL, NSD1, NUSAP1, MEIOB, RBBP6, TOPBP1, HORMAD1, BRD4, ZFR, RBM19, TOP3A, PRPF4B, PPHLN1, ASH1L, FBXO11, WAPL, STAG1, STAG2, MPHOSPH10, INTS7, DTL
	ENSG00000074842	MYDGF	1272.57	-2.08467	0.194899	-10.6962	1.06e-26	8.6e-25	-2.07671	down			ENSG00000074842	MYDGF	1272.57	-2.08467	0.194899	-10.6962	1.06e-26	8.6e-25	-2.07671	down				GOTERM_CC_DIRECT	GO:0045177~apical part of cell	24	0.0022376377810189472	DYNC2H1, CLIC4, ENPEP, EDA, HOMER1, HOMER2, MGST1, USH1C, ITPR3, CTSV, SIPA1L3, OOEP, TJP1, ADCY10, AFDN, PCM1, CA2, SVBP, MYO6, ATP6V0A4, NF2, REEP6, EZR, LDLR
	ENSG00000160799	CCDC12	470.255	2.28292	0.213456	10.695	1.07e-26	8.67e-25	2.26987	up			ENSG00000160799	CCDC12	470.255	2.28292	0.213456	10.695	1.07e-26	8.67e-25	2.26987	up				GOTERM_CC_DIRECT	GO:0034045~pre-autophagosomal structure membrane	9	0.002300169928928399	ATG16L1, WDR45B, RB1CC1, ATG2A, ULK1, WIPI2, ATG14, ATG5, RAB7A
	ENSG00000130508	PXDN	790.07	3.13775	0.293409	10.6941	1.08e-26	8.73e-25	3.10621	up			ENSG00000130508	PXDN	790.07	3.13775	0.293409	10.6941	1.08e-26	8.73e-25	3.10621	up				GOTERM_CC_DIRECT	GO:0030139~endocytic vesicle	19	0.0023648797285445167	ABCA1, AMN, PLEKHG5, ITSN1, DYSF, APOA1, LPAR2, LRP2, MTSS1, AMOT, CD2AP, DPP4, OCLN, MYO6, RAPGEF2, RAB17, RAB5A, RAB11FIP4, ARF6
	ENSG00000069482	GAL	390.192	8.08832	0.756526	10.6914	1.12e-26	8.95e-25	7.42504	up			ENSG00000069482	GAL	390.192	8.08832	0.756526	10.6914	1.12e-26	8.95e-25	7.42504	up				GOTERM_CC_DIRECT	GO:0016580~Sin3 complex	8	0.0025516260629680526	ING2, HDAC2, NCOR1, CSNK2A1, SIN3A, PHF12, HEY2, SUDS3
	ENSG00000156976	EIF4A2	2189.48	1.9059	0.178356	10.6859	1.18e-26	9.46e-25	1.89857	up			ENSG00000156976	EIF4A2	2189.48	1.9059	0.178356	10.6859	1.18e-26	9.46e-25	1.89857	up				GOTERM_CC_DIRECT	GO:0031234~extrinsic component of cytoplasmic side of plasma membrane	22	0.0031010112968012146	CARMIL2, YES1, SYK, TNK2, TXK, MATK, ATP2A2, KCNAB1, TIAM1, FER, TEC, CNR2, MCF2L, S100A6, BTK, ABL1, ESYT3, KRAS, FYN, FERMT2, FRK, SNX5
	ENSG00000048028	USP28	1048.33	1.99764	0.187052	10.6796	1.27e-26	1.01e-24	1.98851	up			ENSG00000048028	USP28	1048.33	1.99764	0.187052	10.6796	1.27e-26	1.01e-24	1.98851	up				GOTERM_CC_DIRECT	GO:0019898~extrinsic component of membrane	25	0.003596055349553947	WDR45B, EPB41, SNX32, EPB41L4A, BCL2L11, EPB41L1, EPB41L2, TPR, RGS6, MYLIP, VPS13D, VPS13A, NBEAL2, WIPI2, AZU1, FRMD3, ATG2A, MAL, WDFY3, NF2, EZR, PTPN4, MGLL, PTPN3, NSMAF
	ENSG00000120438	TCP1	2782.74	1.73434	0.162543	10.67	1.41e-26	1.12e-24	1.72869	up			ENSG00000120438	TCP1	2782.74	1.73434	0.162543	10.67	1.41e-26	1.12e-24	1.72869	up				GOTERM_CC_DIRECT	GO:0016324~apical plasma membrane	68	0.0038875834536259484	SLC23A2, PATJ, HSP90AB1, SLC23A1, SLC2A1, SIPA1L3, GJA1, IL6R, SLC39A4, AMN, PRKCI, HSP90AA1, ABCC2, PDE4D, AKR1A1, SHROOM2, SHROOM3, ANK2, CYBA, MYO7A, ATP1B1, MUC3A, AJAP1, SLC9A3, SLC7A5, CLDN4, CEACAM1, SCNN1A, MAL, RAPGEF2, EZR, SHANK2, ATP6V1B1, PRK
	ENSG00000182606	TRAK1	388.238	2.93631	0.275302	10.6658	1.47e-26	1.16e-24	2.90721	up			ENSG00000182606	TRAK1	388.238	2.93631	0.275302	10.6658	1.47e-26	1.16e-24	2.90721	up				GOTERM_CC_DIRECT	GO:0010494~cytoplasmic stress granule	14	0.004256411106633053	GRB7, DDX6, TIA1, DDX3X, NUFIP2, STAU1, PABPC4, RC3H1, PUM1, PUM2, RBM4, LIN28A, KHSRP, G3BP1
	ENSG00000029993	HMGB3	1445.77	1.48524	0.139302	10.662	1.53e-26	1.21e-24	1.48203	up			ENSG00000029993	HMGB3	1445.77	1.48524	0.139302	10.662	1.53e-26	1.21e-24	1.48203	up				GOTERM_CC_DIRECT	GO:0016328~lateral plasma membrane	18	0.004833936774657059	FZD3, TACSTD2, TBCD, AKAP7, IQGAP3, GJA1, CLDN4, CEACAM1, VANGL2, CLDN3, ERBB3, CDH1, EPCAM, CLDN7, DMD, FGF13, MARK2, ATP6V1B1
	ENSG00000164054	SHISA5	3990.17	2.25393	0.211446	10.6596	1.57e-26	1.24e-24	2.2423	up			ENSG00000164054	SHISA5	3990.17	2.25393	0.211446	10.6596	1.57e-26	1.24e-24	2.2423	up				GOTERM_CC_DIRECT	GO:0030056~hemidesmosome	6	0.004834114165987692	COL17A1, DST, ERBIN, ITGA6, EPPK1, PLEC
	ENSG00000175183	CSRP2	953.019	-3.58637	0.336524	-10.6571	1.62e-26	1.27e-24	-3.54339	down			ENSG00000175183	CSRP2	953.019	-3.58637	0.336524	-10.6571	1.62e-26	1.27e-24	-3.54339	down				GOTERM_CC_DIRECT	GO:0043596~nuclear replication fork	6	0.004834114165987692	MMS22L, ZMIZ2, SMARCA5, TONSL, SMARCAD1, BAZ1B
	ENSG00000189337	KAZN	211.884	4.63003	0.434618	10.6531	1.69e-26	1.32e-24	4.5204	up			ENSG00000189337	KAZN	211.884	4.63003	0.434618	10.6531	1.69e-26	1.32e-24	4.5204	up				GOTERM_CC_DIRECT	GO:0005938~cell cortex	33	0.006530895207516558	RYR1, CTTNBP2, KCNC3, LAMC2, FNBP1L, ADD3, WDR43, AKAP12, AKAP13, MYO6, FLNB, MISP, STOX1, CLASP2, DST, MYO10, KDF1, SPINK5, COBL, MYO7A, NRBP1, OOEP, ARHGAP32, FER, BIN2, NCL, PARD3, SPIRE2, TRIP10, ARHGEF7, FRYL, FERMT2, ARF6
	ENSG00000204531	POU5F1	2257.89	12.9165	1.21554	10.6261	2.25e-26	1.75e-24	11.0716	up			ENSG00000204531	POU5F1	2257.89	12.9165	1.21554	10.6261	2.25e-26	1.75e-24	11.0716	up				GOTERM_CC_DIRECT	GO:0005856~cytoskeleton	82	0.007140541738395625	EDA, FRMPD3, KCNC3, MAST1, CMAHP, SLC7A11, FNBP1L, BICD1, BICD2, AKAP12, EPB41L4A, PCLO, CASP8, DAG1, ERC2, SYBU, DSP, MYLIP, DST, TPM3, SHROOM2, SHROOM3, AFAP1, KAZN, FRMD4A, ANK2, MYO7A, FRMD4B, ANK1, ENAH, FRMD3, FRMD6, GAN, PARD3, AKAP9, EZR, UTRN, LL
	ENSG00000157060	SHCBP1L	5.31288	28.4031	2.6771	10.6097	2.69e-26	2.08e-24	3.29272	up			ENSG00000157060	SHCBP1L	5.31288	28.4031	2.6771	10.6097	2.69e-26	2.08e-24	3.29272	up				GOTERM_CC_DIRECT	GO:0032433~filopodium tip	7	0.008354027675949137	FZD3, MYO10, TTYH1, FMR1, MYO5A, UBE2K, EPHB1
	ENSG00000077150	NFKB2	500.208	3.63784	0.343009	10.6057	2.8e-26	2.17e-24	3.58151	up			ENSG00000077150	NFKB2	500.208	3.63784	0.343009	10.6057	2.8e-26	2.17e-24	3.58151	up				GOTERM_CC_DIRECT	GO:0000407~pre-autophagosomal structure	9	0.00840679156010796	C6ORF106, ATG9B, NBR1, ULK3, ATG2A, TRAPPC8, WIPI2, ATG13, ATG7
	ENSG00000187569	DPPA3	1202.76	11.2761	1.06652	10.5727	3.99e-26	3.07e-24	10.0405	up			ENSG00000187569	DPPA3	1202.76	11.2761	1.06652	10.5727	3.99e-26	3.07e-24	10.0405	up				GOTERM_CC_DIRECT	GO:0016363~nuclear matrix	27	0.008935101224971157	SPTBN4, CLIC4, AHCTF1, PAXIP1, ZNF350, AKAP8L, AKAP8, FIGN, SMC3, GMCL1, YY1, SCAF8, HLCS, ALOX5, MYB, SMARCAD1, ZNF326, ARFGEF1, MORC3, DNMT3A, SORBS1, SRRM1, SRPK1, SFPQ, DDX39B, PSPC1, PPIG
	ENSG00000101695	RNF125	452.742	10.1895	0.965156	10.5574	4.69e-26	3.6e-24	9.20445	up			ENSG00000101695	RNF125	452.742	10.1895	0.965156	10.5574	4.69e-26	3.6e-24	9.20445	up				GOTERM_CC_DIRECT	GO:0031410~cytoplasmic vesicle	55	0.009176966505356285	TFRC, WASL, F11R, FNBP1L, BICD1, BICD2, EEA1, HERC3, MAP1LC3A, GRM4, MAP1LC3C, ADAMTS1, PHLDA1, SLC39A4, SYBU, DST, ATG9B, ARRDC2, MYOF, PIFO, APOA1, SENP2, PRSS12, MMP14, VGF, TBC1D5, BTK, RIN3, SCG3, ENPEP, MAPKAP1, ATP2C2, DLL1, DPP7, SPAST, RAB25, MAR
	ENSG00000101347	SAMHD1	350.925	3.15939	0.299394	10.5526	4.94e-26	3.78e-24	3.12378	up			ENSG00000101347	SAMHD1	350.925	3.15939	0.299394	10.5526	4.94e-26	3.78e-24	3.12378	up				GOTERM_CC_DIRECT	GO:0035097~histone methyltransferase complex	10	0.009208119193913391	KMT2D, PAXIP1, WDR82, NCOA6, KMT2C, KMT2B, WDR5, ZNF335, JARID2, KDM6A
	ENSG00000147872	PLIN2	1475.97	2.86029	0.271388	10.5395	5.68e-26	4.33e-24	2.83728	up			ENSG00000147872	PLIN2	1475.97	2.86029	0.271388	10.5395	5.68e-26	4.33e-24	2.83728	up				GOTERM_CC_DIRECT	GO:0042555~MCM complex	6	0.009373211054892886	MMS22L, MCM7, MCM3, TONSL, MCMBP, MCM5
	ENSG00000010244	ZNF207	1196.47	1.24865	0.118494	10.5377	5.79e-26	4.4e-24	1.24654	up			ENSG00000010244	ZNF207	1196.47	1.24865	0.118494	10.5377	5.79e-26	4.4e-24	1.24654	up				GOTERM_CC_DIRECT	GO:0005913~cell-cell adherens junction	72	0.009561396408418115	LAD1, DDX3X, HSP90AB1, CTNND1, F11R, FNBP1L, PVR, CRKL, SLK, CDH3, PPP1R13L, CDH1, DAG1, TRIM25, ARFIP1, ERC1, USP8, TMOD3, ARHGEF16, SHROOM2, AHSA1, GAPVD1, CKAP5, CD2AP, HCFC1, PKP2, RPL24, ITGA6, PKP3, EZR, PLEC, MACF1, DDX6, ARHGAP18, CAPG, ASAP1, ZC3
	ENSG00000198860	TSEN15	269.942	-3.28509	0.311829	-10.5349	5.96e-26	4.52e-24	-3.24367	down			ENSG00000198860	TSEN15	269.942	-3.28509	0.311829	-10.5349	5.96e-26	4.52e-24	-3.24367	down				GOTERM_CC_DIRECT	GO:0030175~filopodium	21	0.01166404986992663	DYNC1H1, EPHA4, CXADR, IQGAP2, PPP1R9A, DNALI1, MTM1, ENAH, FGD4, MYO1B, PODXL, DAG1, ITGA6, DMD, LCP1, NF2, EZR, UTRN, FGF13, ACPP, MYO1G
	ENSG00000183098	GPC6	145.142	-4.79094	0.454837	-10.5333	6.07e-26	4.58e-24	-4.71685	down			ENSG00000183098	GPC6	145.142	-4.79094	0.454837	-10.5333	6.07e-26	4.58e-24	-4.71685	down				GOTERM_CC_DIRECT	GO:0032587~ruffle membrane	23	0.015155118132884924	MACF1, HSP90AA1, DDX58, SPRY4, HIP1R, RASGRP2, AIF1L, DNM2, DIAPH1, ADGRE2, TIAM1, FERMT1, SH3YL1, PAK1, DLC1, MYO6, SPRY2, EPS8L1, ARHGEF4, LCP1, NF2, EZR, CLASP2
	ENSG00000121570	DPPA4	1259.79	12.5572	1.19291	10.5265	6.52e-26	4.91e-24	9.97768	up			ENSG00000121570	DPPA4	1259.79	12.5572	1.19291	10.5265	6.52e-26	4.91e-24	9.97768	up				GOTERM_CC_DIRECT	GO:0030424~axon	51	0.017076048639003187	RET, CNTNAP2, FMR1, KCNC3, ROBO1, GRM2, CALB1, CA2, KIF13B, NEFM, ACADM, BSN, NEFH, EPHB1, MAP2K4, EPHA4, SEMA6A, DST, ANXA3, COBL, DICER1, PRSS12, UHMK1, HCFC1, OLFM1, BIN1, FEZ2, ADNP, KIF20B, LLGL1, TNFRSF21, IGHMBP2, ATP1A3, HTT, IGSF9, FXR1, PAK1, IN
	ENSG00000124155	PIGT	666.253	-3.37995	0.321115	-10.5257	6.58e-26	4.92e-24	-3.33799	down			ENSG00000124155	PIGT	666.253	-3.37995	0.321115	-10.5257	6.58e-26	4.92e-24	-3.33799	down				GOTERM_CC_DIRECT	GO:0043234~protein complex	87	0.018010522793428914	PATJ, KDM1A, CHD8, UBE2D1, ATP2A2, BRCA2, PCM1, CNST, RASSF2, CHAF1A, SALL4, SOX9, GLUL, BORCS7, TP63, PDGFRA, SMARCC1, PRKCI, HSP90AA1, CXADR, PARP1, SYK, ACTL6A, WIPI2, CKAP5, OOEP, DNM2, RNF168, BCR, DDX39B, PRPF3, PARD3, RAPGEF2, PEX11G, ARHGEF7, UTRN
	ENSG00000134013	LOXL2	1330.69	-4.68905	0.445485	-10.5257	6.57e-26	4.92e-24	-4.59548	down			ENSG00000134013	LOXL2	1330.69	-4.68905	0.445485	-10.5257	6.57e-26	4.92e-24	-4.59548	down				GOTERM_CC_DIRECT	GO:0016605~PML body	26	0.019052658249236826	SPTBN4, ZNF451, AKAP8L, SMC5, CIART, TRIM8, ZMYM2, TERT, TOPBP1, SKIL, USP7, MORC3, ATRX, TOP3A, SENP2, HIPK1, SIRT1, HIPK3, TOPORS, MTOR, TDP2, RFWD3, SP3, SRSF2, WDFY3, TRIM16
	ENSG00000169567	HINT1	2331.99	-1.8788	0.178529	-10.5238	6.71e-26	5e-24	-1.87138	down			ENSG00000169567	HINT1	2331.99	-1.8788	0.178529	-10.5238	6.71e-26	5e-24	-1.87138	down				GOTERM_CC_DIRECT	GO:0009925~basal plasma membrane	11	0.021090486150077928	SLC23A2, CLDN4, CEACAM1, DST, SLC23A1, TACSTD2, ERBIN, KCNQ4, ITGA6, EPS15, MUC20
	ENSG00000111846	GCNT2	197.237	4.3576	0.414092	10.5233	6.75e-26	5.01e-24	4.26161	up			ENSG00000111846	GCNT2	197.237	4.3576	0.414092	10.5233	6.75e-26	5.01e-24	4.26161	up				GOTERM_CC_DIRECT	GO:0045111~intermediate filament cytoskeleton	16	0.021657145842311244	ZNF175, CARMIL2, DST, SMG7, SMARCA2, SYNE2, STAG2, XRN1, PKN2, TACC1, CCT8, SEC62, INA, MDN1, IP6K2, PLEC
	ENSG00000197124	ZNF682	134.634	2.69684	0.256602	10.5098	7.78e-26	5.76e-24	2.67446	up			ENSG00000197124	ZNF682	134.634	2.69684	0.256602	10.5098	7.78e-26	5.76e-24	2.67446	up				GOTERM_CC_DIRECT	GO:0005720~nuclear heterochromatin	9	0.022234050663904714	ZFP57, TRIM28, ATRX, TCP1, DNMT3A, BEND3, PSIP1, MPHOSPH8, SIRT1
	ENSG00000185222	TCEAL9	986.232	-4.22089	0.401911	-10.502	8.45e-26	6.24e-24	-4.13842	down			ENSG00000185222	TCEAL9	986.232	-4.22089	0.401911	-10.502	8.45e-26	6.24e-24	-4.13842	down				GOTERM_CC_DIRECT	GO:0031045~dense core granule	6	0.025587122616878344	SYT5, CRHBP, SYT1, VPS13A, SYT7, SOD1
	ENSG00000124782	RREB1	439.24	2.51	0.239063	10.4993	8.7e-26	6.4e-24	2.49242	up			ENSG00000124782	RREB1	439.24	2.51	0.239063	10.4993	8.7e-26	6.4e-24	2.49242	up				GOTERM_CC_DIRECT	GO:0043296~apical junction complex	6	0.025587122616878344	TJP1, FRMD6, CDH1, CLDN19, SHROOM3, PKN2
	ENSG00000159256	MORC3	242.531	2.82578	0.270046	10.4641	1.26e-25	9.27e-24	2.80002	up			ENSG00000159256	MORC3	242.531	2.82578	0.270046	10.4641	1.26e-25	9.27e-24	2.80002	up				GOTERM_CC_DIRECT	GO:0016514~SWI/SNF complex	7	0.028745282399375627	NCR1, SMARCC1, ACTL6A, ARID1A, SMARCA2, ARID1B, SMARCA4
	ENSG00000197149	AC107956.1	65.6439	-3.6234	0.346295	-10.4633	1.27e-25	9.31e-24	-3.57734	down			ENSG00000197149	AC107956.1	65.6439	-3.6234	0.346295	-10.4633	1.27e-25	9.31e-24	-3.57734	down				GOTERM_CC_DIRECT	GO:0001939~female pronucleus	5	0.03179341932789764	RIF1, DPPA3, TET3, SLC2A1, AKAP8
	ENSG00000030582	GRN	1950.73	-2.37838	0.227592	-10.4502	1.46e-25	1.07e-23	-2.36352	down			ENSG00000030582	GRN	1950.73	-2.37838	0.227592	-10.4502	1.46e-25	1.07e-23	-2.36352	down				GOTERM_CC_DIRECT	GO:1990316~ATG1/ULK1 kinase complex	4	0.03655097495252329	TBC1D5, RB1CC1, ULK1, ATG13
	ENSG00000169100	SLC25A6	6429.51	-2.09003	0.200051	-10.4475	1.5e-25	1.09e-23	-2.08121	down			ENSG00000169100	SLC25A6	6429.51	-2.09003	0.200051	-10.4475	1.5e-25	1.09e-23	-2.08121	down				GOTERM_CC_DIRECT	GO:0000778~condensed nuclear chromosome kinetochore	4	0.03655097495252329	MIS18BP1, CENPA, REC8, CENPC
	ENSG00000196611	MMP1	310.746	-15.3813	1.47231	-10.447	1.51e-25	1.1e-23	-14.1274	down			ENSG00000196611	MMP1	310.746	-15.3813	1.47231	-10.447	1.51e-25	1.1e-23	-14.1274	down				GOTERM_CC_DIRECT	GO:0030054~cell junction	93	0.03892858273518036	GABRB3, SNAP25, CHRM3, DOC2A, FMR1, KCNC3, ITSN1, CLSTN1, C4ORF19, SMC5, STON2, F11R, PPP1R9A, SCAMP5, GRM2, CDH5, PCLO, FRRS1L, PPP1R13L, CDH1, KDR, PHACTR1, ERC2, BSN, PRIMA1, DSP, EPHA4, GRID2, CXADR, SYN3, SYN2, ENAH, BCR, OLFM1, CEACAM1, BIN2, PARD3,
	ENSG00000188529	SRSF10	1202.11	1.52016	0.14558	10.4421	1.59e-25	1.15e-23	1.51609	up			ENSG00000188529	SRSF10	1202.11	1.52016	0.14558	10.4421	1.59e-25	1.15e-23	1.51609	up				GOTERM_CC_DIRECT	GO:0043025~neuronal cell body	66	0.04412232359115505	RET, CNTNAP2, CRTC1, PPP1R9A, RPTOR, PYCARD, UCHL1, CALB1, DPYSL5, ATP7A, HSP90AA1, EPHA7, ANXA3, COBL, CYBA, HCFC1, TIAM1, OLFM1, GAL, PARD3, AKAP9, RAPGEF2, ADNP, ARHGEF7, SOS1, SHANK2, SPTBN4, STAU1, HPN, CACNA1B, LRP4, SLC1A3, ITPR3, CPLX1, STRN3, BRI
	ENSG00000196935	SRGAP1	281.267	3.3028	0.316308	10.4417	1.6e-25	1.15e-23	3.25543	up			ENSG00000196935	SRGAP1	281.267	3.3028	0.316308	10.4417	1.6e-25	1.15e-23	3.25543	up				GOTERM_CC_DIRECT	GO:0030529~intracellular ribonucleoprotein complex	32	0.044530458455542196	GTF3C1, DDX5, CELF1, DHX9, FMR1, IGHMBP2, HNRNPU, HNRNPR, LARP1B, ZFP36L2, SYNCRIP, HNRNPDL, NUP62, G3BP1, G3BP2, SECISBP2, PABPC4, DYRK1A, LARP7, HNRNPAB, HNRNPL, ILF3, RBMXL1, HNRNPUL1, NCL, AGO1, HNRNPF, AGO2, HNRNPA2B1, HNRNPD, L1TD1, SNRNP200
	ENSG00000267147	LINC01842	11.4535	18.415	1.76899	10.4099	2.23e-25	1.6e-23	2.44121	up			ENSG00000267147	LINC01842	11.4535	18.415	1.76899	10.4099	2.23e-25	1.6e-23	2.44121	up				GOTERM_CC_DIRECT	GO:0000775~chromosome, centromeric region	16	0.04706041641536625	UVRAG, HELLS, FMR1, DNMT3A, PPP2R5A, CTCF, SMC3, PDS5A, CENPA, WAPL, STAG1, STAG2, MIS18A, STAG3, OIP5, SYCP3
	ENSG00000166426	CRABP1	237.781	-5.57064	0.535613	-10.4005	2.47e-25	1.76e-23	-5.44942	down			ENSG00000166426	CRABP1	237.781	-5.57064	0.535613	-10.4005	2.47e-25	1.76e-23	-5.44942	down				GOTERM_CC_DIRECT	GO:0044666~MLL3/4 complex	5	0.0497295859467358	KMT2D, PAXIP1, KMT2C, WDR5, KDM6A
	ENSG00000089006	SNX5	1846.03	1.32297	0.127228	10.3984	2.52e-25	1.8e-23	1.32022	up			ENSG00000089006	SNX5	1846.03	1.32297	0.127228	10.3984	2.52e-25	1.8e-23	1.32022	up				GOTERM_CC_DIRECT	GO:0016281~eukaryotic translation initiation factor 4F complex	5	0.0497295859467358	EIF4A2, EIF4A1, EIF4EBP3, EIF4G3, EIF4G1
	ENSG00000160867	FGFR4	430.95	3.20864	0.308603	10.3973	2.55e-25	1.81e-23	3.16957	up			ENSG00000160867	FGFR4	430.95	3.20864	0.308603	10.3973	2.55e-25	1.81e-23	3.16957	up				GOTERM_CC_DIRECT	GO:0000792~heterochromatin	8	0.05037290713345797	MBD3, TOP2B, DDX6, CBX2, SALL4, ORC2, SMARCAD1, RRP1B
	ENSG00000152422	XRCC4	191.099	-4.54717	0.437802	-10.3864	2.86e-25	2.03e-23	-4.46599	down			ENSG00000152422	XRCC4	191.099	-4.54717	0.437802	-10.3864	2.86e-25	2.03e-23	-4.46599	down				GOTERM_CC_DIRECT	GO:0031527~filopodium membrane	7	0.05271716105493935	MYO10, TTYH1, DMD, NF2, UTRN, SYNE2, ARF6
	ENSG00000134440	NARS	1573.29	1.40642	0.135452	10.3832	2.96e-25	2.09e-23	1.4035	up			ENSG00000134440	NARS	1573.29	1.40642	0.135452	10.3832	2.96e-25	2.09e-23	1.4035	up				GOTERM_CC_DIRECT	GO:0016327~apicolateral plasma membrane	7	0.05271716105493935	CLDN6, TJP1, CLDN4, OCLN, CLDN3, CXADR, CLDN7
	ENSG00000108064	TFAM	447.742	1.86641	0.17977	10.3822	2.99e-25	2.11e-23	1.85903	up			ENSG00000108064	TFAM	447.742	1.86641	0.17977	10.3822	2.99e-25	2.11e-23	1.85903	up				GOTERM_CC_DIRECT	GO:0043186~P granule	6	0.05325207700363348	TDRD1, DDX6, CARHSP1, PIWIL4, HENMT1, MAEL
	ENSG00000108984	MAP2K6	81.3092	7.20355	0.694172	10.3772	3.15e-25	2.21e-23	6.76781	up			ENSG00000108984	MAP2K6	81.3092	7.20355	0.694172	10.3772	3.15e-25	2.21e-23	6.76781	up				GOTERM_CC_DIRECT	GO:0005794~Golgi apparatus	164	0.05670166653894147	ATP8A2, ATP8A1, UBXN2B, GCC2, MANEA, HID1, ZDHHC4, CRHBP, COL4A3BP, GJA1, GOLGA4, CCDC91, GNPTAB, GOLGA6L10, KDR, KIFAP3, DYNC2H1, USP8, EPHA4, ST6GAL1, GABARAPL1, COG7, PAQR3, MTUS1, HLA-C, LMTK2, CYBA, HLA-A, FNDC3A, PASK, CAMKMT, TPST2, MSH6, XRN1, AKA
	ENSG00000100523	DDHD1	251.337	3.94987	0.381484	10.354	4.02e-25	2.81e-23	3.87767	up			ENSG00000100523	DDHD1	251.337	3.94987	0.381484	10.354	4.02e-25	2.81e-23	3.87767	up				GOTERM_CC_DIRECT	GO:0005604~basement membrane	20	0.06372877451814507	COL17A1, LAD1, LAMA2, DST, LAMA1, LAMA4, ERBIN, PTN, LAMC1, SMC3, NID1, HSPG2, FRAS1, ADAMTS1, COL7A1, DAG1, VWA1, ITGA6, FREM2, MEGF9
	ENSG00000188643	S100A16	920.034	11.5861	1.12029	10.3421	4.54e-25	3.17e-23	10.0465	up			ENSG00000188643	S100A16	920.034	11.5861	1.12029	10.3421	4.54e-25	3.17e-23	10.0465	up				GOTERM_CC_DIRECT	GO:0031428~box C/D snoRNP complex	4	0.0640501852760196	NOP56, FBL, NOP58, RRP9
	ENSG00000189067	LITAF	646.909	-4.869	0.471305	-10.3309	5.11e-25	3.56e-23	-4.7327	down			ENSG00000189067	LITAF	646.909	-4.869	0.471305	-10.3309	5.11e-25	3.56e-23	-4.7327	down				GOTERM_CC_DIRECT	GO:0070937~CRD-mediated mRNA stability complex	4	0.0640501852760196	SYNCRIP, DHX9, CSDE1, HNRNPU
	ENSG00000120875	DUSP4	265.466	5.6461	0.546706	10.3275	5.29e-25	3.67e-23	5.43808	up			ENSG00000120875	DUSP4	265.466	5.6461	0.546706	10.3275	5.29e-25	3.67e-23	5.43808	up				GOTERM_CC_DIRECT	GO:0000127~transcription factor TFIIIC complex	4	0.0640501852760196	GTF3C1, GTF3C2, GTF3C4, GTF3C6
	ENSG00000156650	KAT6B	290.614	3.65871	0.354368	10.3246	5.46e-25	3.78e-23	3.60188	up			ENSG00000156650	KAT6B	290.614	3.65871	0.354368	10.3246	5.46e-25	3.78e-23	3.60188	up				GOTERM_CC_DIRECT	GO:0044354~macropinosome	4	0.0640501852760196	CARMIL1, MMP14, CLIP1, CARMIL2
	ENSG00000102383	ZDHHC15	6.00401	-31.1254	3.01798	-10.3133	6.13e-25	4.23e-23	-1.02401	down			ENSG00000102383	ZDHHC15	6.00401	-31.1254	3.01798	-10.3133	6.13e-25	4.23e-23	-1.02401	down				GOTERM_CC_DIRECT	GO:0000790~nuclear chromatin	42	0.06462264995012529	HDAC2, KDM1A, CHAF1A, NRIP1, E2F1, DVL3, MCMBP, HIST1H1A, HIST1H2AC, TP63, GABPA, NCOA1, MBD3, SMAD2, FOXD3, SMARCC1, CREBBP, SMAD4, KDM4C, NPM2, NCOA3, DDX11, ACTL6A, FOXH1, PAWR, ETV3, ARID1A, KLF4, SMARCA2, SIRT1, POU5F1, SMARCA4, PHOX2A, MSH6, FER, NC
	ENSG00000023287	RB1CC1	550.855	3.14095	0.30493	10.3006	7e-25	4.82e-23	3.10576	up			ENSG00000023287	RB1CC1	550.855	3.14095	0.30493	10.3006	7e-25	4.82e-23	3.10576	up				GOTERM_CC_DIRECT	GO:0005912~adherens junction	14	0.06711901801150733	SPTBN4, CXADR, TNK2, TBCD, SHROOM3, LIMD1, DLL1, MPP7, AJAP1, CDH5, SDCBP, CEACAM1, PKP2, NF2
	ENSG00000125398	SOX9	184.168	7.60396	0.738286	10.2995	7.08e-25	4.86e-23	7.08175	up			ENSG00000125398	SOX9	184.168	7.60396	0.738286	10.2995	7.08e-25	4.86e-23	7.08175	up				GOTERM_CC_DIRECT	GO:1903561~extracellular vesicle	14	0.06711901801150733	CBR1, PDCD6IP, TFRC, IFT172, APOA1, ATP1A3, ATP1B1, SLC5A5, DNAJC3, LFNG, SDCBP, CD9, APOE, EDIL3
	ENSG00000168734	PKIG	403.003	-3.38986	0.329142	-10.2991	7.11e-25	4.86e-23	-3.34749	down			ENSG00000168734	PKIG	403.003	-3.38986	0.329142	-10.2991	7.11e-25	4.86e-23	-3.34749	down				GOTERM_CC_DIRECT	GO:0016459~myosin complex	14	0.06711901801150733	MYH7B, MYO10, MYO5A, MYO7A, CGN, MYO9A, DYNLL2, MYO1B, MYO5B, MYO6, MYO5C, MYH14, MYO1G, MCL1
	ENSG00000087510	TFAP2C	1010.55	12.3406	1.19891	10.2932	7.56e-25	5.16e-23	9.89494	up			ENSG00000087510	TFAP2C	1010.55	12.3406	1.19891	10.2932	7.56e-25	5.16e-23	9.89494	up				GOTERM_CC_DIRECT	GO:0044295~axonal growth cone	7	0.06817891085405482	TIAM1, OLFM1, EPHA4, PARD3, COBL, L1CAM, CLASP2
	ENSG00000203909	DPPA5	2807.34	12.738	1.23765	10.2921	7.65e-25	5.2e-23	11.0566	up			ENSG00000203909	DPPA5	2807.34	12.738	1.23765	10.2921	7.65e-25	5.2e-23	11.0566	up				GOTERM_CC_DIRECT	GO:0032839~dendrite cytoplasm	7	0.06817891085405482	MAP2K4, GABARAPL1, HIP1R, MAPK1, KCNAB1, SOD1, UHMK1
	ENSG00000106397	PLOD3	594.188	-2.22843	0.216555	-10.2904	7.79e-25	5.27e-23	-2.21795	down			ENSG00000106397	PLOD3	594.188	-2.22843	0.216555	-10.2904	7.79e-25	5.27e-23	-2.21795	down				GOTERM_CC_DIRECT	GO:0005802~trans-Golgi network	31	0.06862120908531777	SNAP25, ATP8A2, ATP8A1, GCC2, FURIN, ATP2C1, FNBP1L, BICD1, STX10, GOLGA4, CNST, CDH1, DENND5A, ATP7A, RAB6A, ATP9B, ATP9A, CLASP2, ARFGEF1, ARFGEF2, PIFO, GOLPH3L, NMNAT2, DNM2, GOLPH3, CPD, TRIP10, RAB38, GSAP, BIRC6, CHST4
	ENSG00000115468	EFHD1	366.042	4.57199	0.444304	10.2902	7.8e-25	5.27e-23	4.44414	up			ENSG00000115468	EFHD1	366.042	4.57199	0.444304	10.2902	7.8e-25	5.27e-23	4.44414	up				GOTERM_CC_DIRECT	GO:0005905~clathrin-coated pit	15	0.06866125435373263	AMN, TFRC, SORT1, TNK2, ITSN1, HIP1R, LRP2, DNM2, FCHO1, INPP5F, MYO6, SH3BP4, EPS15, LDLR, REPS1
	ENSG00000260912	AL158206.1	272.982	4.26271	0.414318	10.2885	7.94e-25	5.35e-23	4.15917	up			ENSG00000260912	AL158206.1	272.982	4.26271	0.414318	10.2885	7.94e-25	5.35e-23	4.15917	up				GOTERM_CC_DIRECT	GO:0005884~actin filament	17	0.07044038671945699	TMOD1, YES1, ACTN3, TPM3, WIPF3, MYO5A, GDPD2, COBL, PAWR, AMOT, AIF1L, AKAP13, MYO1B, FYN, LCP1, EZR, MARK2
	ENSG00000131242	RAB11FIP4	593.404	3.51502	0.342048	10.2764	9e-25	6.05e-23	3.46571	up			ENSG00000131242	RAB11FIP4	593.404	3.51502	0.342048	10.2764	9e-25	6.05e-23	3.46571	up				GOTERM_CC_DIRECT	GO:0042995~cell projection	19	0.07097177359045742	PPP1R16B, GRB7, ANGPT2, PDPK1, FMR1, CLSTN1, ARPC4, PTPN12, ACTR3B, FER, BIN2, PODXL, FABP7, SPP1, TRIP10, EZR, ARHGEF5, CAMP, CFAP44
	ENSG00000101335	MYL9	1161.14	-5.15207	0.501576	-10.2718	9.45e-25	6.33e-23	-4.98566	down			ENSG00000101335	MYL9	1161.14	-5.15207	0.501576	-10.2718	9.45e-25	6.33e-23	-4.98566	down				GOTERM_CC_DIRECT	GO:0005942~phosphatidylinositol 3-kinase complex	6	0.07169811679206567	PIK3CD, PIK3CB, PIK3R1, PIK3C2A, MTOR, PIK3R5
	ENSG00000082458	DLG3	271.829	3.37745	0.328949	10.2674	9.88e-25	6.6e-23	3.33159	up			ENSG00000082458	DLG3	271.829	3.37745	0.328949	10.2674	9.88e-25	6.6e-23	3.33159	up				GOTERM_CC_DIRECT	GO:0015630~microtubule cytoskeleton	31	0.07424005575308695	CLIC4, MAST2, SLAIN2, F11R, SPAST, MAP7, DGCR8, MAPK1, MAP4, S100A14, KIFAP3, MARK1, ZBTB18, IQCB1, RBM39, PRKCI, DST, USP44, STRBP, TBCA, CKAP5, WAPL, WDR11, ADCY10, FER, CLIP1, CDC42EP4, ZNF415, TACC1, RELL1, TACC2
	ENSG00000161547	SRSF2	1974.12	1.46964	0.143289	10.2565	1.11e-24	7.37e-23	1.466	up			ENSG00000161547	SRSF2	1974.12	1.46964	0.143289	10.2565	1.11e-24	7.37e-23	1.466	up				GOTERM_CC_DIRECT	GO:0019908~nuclear cyclin-dependent protein kinase holoenzyme complex	3	0.07560507711032222	BCCIP, CDK12, CDK13
	ENSG00000130762	ARHGEF16	195.767	4.69758	0.458179	10.2527	1.15e-24	7.64e-23	4.57207	up			ENSG00000130762	ARHGEF16	195.767	4.69758	0.458179	10.2527	1.15e-24	7.64e-23	4.57207	up				GOTERM_CC_DIRECT	GO:0032444~activin responsive factor complex	3	0.07560507711032222	SMAD2, SMAD4, FOXH1
	ENSG00000110092	CCND1	1756.62	-3.03048	0.295954	-10.2397	1.32e-24	8.72e-23	-2.99342	down			ENSG00000110092	CCND1	1756.62	-3.03048	0.295954	-10.2397	1.32e-24	8.72e-23	-2.99342	down				GOTERM_CC_DIRECT	GO:0043231~intracellular membrane-bounded organelle	108	0.07660582650476182	TFRC, ATP8A1, MAML1, MPV17L, ECI2, SAYSD1, ABCA13, PREX1, GOLGA4, GRB14, SALL4, CYP1B1, ZNF326, CCNL2, ACAA1, SYBU, COG7, SFMBT2, ATP11A, RUNX1, RUFY1, MSH6, RNF125, PPP1R3B, AKAP9, BTK, LLGL2, DDX6, CASZ1, EIF5A2, ABHD5, UGT8, DPP7, RAB11FIP1, PODXL, CLE
	ENSG00000134077	THUMPD3	236.082	2.72333	0.266068	10.2355	1.38e-24	9.09e-23	2.69787	up			ENSG00000134077	THUMPD3	236.082	2.72333	0.266068	10.2355	1.38e-24	9.09e-23	2.69787	up				GOTERM_CC_DIRECT	GO:0000123~histone acetyltransferase complex	8	0.07852075571107367	CREBBP, KANSL1, WDR5, EP300, JADE2, KANSL1L, OGT, HCFC1
	ENSG00000166825	ANPEP	291.695	13.5709	1.3273	10.2244	1.54e-24	1.02e-22	11.5378	up			ENSG00000166825	ANPEP	291.695	13.5709	1.3273	10.2244	1.54e-24	1.02e-22	11.5378	up				GOTERM_CC_DIRECT	GO:0019013~viral nucleocapsid	9	0.08572160196056856	HNRNPL, SYNCRIP, HNRNPDL, HNRNPUL1, HNRNPF, HNRNPD, HNRNPR, SNRNP200, LARP1B
	ENSG00000203908	KHDC3L	1538.6	12.5771	1.23015	10.224	1.55e-24	1.02e-22	10.5587	up			ENSG00000203908	KHDC3L	1538.6	12.5771	1.23015	10.224	1.55e-24	1.02e-22	10.5587	up				GOTERM_CC_DIRECT	GO:0005902~microvillus	15	0.08799932933625582	AOC3, CLIC4, PLEKHG6, USH1C, PDGFA, MYO7A, CTSV, ESPN, IQGAP2, CA2, MYO6, KIF13B, EZR, MYO1G, ATP6V1B1
	ENSG00000122545	39326	1174.49	-1.65277	0.162424	-10.1757	2.55e-24	1.67e-22	-1.6481	down			ENSG00000122545	39326	1174.49	-1.65277	0.162424	-10.1757	2.55e-24	1.67e-22	-1.6481	down				GOTERM_CC_DIRECT	GO:0005868~cytoplasmic dynein complex	6	0.09317453398714806	DYNC1H1, DYNC1LI1, BCL2L11, DYNLT3, TPR, TOPORS
	ENSG00000180964	TCEAL8	454.836	-2.85023	0.280536	-10.16	2.99e-24	1.95e-22	-2.82174	down			ENSG00000180964	TCEAL8	454.836	-2.85023	0.280536	-10.16	2.99e-24	1.95e-22	-2.82174	down				GOTERM_CC_DIRECT	GO:0001917~photoreceptor inner segment	11	0.09415492011582399	GNGT1, PHLPP2, RDH11, KIAA0586, MAK, USH1C, GUCA1A, MYO7A, RGS9, SHANK2, DNM2
	ENSG00000197956	S100A6	1477.07	5.93586	0.584254	10.1597	3e-24	1.95e-22	5.69536	up			ENSG00000197956	S100A6	1477.07	5.93586	0.584254	10.1597	3e-24	1.95e-22	5.69536	up				GOTERM_CC_DIRECT	GO:0030688~preribosome, small subunit precursor	4	0.09835249916725294	LTV1, RRP1, UTP20, RRP1B
	ENSG00000280623	PCAT14	551.753	12.567	1.23693	10.1598	3e-24	1.95e-22	10.5017	up			ENSG00000280623	PCAT14	551.753	12.567	1.23693	10.1598	3e-24	1.95e-22	10.5017	up				GOTERM_CC_DIRECT	GO:0016442~RISC complex	5	0.09868469543297766	DDX6, AGO1, AGO2, DICER1, LIMD1
	ENSG00000181555	SETD2	383.189	3.39889	0.335348	10.1354	3.85e-24	2.49e-22	3.35195	up			ENSG00000181555	SETD2	383.189	3.39889	0.335348	10.1354	3.85e-24	2.49e-22	3.35195	up				GOTERM_CC_DIRECT	GO:0044798~nuclear transcription factor complex	5	0.09868469543297766	SOX17, SOX15, SOX9, KLF4, SOX4
	ENSG00000106631	MYL7	444.421	-10.4665	1.03322	-10.13	4.06e-24	2.63e-22	-9.55073	down			ENSG00000106631	MYL7	444.421	-10.4665	1.03322	-10.13	4.06e-24	2.63e-22	-9.55073	down				GOTERM_MF_DIRECT	GO:0003676~nucleic acid binding	275	0.0280487	EIF4A2, EIF4A1, ZNF175, ZNF296, ZNF292, HNRNPR, IKZF4, ZNF728, PEG10, ZXDC, ZNF724, ZNF844, ZNF721, SCAPER, ZNF165, RBFOX3, DDX11, ZNF160, ZNF10, OVOL1, XRN1, DDX39B, PNLDC1, ZNF836, ZNF714, TRIM16, ZNF28, ZNF154, ZBED9, ZNF273, HKR1, DHX9, PRDM14, RNPC3,
	ENSG00000060656	PTPRU	385.696	2.34443	0.231995	10.1055	5.22e-24	3.36e-22	2.32852	up			ENSG00000060656	PTPRU	385.696	2.34443	0.231995	10.1055	5.22e-24	3.36e-22	2.32852	up				GOTERM_MF_DIRECT	GO:0005515~protein binding	1716	92.6003	ATF1, ITSN2, TSKS, TFRC, ITSN1, TESK2, F11R, ALKBH3, CRHBP, DPYSL5, PWWP2A, FNBP4, ATG3, CXADR, SECISBP2, ZNF10, CD2AP, BCR, SIGIRR, EWSR1, FEZ2, ATF5, SF1, SET, GATA6, PDGFA, RNF219, BAZ2B, ZC3HAV1, SULT1A1, EPB41L1, HLCS, PIP5K1B, ATG7, ATG5, HEXIM1, CR
	ENSG00000197747	S100A10	6692.41	-1.81683	0.180016	-10.0926	5.96e-24	3.83e-22	-1.81126	down			ENSG00000197747	S100A10	6692.41	-1.81683	0.180016	-10.0926	5.96e-24	3.83e-22	-1.81126	down				GOTERM_MF_DIRECT	GO:0044822~poly(A) RNA binding	292	248.965	DMGDH, EIF4A2, TCERG1, EIF4A1, TFRC, RRP1, PPAN, HNRNPU, HNRNPR, CRKL, RRP9, CCAR1, HERC5, PNN, TRIM28, PEG10, TRIM25, SEC63, SRRM2, AQR, SCAF11, SECISBP2, RC3H1, DNTTIP2, HLA-A, FNDC3A, RC3H2, SRRM1, DYNC1LI1, XRN1, DDX39B, EWSR1, RPL24, TFAM, EZR, EIF1B
	ENSG00000125611	CHCHD5	230.563	5.93431	0.588623	10.0817	6.66e-24	4.26e-22	5.54025	up			ENSG00000125611	CHCHD5	230.563	5.93431	0.588623	10.0817	6.66e-24	4.26e-22	5.54025	up				GOTERM_MF_DIRECT	GO:0005524~ATP binding	356	60198.9	EIF4A2, EIF4A1, PANK3, HNRNPU, TESK2, ACSM6, SMC5, SMC3, ABCA13, SMC2, DCAF1, RPS6KA5, FLAD1, RPS6KA2, CHORDC1, KDR, CKMT1B, PIP4K2A, KIF21A, GLUL, SEPHS2, EPHB1, PDK2, PDK1, MCCC2, DYNC2H1, EPHA4, PRKCI, EPHA7, ENTPD2, CSNK2A1, DAPK1, ACSL1, DDX11, ENTPD
	ENSG00000050344	NFE2L3	483.909	4.27144	0.423849	10.0778	6.93e-24	4.43e-22	4.15721	up			ENSG00000050344	NFE2L3	483.909	4.27144	0.423849	10.0778	6.93e-24	4.43e-22	4.15721	up				GOTERM_MF_DIRECT	GO:0003677~DNA binding	374	5.94161e+07	ZNF175, ZNF292, HNRNPU, RBPJ, SOX2, PNN, ZNF729, TRIM28, SOX15, PEG10, MYB, ZNF826P, ZNF844, ADNP2, TRIM26, ZNF600, ZNF721, MNX1, IER2, TP63, WDHD1, SMARCC1, RBFOX3, DDX11, ZNF160, FOXH1, ZNF10, HNF1B, EBF3, RC3H2, SRRM1, OVOL2, RUNX1, CARHSP1, XRN1, ZNF8
	ENSG00000184752	NDUFA12	845.348	-1.90494	0.189071	-10.0753	7.11e-24	4.53e-22	-1.89691	down			ENSG00000184752	NDUFA12	845.348	-1.90494	0.189071	-10.0753	7.11e-24	4.53e-22	-1.89691	down				GOTERM_MF_DIRECT	GO:0005085~guanyl-nucleotide exchange factor activity	46	7.41935e+07	BCAR3, DOCK6, DOCK4, DOCK3, DOCK8, ITSN1, RASGRP2, RASGRP1, RASGRP4, RAPGEFL1, FGD3, AKAP13, ABR, FGD4, HERC2, RASGEF1A, RASGEF1B, MCF2L, PLCE1, ECT2, RALGPS1, ARFGEF1, VAV3, ARHGEF11, EIF2B5, ARFGEF2, ARHGEF12, DIS3, SH2D3A, MCF2, PLEKHG5, ARHGEF16, GAPV
	ENSG00000113739	STC2	556.475	3.00901	0.298771	10.0713	7.4e-24	4.7e-22	2.97743	up			ENSG00000113739	STC2	556.475	3.00901	0.298771	10.0713	7.4e-24	4.7e-22	2.97743	up				GOTERM_MF_DIRECT	GO:0046872~metal ion binding	452	3.49203e+08	ZNF296, ZNF175, ZFYVE9, ZNF292, TESK2, HENMT1, ZC3H12B, ZXDC, ZNF826P, ADNP2, PLCE1, ZNF165, PRKCI, ZNF160, DDX11, CACNA2D1, ZNF281, FIBCD1, CACNA2D2, ZNF10, GTPBP8, PRKCA, DICER1, CLPX, DUS3L, FREM2, ZNF28, ZNF154, ZNF273, AGAP1, PRDM14, ZC3HAV1, MTMR4,
	ENSG00000118705	RPN2	3545.53	-1.66068	0.165025	-10.0632	8.03e-24	5.09e-22	-1.65598	down			ENSG00000118705	RPN2	3545.53	-1.66068	0.165025	-10.0632	8.03e-24	5.09e-22	-1.65598	down				GOTERM_MF_DIRECT	GO:0003700~transcription factor activity, sequence-specific DNA binding	233	4.16195e+08	ATF1, ZNF175, GABPB2, RBPJ, BACH1, IKZF4, SOX2, SPIB, TRIM28, ZNF728, SOX15, ZXDC, TRIM25, SOX9, ZNF600, SOX7, SOX4, MNX1, TP63, ZNF165, ZNF281, FOXH1, SOX13, SOX11, HNF1B, OVOL1, RUNX1, HCFC1, ZNF836, TBPL2, TFAM, ATF5, ZNF28, L3MBTL1, ZNF154, ZBED9, GAT
	ENSG00000084710	EFR3B	211.049	5.96211	0.592637	10.0603	8.27e-24	5.23e-22	5.67107	up			ENSG00000084710	EFR3B	211.049	5.96211	0.592637	10.0603	8.27e-24	5.23e-22	5.67107	up				GOTERM_MF_DIRECT	GO:0016874~ligase activity	83	1.14962e+09	TRIM71, ZNF451, UBE3D, LTN1, RNF19B, CBLC, UBE3A, CBLB, SH3RF1, TRIM8, HERC5, UCHL1, HERC3, HERC2, TRIM4, TRIM28, TRIM2, NAPRT, ARIH2, RAG1, MCCC2, ATG3, MYLIP, RNF43, SHPRH, DTX3L, ACSL1, ATG10, MSL2, UBE4B, RC3H2, TOPORS, RNF168, RNF144B, RNF123, RNF126
	ENSG00000164172	MOCS2	247.62	-2.98526	0.296781	-10.0588	8.4e-24	5.29e-22	-2.95419	down			ENSG00000164172	MOCS2	247.62	-2.98526	0.296781	-10.0588	8.4e-24	5.29e-22	-2.95419	down				GOTERM_MF_DIRECT	GO:0005089~Rho guanyl-nucleotide exchange factor activity	32	2.00183e+09	ITSN2, ARHGEF26, ITSN1, FGD3, AKAP13, ABR, FGD4, PREX1, MCF2L, PLEKHG4B, EPS8L1, ECT2, MCF2L2, VAV3, ARHGEF11, PLEKHG1, ARHGEF12, ARHGEF15, MCF2, PLEKHG5, ARHGEF38, PLEKHG6, ARHGEF16, VAV2, BCR, TIAM1, ARHGEF4, ECT2L, ARHGEF7, SOS1, ARHGEF5, NGEF
	ENSG00000131969	ABHD12B	418.743	7.62964	0.759602	10.0442	9.74e-24	6.12e-22	7.02863	up			ENSG00000131969	ABHD12B	418.743	7.62964	0.759602	10.0442	9.74e-24	6.12e-22	7.02863	up				GOTERM_MF_DIRECT	GO:0003682~chromatin binding	109	2.99416e+09	KDM1A, FMR1, ZMYND8, CRAMP1, SMC3, RBPJ, TRIM28, SOX15, MEIOB, EP300, SOX9, HMGN3, TP63, HMGN1, SMARCC1, DDX11, OVOL2, FOXP1, HCFC1, MSH6, WDR82, TFAM, NUPR2, ADNP, ATF5, ASF1A, ZNF431, L3MBTL1, ANKRD17, DLX3, AIRE, ARX, GATA6, PRDM11, FOXO1, PHF21B, TPR,
	ENSG00000154553	PDLIM3	316.882	-7.42234	0.740026	-10.0298	1.13e-23	7.06e-22	-6.98751	down			ENSG00000154553	PDLIM3	316.882	-7.42234	0.740026	-10.0298	1.13e-23	7.06e-22	-6.98751	down				GOTERM_MF_DIRECT	GO:0004386~helicase activity	33	7.50609e+09	EIF4A2, EIF4A1, DDX6, ERCC6L, DDX3X, DHX9, MCM9, CHD7, DDX41, CHD2, CHD1, WRN, DHX33, DHX36, EP400, SMARCAD1, RAD54L, UPF1, HELLS, SHPRH, DDX58, DDX11, ATRX, SMARCA5, DDX31, HELZ, DDX51, DICER1, DDX52, SMARCA2, SMARCA4, RAD54L2, SNRNP200
	ENSG00000100376	FAM118A	398.269	2.92071	0.291319	10.0258	1.17e-23	7.34e-22	2.88798	up			ENSG00000100376	FAM118A	398.269	2.92071	0.291319	10.0258	1.17e-23	7.34e-22	2.88798	up				GOTERM_MF_DIRECT	GO:0008270~zinc ion binding	266	1.44053e+10	CDA, ZMYND8, MT1L, MT1M, CBLC, EHMT1, CBLB, MT1X, ZDHHC4, HERC2, TRIM28, PEG10, ZMIZ2, ANPEP, CHORDC1, TRIM25, TRIM26, SCAPER, SCAF11, LIMCH1, RC3H1, PRKCA, RC3H2, RUFY1, RNF123, RNF126, RNF125, TRIM17, EWSR1, MT1F, TRIM13, TRIM14, MT1G, MT1H, TRIM16, SF1
	ENSG00000123131	PRDX4	1447.68	-2.11204	0.210722	-10.0229	1.21e-23	7.54e-22	-2.10179	down			ENSG00000123131	PRDX4	1447.68	-2.11204	0.210722	-10.0229	1.21e-23	7.54e-22	-2.10179	down				GOTERM_MF_DIRECT	GO:0070577~lysine-acetylated histone binding	12	4.2835e+10	BRD3, BRD2, CARM1, ZMYND8, PSME4, PHIP, BAZ1B, BRDT, BRD4, SMARCA4, ATAD2B, TAF1
	ENSG00000163898	LIPH	179.103	9.55478	0.954205	10.0133	1.33e-23	8.28e-22	8.67679	up			ENSG00000163898	LIPH	179.103	9.55478	0.954205	10.0133	1.33e-23	8.28e-22	8.67679	up				GOTERM_MF_DIRECT	GO:0001047~core promoter binding	27	1.08281e+11	KDM3A, HDAC2, GTF2B, HNRNPU, FOXO3, CCAR1, IFI16, POLR2A, DHX36, E2F1, E2F2, EP300, E2F3, KANSL1L, ZNF683, TFAP2C, ZNF281, SAFB, KLF4, RUNX1, SFPQ, REST, KANSL1, PSPC1, AGO1, AGO2, INSM1
	ENSG00000164056	SPRY1	160.249	4.98642	0.498655	9.99974	1.53e-23	9.47e-22	4.82493	up			ENSG00000164056	SPRY1	160.249	4.98642	0.498655	9.99974	1.53e-23	9.47e-22	4.82493	up				GOTERM_MF_DIRECT	GO:0000166~nucleotide binding	93	1.53636e+11	RBM25, RBM26, CELF1, CELF2, PYGM, HNRNPR, ELAVL2, LTB4R, ELAVL3, RBM4, PTBP1, SYNCRIP, HINT3, REV3L, ATP7A, RBM34, RBM5, RBM33, RBM6, HSP90AA1, RBM15, RBFOX3, NCBP2, RMI1, PABPC4, RBM19, CHD1L, SAFB, PPRC1, PTBP3, SFPQ, RBMXL1, SLTM, ESRP2, EWSR1, PSPC1,
	ENSG00000106366	SERPINE1	281.31	-7.21946	0.722366	-9.9942	1.62e-23	9.99e-22	-6.72629	down			ENSG00000106366	SERPINE1	281.31	-7.21946	0.722366	-9.9942	1.62e-23	9.99e-22	-6.72629	down				GOTERM_MF_DIRECT	GO:0000978~RNA polymerase II core promoter proximal region sequence-specific DNA binding	90	1.66154e+11	ZNF253, GMEB1, ONECUT2, ZNF492, CHD7, CTCF, PRDM1, RBPJ, ZNF727, ZIC3, ZNF85, MYB, ZNF724, MYBL2, GABPA, ZNF486, KDM6A, TGIF1, ZNF562, NCOA2, ZNF682, SMARCC1, ZNF680, ZNF281, ACTL6A, ZNF98, ETV1, FOS, PAX5, OVOL1, FOXP1, KLF17, ZNF90, ELF1, NR5A2, AEBP2,
	ENSG00000174099	MSRB3	83.4505	-7.25817	0.726408	-9.99186	1.65e-23	1.02e-21	-6.97503	down			ENSG00000174099	MSRB3	83.4505	-7.25817	0.726408	-9.99186	1.65e-23	1.02e-21	-6.97503	down				GOTERM_MF_DIRECT	GO:0035198~miRNA binding	10	5.21094e+11	SOX2, TRIM71, RBM4, PNPT1, LIN28A, AGO1, FMR1, AGO2, HNRNPA2B1, POU5F1
	ENSG00000164651	SP8	185.189	12.5211	1.25362	9.98796	1.72e-23	1.06e-21	10.4319	up			ENSG00000164651	SP8	185.189	12.5211	1.25362	9.98796	1.72e-23	1.06e-21	10.4319	up				GOTERM_MF_DIRECT	GO:0019899~enzyme binding	83	5.3483e+11	CNTNAP2, TOP2B, BTG1, KDM1A, GLDC, ATP2A2, PHF6, PYCARD, PREX1, DNMT3L, CASP2, PLCE1, IL6R, IQCB1, NCOA1, ATG3, ARMT1, PARP1, NCOA6, PDE4D, APOA1, PAWR, ANK2, UBE4B, PRKCA, PUS7, ANK1, SIRT1, DNM2, BCR, PLSCR1, HNRNPUL1, PPP1R3B, EHHADH, PLSCR4, PPARG, CY
	ENSG00000166822	TMEM170A	544.21	1.96752	0.197217	9.97644	1.93e-23	1.19e-21	1.95826	up			ENSG00000166822	TMEM170A	544.21	1.96752	0.197217	9.97644	1.93e-23	1.19e-21	1.95826	up				GOTERM_MF_DIRECT	GO:0044212~transcription regulatory region DNA binding	57	7.61997e+11	GABPB2, KDM1A, TCF20, CTCF, IKZF4, SOX2, YY1, SOX17, SALL3, SALL4, ZNF649, HNF4A, SOX7, TP63, ZNF564, GABPA, KLF11, ZNF281, FOXH1, FOS, POU5F1, KLF17, OVOL2, SFPQ, NCOR1, NR5A2, TBL1XR1, ZNF639, PPARG, ATF5, KMT2D, AIRE, GATA6, WNT11, ERBB4, ELMSAN1, DHX3
	ENSG00000137942	FNBP1L	470.083	2.87029	0.287915	9.96924	2.08e-23	1.27e-21	2.8419	up			ENSG00000137942	FNBP1L	470.083	2.87029	0.287915	9.96924	2.08e-23	1.27e-21	2.8419	up				GOTERM_MF_DIRECT	GO:0004674~protein serine/threonine kinase activity	91	7.89282e+11	SMG1, NRK, MAST2, MAST1, TESK2, SLK, RPS6KA5, RPS6KA2, TLK1, PIM2, MAP3K9, MAP3K5, MAP4K1, PRKCI, CSNK2A1, SYK, PDPK1, DAPK1, RIPK4, DYRK1A, DYRK1B, LMTK2, PRPF4B, PRKCA, KSR2, OXSR1, PASK, NRBP1, UHMK1, LATS1, BCR, LATS2, MAK, MAPKAPK2, ULK3, BMP2K, SIK3
	ENSG00000109046	WSB1	1828.03	2.29011	0.230032	9.95562	2.38e-23	1.45e-21	2.27489	up			ENSG00000109046	WSB1	1828.03	2.29011	0.230032	9.95562	2.38e-23	1.45e-21	2.27489	up				GOTERM_MF_DIRECT	GO:0004842~ubiquitin-protein transferase activity	81	9.23506e+11	TRIM71, UBE3C, FBXO25, IPP, UBE2D1, RNF19B, UBE3A, CBLB, BACH1, HERC5, HERC3, HERC2, TRIM28, UBE2Q2, TRIM2, ARIH2, TRIM25, CCIN, RAG1, MYLIP, RNF43, ZYG11A, SHPRH, WSB1, ZER1, DTX3L, FBXW11, FBXO11, RC3H2, TOPORS, RNF168, RNF144B, TRIM17, GAN, HECW2, G2E3
	ENSG00000143797	MBOAT2	223.09	-3.60852	0.362588	-9.95212	2.47e-23	1.5e-21	-3.54791	down			ENSG00000143797	MBOAT2	223.09	-3.60852	0.362588	-9.95212	2.47e-23	1.5e-21	-3.54791	down				GOTERM_MF_DIRECT	GO:0004672~protein kinase activity	91	1.53353e+12	RET, SMG1, FASTKD1, NRK, TESK2, COL4A3BP, RPS6KA5, RASSF2, CAMKV, TRIM28, RPS6KA2, SOX9, PIM2, MAP3K9, PDK2, PDK1, MAP3K5, MAP4K1, MAP2K4, PDGFRA, EPHA4, CDKL4, PRKCI, CSNK2A1, SYK, PDPK1, DAPK1, RIPK4, DYRK1A, DYRK1B, PRPF4B, PRKCA, KSR2, PASK, NRBP1, MA
	ENSG00000092841	MYL6	5490.95	-1.25903	0.126567	-9.94759	2.58e-23	1.57e-21	-1.25633	down			ENSG00000092841	MYL6	5490.95	-1.25903	0.126567	-9.94759	2.58e-23	1.57e-21	-1.25633	down				GOTERM_MF_DIRECT	GO:0004713~protein tyrosine kinase activity	41	2.37313e+12	RET, TXK, TESK2, FGF2, CSF2RA, FGF4, TTN, ZMYM2, FGF8, ERBB3, ERBB4, KDR, ABL1, FYN, MAP3K9, MAP2K7, MAP2K6, STAT5A, MAP2K4, EPHA4, HSP90AA1, EPHA7, YES1, SYK, TNK2, INSR, DYRK1A, MATK, DYRK1B, BAZ1B, MERTK, BCR, FER, WEE1, FGF18, TYRO3, BTK, FGFR1OP, FGF
	ENSG00000129824	RPS4Y1	492.695	-14.4391	1.45357	-9.93355	2.97e-23	1.8e-21	-13.2907	down			ENSG00000129824	RPS4Y1	492.695	-14.4391	1.45357	-9.93355	2.97e-23	1.8e-21	-13.2907	down				GOTERM_MF_DIRECT	GO:0017124~SH3 domain binding	37	4.19033e+12	DOCK4, DOCK3, KHDRBS3, CTTNBP2, WIPF3, CBLC, CBLB, LRP2, ESPN, GJA1, FUT8, INPP5D, ABL1, SH3BGRL2, EPS15, REPS1, USP8, UVRAG, CYBA, PTPN12, QKI, CD2AP, DNM2, ENAH, PLSCR1, CABYR, PLSCR4, NOXA1, RAPGEF1, ELMO1, GRB2, PTPN6, ELMO3, ITGB1BP2, SOS1, SHANK2, C
	ENSG00000103485	QPRT	1582.16	-2.06483	0.208029	-9.92568	3.22e-23	1.94e-21	-2.05441	down			ENSG00000103485	QPRT	1582.16	-2.06483	0.208029	-9.92568	3.22e-23	1.94e-21	-2.05441	down				GOTERM_MF_DIRECT	GO:0003729~mRNA binding	36	0.002254625419054178	EIF4A1, RBM25, CELF1, FMR1, FXR1, RBM4, NXF1, PCF11, NOCT, TRA2B, TPR, G3BP1, G3BP2, SNIP1, LUC7L, DENR, IGF2BP2, SF3B1, RBM5, HSP90AA1, RBFOX3, NCBP2, SAMD4B, THOC2, SUPT5H, HNRNPAB, RC3H2, QKI, UHMK1, ESRP2, ESRP1, AGO2, LUC7L3, DCP1A, EIF3A, LUC7L2
	ENSG00000141696	P3H4	346.399	-4.47925	0.451862	-9.91287	3.66e-23	2.2e-21	-4.38738	down			ENSG00000141696	P3H4	346.399	-4.47925	0.451862	-9.91287	3.66e-23	2.2e-21	-4.38738	down				GOTERM_MF_DIRECT	GO:0046934~phosphatidylinositol-4,5-bisphosphate 3-kinase activity	21	0.003331160987569777	KLB, PDGFRA, GAB1, PDGFA, PIK3CD, PTPN11, PIK3CB, PIK3R1, FGF2, FGF4, PIK3R5, FGF8, ERBB3, ERBB4, CD19, FGF18, GRB2, FYN, FGFR4, FGFR3, FGFR1
	ENSG00000178150	ZNF114	231.681	5.95902	0.601359	9.90925	3.79e-23	2.28e-21	5.69704	up			ENSG00000178150	ZNF114	231.681	5.95902	0.601359	9.90925	3.79e-23	2.28e-21	5.69704	up				GOTERM_MF_DIRECT	GO:0016301~kinase activity	60	0.0034314143338127602	CDKN1C, RET, DGKD, NRK, AKAP8L, PIK3CD, PIK3CB, PIK3C2A, AKAP10, PLAU, RPS6KA2, CKMT1B, TLK1, MAP3K9, SEPHS2, PDK1, CSNK2A1, PDPK1, DAPK1, MAGI3, PRKCA, BCR, MAK, AKAP9, BTK, FAM20B, IDNK, RAF1, PRKDC, MAPKAP1, TXK, AKAP7, PIK3R1, AKAP1, PIK3R5, PRKAR2B,
	ENSG00000127995	CASD1	87.5345	4.49415	0.45472	9.88334	4.92e-23	2.95e-21	4.3768	up			ENSG00000127995	CASD1	87.5345	4.49415	0.45472	9.88334	4.92e-23	2.95e-21	4.3768	up				GOTERM_MF_DIRECT	GO:0046966~thyroid hormone receptor binding	12	0.0037745290874266887	MED13, NCOR1, FUS, NCOA6, THRAP3, NSD1, NCOA3, GTF2B, NUP62, JMJD1C, HMGN3, MED17
	ENSG00000072110	ACTN1	2959.66	-2.81619	0.285006	-9.88115	5.03e-23	3e-21	-2.7878	down			ENSG00000072110	ACTN1	2959.66	-2.81619	0.285006	-9.88115	5.03e-23	3e-21	-2.7878	down				GOTERM_MF_DIRECT	GO:0003779~actin binding	67	0.004485121544471105	FBXO25, IPP, WASL, SYNE2, BCL7B, DAG1, PHACTR1, TMOD1, TRPC6, DST, ACTN3, LIMCH1, TMOD3, TNNC2, SHROOM2, AFAP1, PAWR, ENAH, CEACAM1, LCP1, DNASE1, EZR, UTRN, KPTN, PLEC, SPTBN4, MACF1, EPB41, CAPG, IQGAP2, ADD3, ACTR3B, FGD4, EPB41L1, EPB41L2, MYO6, EPS8L
	ENSG00000116062	MSH6	758.032	1.80916	0.18315	9.87803	5.18e-23	3.09e-21	1.80122	up			ENSG00000116062	MSH6	758.032	1.80916	0.18315	9.87803	5.18e-23	3.09e-21	1.80122	up				GOTERM_MF_DIRECT	GO:0001046~core promoter sequence-specific DNA binding	16	0.004589536879821657	ZFHX3, NR1D2, NRF1, CHD2, SIRT1, ESR2, CIART, REST, SP1, THRAP3, NRIP1, SOHLH2, PPARG, SOX9, SOX4, ZNF431
	ENSG00000153208	MERTK	128.22	4.85582	0.491614	9.87731	5.22e-23	3.11e-21	4.70352	up			ENSG00000153208	MERTK	128.22	4.85582	0.491614	9.87731	5.22e-23	3.11e-21	4.70352	up				GOTERM_MF_DIRECT	GO:0016303~1-phosphatidylinositol-3-kinase activity	16	0.004589536879821657	KLB, PIK3R4, GAB1, PIK3CD, PTPN11, PIK3CB, PIK3R1, PIK3C2A, FGF2, FGF4, FGF8, FGF18, GRB2, FGFR4, FGFR3, FGFR1
	ENSG00000073969	NSF	262.122	-2.55664	0.258962	-9.87265	5.47e-23	3.24e-21	-2.54015	down			ENSG00000073969	NSF	262.122	-2.55664	0.258962	-9.87265	5.47e-23	3.24e-21	-2.54015	down				GOTERM_MF_DIRECT	GO:0004012~phospholipid-translocating ATPase activity	8	0.00535605799609418	ATP8A2, ATP8B3, ATP8A1, ATP8B1, ATP11C, ATP11A, ATP9B, ATP9A
	ENSG00000188171	ZNF626	95.9181	4.51266	0.457287	9.86833	5.71e-23	3.38e-21	4.37823	up			ENSG00000188171	ZNF626	95.9181	4.51266	0.457287	9.86833	5.71e-23	3.38e-21	4.37823	up				GOTERM_MF_DIRECT	GO:0097157~pre-mRNA intronic binding	6	0.005668065886940528	HNRNPL, RBM4, HNRNPA2B1, EP300, SOX9, RNPC3
	ENSG00000206527	HACD2	312.343	3.67722	0.373197	9.8533	6.63e-23	3.91e-21	3.6146	up			ENSG00000206527	HACD2	312.343	3.67722	0.373197	9.8533	6.63e-23	3.91e-21	3.6146	up				GOTERM_MF_DIRECT	GO:0003713~transcription coactivator activity	60	0.006601733769596037	TCERG1, GMEB1, MAML1, CITED4, TCF20, UBE3A, HIF3A, MYSM1, CCAR1, MED17, YY1, MED13, SOX17, EP300, YAF2, GABPA, HTATIP2, NCOA1, NCOA2, SMARCC1, NCOA6, NCOA3, ACTL6A, NCOA4, DYRK1B, ARID1A, ARID1B, MED26, UTF1, ZFX, SUPT7L, HCFC1, ELF3, THRAP3, MAK, MEG3, G
	ENSG00000147889	CDKN2A	305.629	-9.01435	0.914922	-9.85259	6.68e-23	3.93e-21	-8.24348	down			ENSG00000147889	CDKN2A	305.629	-9.01435	0.914922	-9.85259	6.68e-23	3.93e-21	-8.24348	down				GOTERM_MF_DIRECT	GO:0003723~RNA binding	119	0.006922649216879521	KHDC3L, FMR1, THUMPD2, THUMPD3, HNRNPU, HNRNPR, YY1, FBL, HENMT1, KHSRP, PAPOLA, MORC3, PCID2, RBFOX3, DDX11, PUS1, GTF3A, PUS7, ILF3, RBMXL1, HNRNPUL1, EWSR1, DKC1, NCL, RPL24, SRSF5, SRSF6, SF1, ANKRD17, GRB7, KHDRBS3, YTHDC1, PRDM14, CDKN2AIP, FXR1, TE
	ENSG00000121316	PLBD1	499.996	11.7947	1.19727	9.85132	6.77e-23	3.97e-21	9.34778	up			ENSG00000121316	PLBD1	499.996	11.7947	1.19727	9.85132	6.77e-23	3.97e-21	9.34778	up				GOTERM_MF_DIRECT	GO:0035064~methylated histone binding	18	0.006954417887777429	L3MBTL1, CBX4, CHD8, FMR1, CBX2, ZMYND8, ATRX, ING1, CHD1, CDYL2, MSH6, ING2, DPPA3, MTF2, SPIN1, WDR5, MPHOSPH8, KDM7A
	ENSG00000102316	MAGED2	1495.68	-4.77783	0.485057	-9.85003	6.85e-23	4.01e-21	-4.65273	down			ENSG00000102316	MAGED2	1495.68	-4.77783	0.485057	-9.85003	6.85e-23	4.01e-21	-4.65273	down				GOTERM_MF_DIRECT	GO:0030507~spectrin binding	11	0.009104581633136943	CAMSAP3, SPTBN4, MYO10, EPB41, PDE6G, EPB41L2, USH1C, ANK2, MYO7A, ANK1, CAMSAP1
	ENSG00000102554	KLF5	1170.79	4.55521	0.463096	9.83642	7.85e-23	4.58e-21	4.43727	up			ENSG00000102554	KLF5	1170.79	4.55521	0.463096	9.83642	7.85e-23	4.58e-21	4.43727	up				GOTERM_MF_DIRECT	GO:0042393~histone binding	33	0.009659531031705918	L3MBTL1, SET, USP16, AIRE, CHD8, ZMYND8, TONSL, CTSV, CHD2, SPTY2D1, PHF6, MYSM1, PHF21B, RAG1, NPM2, H3F3B, DTX3L, HIST1H4K, PIH1D1, PHF12, SFMBT2, ATRX, SMARCA5, DEK, SMARCA2, SIRT1, RNF168, TBL1XR1, HIST1H4H, HIST1H4J, PTMA, ASF1A, BRDT
	ENSG00000132155	RAF1	657.148	2.31016	0.234935	9.8332	8.1e-23	4.72e-21	2.29472	up			ENSG00000132155	RAF1	657.148	2.31016	0.234935	9.8332	8.1e-23	4.72e-21	2.29472	up				GOTERM_MF_DIRECT	GO:0005547~phosphatidylinositol-3,4,5-trisphosphate binding	14	0.009672573578057606	MYO10, MAPKAP1, HIP1R, ASAP1, IQGAP2, ADAP1, MYO1B, ADAP2, KIF16B, PARD3, BTK, OGT, FERMT2, MYO1G
	ENSG00000232956	SNHG15	524.672	2.27274	0.231255	9.82786	8.54e-23	4.97e-21	2.25568	up			ENSG00000232956	SNHG15	524.672	2.27274	0.231255	9.82786	8.54e-23	4.97e-21	2.25568	up				GOTERM_MF_DIRECT	GO:0043565~sequence-specific DNA binding	112	0.010574787760745712	ATF1, FOXI3, RBPJ, BACH1, IKZF4, SOX2, SPIB, SPIC, SOX17, TRIM28, SALL3, SALL4, NKX1-2, MAEL, SOX7, MNX1, TP63, VRTN, RAG1, ZNF165, ZNF281, FOXH1, SOX13, HNF1B, FOXP1, ARGFX, ATF5, DLX3, FOXO6, CREBL2, FOXO4, FOXO3, FOXO1, POU5F1B, ZSCAN10, HESX1, SAFB2,
	ENSG00000071073	MGAT4A	158.483	4.93245	0.502177	9.82213	9.04e-23	5.24e-21	4.78054	up			ENSG00000071073	MGAT4A	158.483	4.93245	0.502177	9.82213	9.04e-23	5.24e-21	4.78054	up				GOTERM_MF_DIRECT	GO:0030374~ligand-dependent nuclear receptor transcription coactivator activity	17	0.01092479018322316	NCOA1, NCOA2, KDM1A, NCOA6, NCOA3, PPRC1, FGF2, MED17, CCAR1, MED13, THRAP3, CARM1, ZMIZ2, NCOA7, PPARG, PPARGC1B, CCDC62
	ENSG00000105438	KDELR1	1829.45	-1.59236	0.162321	-9.80992	1.02e-22	5.9e-21	-1.5878	down			ENSG00000105438	KDELR1	1829.45	-1.59236	0.162321	-9.80992	1.02e-22	5.9e-21	-1.5878	down				GOTERM_MF_DIRECT	GO:0032452~histone demethylase activity	10	0.01159775896209037	KDM6B, KDM5B, KDM3A, KDM2A, KDM3B, KDM4C, KDM1A, JARID2, KDM7A, KDM6A
	ENSG00000078687	TNRC6C	142.408	5.75521	0.587209	9.80095	1.12e-22	6.44e-21	5.52133	up			ENSG00000078687	TNRC6C	142.408	5.75521	0.587209	9.80095	1.12e-22	6.44e-21	5.52133	up				GOTERM_MF_DIRECT	GO:0004004~ATP-dependent RNA helicase activity	20	0.013160748937707085	EIF4A2, EIF4A1, DDX6, UPF1, DDX5, DDX3X, DDX46, DHX9, DDX31, DDX21, DDX43, DDX51, DDX41, DDX52, DDX39B, DHX33, G3BP1, DHX36, DHX15, SNRNP200
	ENSG00000166710	B2M	1819.79	-4.73741	0.483397	-9.80025	1.12e-22	6.46e-21	-4.60504	down			ENSG00000166710	B2M	1819.79	-4.73741	0.483397	-9.80025	1.12e-22	6.46e-21	-4.60504	down				GOTERM_MF_DIRECT	GO:0001784~phosphotyrosine binding	7	0.01580535741670532	CBLC, MAPK1, PTPN6, CBLB, GRB2, PTPN5, PTPN3
	ENSG00000157613	CREB3L1	560.692	-4.19265	0.428289	-9.78929	1.25e-22	7.19e-21	-4.11377	down			ENSG00000157613	CREB3L1	560.692	-4.19265	0.428289	-9.78929	1.25e-22	7.19e-21	-4.11377	down				GOTERM_MF_DIRECT	GO:0005096~GTPase activator activity	64	0.016254939425249172	DOCK4, ARHGAP8, FAM13B, CHM, SIPA1L3, ARHGAP35, PREX1, ARHGAP42, RGS9, RGS6, VAV3, ARHGEF11, RALBP1, ARHGEF12, ARHGEF15, RALGAPA1, RALGAPA2, PLEKHG6, TBC1D8, GAPVD1, BCR, ACAP2, TBC1D5, CDC42EP4, RASA2, RAPGEF2, RIN3, SOS1, RIN2, LLGL1, LLGL2, RABGAP1, RG
	ENSG00000119280	C1orf198	382.361	-3.53445	0.361222	-9.78472	1.31e-22	7.5e-21	-3.47787	down			ENSG00000119280	C1orf198	382.361	-3.53445	0.361222	-9.78472	1.31e-22	7.5e-21	-3.47787	down				GOTERM_MF_DIRECT	GO:0003712~transcription cofactor activity	21	0.01688774701323985	ZNF671, CREBBP, DDX5, TMF1, BTG1, TAF13, AIRE, ZMYND8, NMI, MED17, PHF21B, MED13, TFDP2, THRAP3, NSD1, NRIP1, NFKBIZ, EP300, ZNF667, MXD1, ZNF783
	ENSG00000136026	CKAP4	858.464	-3.39792	0.347417	-9.78051	1.37e-22	7.8e-21	-3.35584	down			ENSG00000136026	CKAP4	858.464	-3.39792	0.347417	-9.78051	1.37e-22	7.8e-21	-3.35584	down				GOTERM_MF_DIRECT	GO:0003730~mRNA 3'-UTR binding	16	0.01700746818581439	SECISBP2, FMR1, PARN, RC3H1, HNRNPR, PUM1, ZFP36L2, ELAVL2, PUM2, FXR1, RBM4, CARHSP1, AUH, HNRNPA2B1, IGF2BP2, CPEB4
	ENSG00000181649	PHLDA2	1047.25	4.41209	0.451701	9.76772	1.55e-22	8.83e-21	4.30574	up			ENSG00000181649	PHLDA2	1047.25	4.41209	0.451701	9.76772	1.55e-22	8.83e-21	4.30574	up				GOTERM_MF_DIRECT	GO:0098641~cadherin binding involved in cell-cell adhesion	66	0.017345361939444987	LAD1, DDX3X, HSP90AB1, CTNND1, F11R, FNBP1L, CRKL, SLK, PPP1R13L, CDH1, TRIM25, ARFIP1, ERC1, USP8, TMOD3, ARHGEF16, AHSA1, GAPVD1, CKAP5, CD2AP, HCFC1, PKP2, RPL24, ITGA6, PKP3, EZR, PLEC, MACF1, DDX6, ARHGAP18, CAPG, ASAP1, ZC3HAV1, GIGYF2, SDCBP, EPCAM
	ENSG00000083896	YTHDC1	748.422	2.35385	0.241111	9.76252	1.63e-22	9.27e-21	2.33728	up			ENSG00000083896	YTHDC1	748.422	2.35385	0.241111	9.76252	1.63e-22	9.27e-21	2.33728	up				GOTERM_MF_DIRECT	GO:0000976~transcription regulatory region sequence-specific DNA binding	18	0.01790409279094613	EGR1, KDM3A, KDM3B, JMJD1C, SOX11, BTBD8, POU5F1, CIART, PER2, SOX2, SFPQ, NR5A2, CREB3L3, PSPC1, SIN3A, NFE2L3, TNRC18, SOX4
	ENSG00000126432	PRDX5	2214.01	-2.27423	0.233066	-9.75788	1.71e-22	9.68e-21	-2.2596	down			ENSG00000126432	PRDX5	2214.01	-2.27423	0.233066	-9.75788	1.71e-22	9.68e-21	-2.2596	down				GOTERM_MF_DIRECT	GO:0000981~RNA polymerase II transcription factor activity, sequence-specific DNA binding	42	0.018327572355269127	ZBED9, GCM1, ZNF770, ZNF131, FOXI3, ARX, GATA6, FOXO6, ZNF518A, FOXO4, HIF3A, FOXO1, SPIB, SPIC, ZMYM2, SOX15, MYB, SOX9, KLF11, PEG3, FOXH1, LMO2, FOXJ3, CDC5L, ETV3, OVOL1, POU5F1, FOXP1, OVOL2, FOXR1, REST, ELF2, ELF3, TFDP2, SP3, QRICH1, KIAA1958, ATF
	ENSG00000241186	TDGF1	1378.59	12.0584	1.23621	9.7543	1.77e-22	1e-20	9.77344	up			ENSG00000241186	TDGF1	1378.59	12.0584	1.23621	9.7543	1.77e-22	1e-20	9.77344	up				GOTERM_MF_DIRECT	GO:0004716~receptor signaling protein tyrosine kinase activity	6	0.018745040017284685	ERBB3, SYK, ERBB4, INSR, TYRO3, KDR
	ENSG00000121644	DESI2	707.285	1.43784	0.147577	9.74294	1.98e-22	1.12e-20	1.43383	up			ENSG00000121644	DESI2	707.285	1.43784	0.147577	9.74294	1.98e-22	1.12e-20	1.43383	up				GOTERM_MF_DIRECT	GO:0004715~non-membrane spanning protein tyrosine kinase activity	15	0.02180692538999668	YES1, SYK, TNK2, TXK, DYRK1A, MATK, BAZ1B, CLK1, FER, WEE1, TEC, BTK, ABL1, FYN, FRK
	ENSG00000177951	BET1L	502.346	-3.08193	0.316468	-9.73855	2.06e-22	1.16e-20	-3.04974	down			ENSG00000177951	BET1L	502.346	-3.08193	0.316468	-9.73855	2.06e-22	1.16e-20	-3.04974	down				GOTERM_MF_DIRECT	GO:0017137~Rab GTPase binding	34	0.022046975457028713	RABGAP1, BICDL1, CHM, BICDL2, BICD1, BICD2, RAB11FIP1, AP1G1, TBC1D14, DENND5A, STXBP5, ERC1, TBC1D15, RAB11FIP4, EXPH5, RABGAP1L, GRTP1, PIFO, TBC1D8, MYO5A, RABGGTB, RBSN, UNC13D, TBCK, ACAP2, MLPH, TBC1D5, KIF16B, MYO5B, RIN3, ULK1, RAB3GAP1, LLGL1, LL
	ENSG00000077942	FBLN1	3005.64	-3.27223	0.336068	-9.73679	2.1e-22	1.18e-20	-3.23747	down			ENSG00000077942	FBLN1	3005.64	-3.27223	0.336068	-9.73679	2.1e-22	1.18e-20	-3.23747	down				GOTERM_MF_DIRECT	GO:0005516~calmodulin binding	45	0.024411330824012718	RYR1, DDX5, PNCK, RRAD, EPB41, RGS16, UBR4, ADCY1, IQGAP2, ADD3, IQGAP3, STRN4, CAMSAP1, STRN3, TTN, EEA1, CAMKV, MYO6, KCNN1, MYH14, PCNT, SPTBN1, TRPM4, IQCB1, KCNH5, SYT1, MYO10, DAPK1, MYO5A, PHKA1, TRPV1, MYO7A, ATP2B1, SYT7, TJP1, CAMSAP3, MYO1B, SP
	ENSG00000106537	TSPAN13	748.083	-2.57085	0.264199	-9.73075	2.23e-22	1.25e-20	-2.55327	down			ENSG00000106537	TSPAN13	748.083	-2.57085	0.264199	-9.73075	2.23e-22	1.25e-20	-2.55327	down				GOTERM_MF_DIRECT	GO:0035257~nuclear hormone receptor binding	9	0.027084719029439562	NCOA1, NCOA2, NCOR1, NCOA3, NRIP1, EP300, NCOA7, TACC2, SIRT1
	ENSG00000129194	SOX15	724.785	12.1026	1.24524	9.71905	2.5e-22	1.4e-20	9.51495	up			ENSG00000129194	SOX15	724.785	12.1026	1.24524	9.71905	2.5e-22	1.4e-20	9.51495	up				GOTERM_MF_DIRECT	GO:0032454~histone demethylase activity (H3-K9 specific)	6	0.029501471029348372	KDM3A, KDM3B, KDM4C, KDM1A, JMJD1C, KDM7A
	ENSG00000049323	LTBP1	201.725	-4.08236	0.420416	-9.71027	2.73e-22	1.52e-20	-4.00705	down			ENSG00000049323	LTBP1	201.725	-4.08236	0.420416	-9.71027	2.73e-22	1.52e-20	-4.00705	down				GOTERM_MF_DIRECT	GO:0017016~Ras GTPase binding	7	0.03370753431078693	AFDN, RAP1A, MAPKAP1, PLCE1, SH3BP4, RGL3, RAPGEF4
	ENSG00000136717	BIN1	270.075	3.64108	0.375196	9.70446	2.89e-22	1.61e-20	3.57801	up			ENSG00000136717	BIN1	270.075	3.64108	0.375196	9.70446	2.89e-22	1.61e-20	3.57801	up				GOTERM_MF_DIRECT	GO:0004725~protein tyrosine phosphatase activity	26	0.035648877105877115	PTPRU, MTMR14, MTMR8, MTMR4, HACD2, DUSP13, MTM1, UBASH3B, PTPRZ1, TPTE2, DUSP4, DUSP5, EYA1, PTPN11, PTPN12, PTPN13, PALD1, CDC25A, DUSP6, DUSP23, PTPRB, PTPN6, PTPN4, PTPN5, PTPN2, PTPN3
	ENSG00000103202	NME4	1170.89	-3.63877	0.375836	-9.6818	3.6e-22	2e-20	-3.58042	down			ENSG00000103202	NME4	1170.89	-3.63877	0.375836	-9.6818	3.6e-22	2e-20	-3.58042	down				GOTERM_MF_DIRECT	GO:0050681~androgen receptor binding	13	0.03602518549457362	NCOA1, KDM3A, DDX5, KDM4C, KDM1A, NCOA3, FOXH1, NCOA4, SMARCA4, FOXP1, NSD1, NRIP1, EP300
	ENSG00000115112	TFCP2L1	606.515	10.2697	1.06078	9.68125	3.62e-22	2.01e-20	9.04199	up			ENSG00000115112	TFCP2L1	606.515	10.2697	1.06078	9.68125	3.62e-22	2.01e-20	9.04199	up				GOTERM_MF_DIRECT	GO:0019902~phosphatase binding	14	0.03992691967433813	PPP1R37, SMAD2, SPTBN4, SYK, SH2D4A, MAST2, SH3RF2, SH3YL1, CARHSP1, CNST, DLG3, MAPK1, CEP192, CTSC
	ENSG00000132561	MATN2	432.333	-12.3664	1.27792	-9.67695	3.78e-22	2.09e-20	-10.7393	down			ENSG00000132561	MATN2	432.333	-12.3664	1.27792	-9.67695	3.78e-22	2.09e-20	-10.7393	down				GOTERM_MF_DIRECT	GO:0052851~ferric-chelate reductase (NADPH) activity	4	0.04022088027064355	STEAP3, STEAP1B, STEAP4, STEAP1
	ENSG00000107833	NPM3	435.731	-2.51864	0.260305	-9.67572	3.82e-22	2.1e-20	-2.49858	down			ENSG00000107833	NPM3	435.731	-2.51864	0.260305	-9.67572	3.82e-22	2.1e-20	-2.49858	down				GOTERM_MF_DIRECT	GO:0008823~cupric reductase activity	4	0.04022088027064355	STEAP3, STEAP1B, STEAP4, STEAP1
	ENSG00000140740	UQCRC2	1012.15	-1.79384	0.185394	-9.67584	3.82e-22	2.1e-20	-1.78646	down			ENSG00000140740	UQCRC2	1012.15	-1.79384	0.185394	-9.67584	3.82e-22	2.1e-20	-1.78646	down				GOTERM_MF_DIRECT	GO:0001078~transcriptional repressor activity, RNA polymerase II core promoter proximal region sequence-specific binding	28	0.04111956111052738	ZBTB20, CTCF, PRDM1, BACH1, FOXO1, YY1, IFI16, ZNF148, SKIL, TGIF1, CREBBP, TFAP2C, BCL11A, KCNIP3, ZNF281, NFXL1, OVOL1, TBX3, KLF17, REST, AEBP2, SP3, NFE2L3, SNAI1, ZNF217, INSM1, PAXBP1, MXD1
	ENSG00000055609	KMT2C	673.669	3.26888	0.338191	9.66578	4.21e-22	2.31e-20	3.22331	up			ENSG00000055609	KMT2C	673.669	3.26888	0.338191	9.66578	4.21e-22	2.31e-20	3.22331	up				GOTERM_MF_DIRECT	GO:0030145~manganese ion binding	15	0.04332013346508205	GALNT3, PPM1M, ATP2C1, ADCY10, PPM1A, PPM1B, WRN, NPEPL1, TDP2, PAPOLA, ME1, ABL1, FAM20C, GLUL, LARGE2
	ENSG00000170955	CAVIN3	195.713	-7.67704	0.794807	-9.659	4.5e-22	2.46e-20	-7.11849	down			ENSG00000170955	CAVIN3	195.713	-7.67704	0.794807	-9.659	4.5e-22	2.46e-20	-7.11849	down				GOTERM_MF_DIRECT	GO:0030742~GTP-dependent protein binding	9	0.04514778641567811	RAB3B, EEA1, RAB3C, MRAS, GCH1, AP1G1, AP3B1, RAB38, RASGRP4
	ENSG00000138376	BARD1	471.219	2.42097	0.251392	9.63026	5.96e-22	3.25e-20	2.40217	up			ENSG00000138376	BARD1	471.219	2.42097	0.251392	9.63026	5.96e-22	3.25e-20	2.40217	up				GOTERM_MF_DIRECT	GO:0042162~telomeric DNA binding	9	0.04514778641567811	UPF2, UPF1, HMBOX1, SMG1, KDM1A, TERT, NCL, HNRNPD, SMG7
	ENSG00000174718	KIAA1551	782.084	3.34887	0.347851	9.62731	6.13e-22	3.34e-20	3.29795	up			ENSG00000174718	KIAA1551	782.084	3.34887	0.347851	9.62731	6.13e-22	3.34e-20	3.29795	up				GOTERM_MF_DIRECT	GO:0003678~DNA helicase activity	9	0.04514778641567811	SETX, WRN, MCM7, CHD8, ATRX, IGHMBP2, MCM3, MCM5, INO80
	ENSG00000166130	IKBIP	301.107	-2.74529	0.285186	-9.62634	6.19e-22	3.36e-20	-2.72283	down			ENSG00000166130	IKBIP	301.107	-2.74529	0.285186	-9.62634	6.19e-22	3.36e-20	-2.72283	down				GOTERM_MF_DIRECT	GO:0031491~nucleosome binding	7	0.04617266615208093	RNF168, L3MBTL1, HP1BP3, SMARCA5, MUM1, ARID1A, CABIN1
	ENSG00000146072	TNFRSF21	798.355	3.12453	0.324634	9.62479	6.28e-22	3.41e-20	3.08588	up			ENSG00000146072	TNFRSF21	798.355	3.12453	0.324634	9.62479	6.28e-22	3.41e-20	3.08588	up				GOTERM_MF_DIRECT	GO:0034237~protein kinase A regulatory subunit binding	7	0.04617266615208093	ARFGEF1, ARFGEF2, AKAP9, AKAP8, AKAP7, EZR, AKAP1
	ENSG00000138829	FBN2	363.496	-3.64771	0.379248	-9.61827	6.69e-22	3.62e-20	-3.58927	down			ENSG00000138829	FBN2	363.496	-3.64771	0.379248	-9.61827	6.69e-22	3.62e-20	-3.58927	down				GOTERM_MF_DIRECT	GO:0005545~1-phosphatidylinositol binding	8	0.04634030867118653	EEA1, SYT1, EPB41, PLEKHA2, ZFYVE9, PLEKHA5, WDFY3, PLEKHA4
	ENSG00000090013	BLVRB	446.171	-2.71357	0.282206	-9.61556	6.87e-22	3.71e-20	-2.68843	down			ENSG00000090013	BLVRB	446.171	-2.71357	0.282206	-9.61556	6.87e-22	3.71e-20	-2.68843	down				GOTERM_MF_DIRECT	GO:0061630~ubiquitin protein ligase activity	43	0.046410871017838536	TRIM71, TRIM72, MGRN1, RNF38, LTN1, CBLC, UBR3, XIAP, RNF19B, UBR2, CBLB, UBE3A, UBR1, MED17, ZNRF2, C18ORF25, ZNRF3, ARIH2, RBBP6, RAG1, UBE2F, RNF43, MYLIP, RNF44, RNF24, FBXW11, AKTIP, SIAH1, MSL2, RC3H1, UBE2G1, MARCH8, TOPORS, RNF144B, MARCH1, UBE2W,
	ENSG00000087245	MMP2	1100.89	-4.17486	0.434265	-9.61364	7e-22	3.77e-20	-4.09241	down			ENSG00000087245	MMP2	1100.89	-4.17486	0.434265	-9.61364	7e-22	3.77e-20	-4.09241	down				GOTERM_MF_DIRECT	GO:0030331~estrogen receptor binding	12	0.046436393170186926	NCOA1, DDX5, PARP1, FUS, NCOA6, NSD1, NRIP1, PPARG, PPARGC1B, PPID, RERG, CCDC62
	ENSG00000204604	ZNF468	261.346	2.20183	0.229256	9.60424	7.67e-22	4.12e-20	2.18737	up			ENSG00000204604	ZNF468	261.346	2.20183	0.229256	9.60424	7.67e-22	4.12e-20	2.18737	up				GOTERM_MF_DIRECT	GO:0004864~protein phosphatase inhibitor activity	11	0.04986635762149032	PPP1R37, PPP1R2, SH3RF2, SET, PPP1R1A, PPP1R10, LMTK2, PHACTR1, PTN, ARPP19, CABIN1
	ENSG00000185085	INTS5	184.572	-3.96839	0.413248	-9.60292	7.77e-22	4.16e-20	-3.86183	down			ENSG00000185085	INTS5	184.572	-3.96839	0.413248	-9.60292	7.77e-22	4.16e-20	-3.86183	down				GOTERM_MF_DIRECT	GO:0036002~pre-mRNA binding	5	0.05574233820471388	PTBP1, DDX5, TRA2B, SRSF2, SRSF6
	ENSG00000170006	TMEM154	223.586	5.62894	0.586191	9.60256	7.8e-22	4.17e-20	5.30642	up			ENSG00000170006	TMEM154	223.586	5.62894	0.586191	9.60256	7.8e-22	4.17e-20	5.30642	up				GOTERM_MF_DIRECT	GO:0034452~dynactin binding	5	0.05574233820471388	HTT, BICDL1, BICD1, BICD2, SNX5
	ENSG00000135845	PIGC	188.305	-3.24686	0.338372	-9.59553	8.35e-22	4.45e-20	-3.19901	down			ENSG00000135845	PIGC	188.305	-3.24686	0.338372	-9.59553	8.35e-22	4.45e-20	-3.19901	down				GOTERM_MF_DIRECT	GO:0035091~phosphatidylinositol binding	22	0.05695769437467655	GRB7, PLEKHA2, PHF12, HIP1R, TULP4, SNX32, ITPR3, TRPV1, PIK3C2A, PASK, PITPNC1, MTM1, NISCH, ARHGAP33, ARHGAP32, SH3YL1, ING2, KIF16B, MCF2L, SGK1, SNX5, ZCCHC2
	ENSG00000049449	RCN1	1228.49	-1.27844	0.133238	-9.59515	8.38e-22	4.46e-20	-1.27655	down			ENSG00000049449	RCN1	1228.49	-1.27844	0.133238	-9.59515	8.38e-22	4.46e-20	-1.27655	down				GOTERM_MF_DIRECT	GO:0001228~transcriptional activator activity, RNA polymerase II transcription regulatory region sequence-specific binding	24	0.05870626369040925	ATF1, SMAD4, AIRE, LMO2, GATA6, ESRRG, GRHL3, CTCF, FOXO3, GRHL2, RUNX1, OVOL2, STAG1, REST, MAFB, SOX17, CREB3L3, HNF4A, NHLH1, MAFF, SOHLH2, EP300, ATF5, GABPA
	ENSG00000213015	ZNF580	192.831	-4.65763	0.486519	-9.57338	1.03e-21	5.49e-20	-4.51317	down			ENSG00000213015	ZNF580	192.831	-4.65763	0.486519	-9.57338	1.03e-21	5.49e-20	-4.51317	down				GOTERM_MF_DIRECT	GO:0070412~R-SMAD binding	8	0.05937843081389111	SMAD2, PPM1A, SMAD4, RANBP3, PARP1, FOXH1, FOS, TRIM33
	ENSG00000174574	AKIRIN1	1124.47	1.5829	0.165573	9.56009	1.18e-21	6.23e-20	1.57816	up			ENSG00000174574	AKIRIN1	1124.47	1.5829	0.165573	9.56009	1.18e-21	6.23e-20	1.57816	up				GOTERM_MF_DIRECT	GO:0030971~receptor tyrosine kinase binding	13	0.06003619146123405	DOCK4, ANGPT2, ARHGEF16, MST1, LRP4, CBLC, CBLB, PTPN11, TIAM1, GAS6, PTPN2, YWHAG, EIF3A
	ENSG00000164300	SERINC5	1058.84	2.21515	0.231739	9.55883	1.19e-21	6.29e-20	2.20154	up			ENSG00000164300	SERINC5	1058.84	2.21515	0.231739	9.55883	1.19e-21	6.29e-20	2.20154	up				GOTERM_MF_DIRECT	GO:0045502~dynein binding	7	0.06114197824080652	BCL2L11, FMR1, SMC3, NEFH, BICD1, BICD2, WDR43
	ENSG00000079385	CEACAM1	82.2371	6.06328	0.634451	9.55674	1.22e-21	6.41e-20	5.78731	up			ENSG00000079385	CEACAM1	82.2371	6.06328	0.634451	9.55674	1.22e-21	6.41e-20	5.78731	up				GOTERM_MF_DIRECT	GO:0008134~transcription factor binding	61	0.06145186798350589	DDX3X, KDM1A, GTF2B, RBPJ, SOX17, PPP1R13L, HEY2, DACT2, UBXN7, EP300, NCOA2, USP7, TLE1, PARP1, FOS, PPRC1, SIRT1, POU5F1, RUNX1, TFDP2, KAT6B, PPARG, TRIB1, PPID, GCM1, GTF2A2, HDAC2, PRKDC, DOT1L, IGHMBP2, GATA6, HTT, PIK3R1, FOXO4, NLK, IFI16, ELMSAN1
	ENSG00000174469	CNTNAP2	395.647	7.0696	0.740352	9.54897	1.31e-21	6.89e-20	6.43487	up			ENSG00000174469	CNTNAP2	395.647	7.0696	0.740352	9.54897	1.31e-21	6.89e-20	6.43487	up				GOTERM_MF_DIRECT	GO:0005543~phospholipid binding	22	0.06343295666845955	ABCA1, SPTBN4, PRKCI, CARMIL2, MYOF, DYSF, APOA1, AGAP1, NBEAL2, F3, PAFAH2, ARHGAP35, PREX1, BAIAP2L2, MAP1LC3A, NR5A2, TEC, BIN2, NUP62, APOE, SPTBN1, NSMAF
	ENSG00000225746	MEG8	502.758	6.61965	0.693794	9.54123	1.41e-21	7.41e-20	6.27008	up			ENSG00000225746	MEG8	502.758	6.61965	0.693794	9.54123	1.41e-21	7.41e-20	6.27008	up				GOTERM_MF_DIRECT	GO:0017112~Rab guanyl-nucleotide exchange factor activity	10	0.06478584239058864	DENND1C, DENND2D, DENND2C, DENND4A, DENND4C, RAB3IP, RIN3, DENND5A, RIN2, RAB3GAP1
	ENSG00000135211	TMEM60	130.899	-3.60421	0.377987	-9.53527	1.49e-21	7.83e-20	-3.53231	down			ENSG00000135211	TMEM60	130.899	-3.60421	0.377987	-9.53527	1.49e-21	7.83e-20	-3.53231	down				GOTERM_MF_DIRECT	GO:0004702~receptor signaling protein serine/threonine kinase activity	15	0.06707369788912693	MAP3K2, MAP2K4, MAP3K1, NRK, OXSR1, ACVR2B, PAK1, SLK, STK24, TAOK3, TAOK1, MAP2K7, PAK2, MAP2K6, BMPR1A
	ENSG00000121310	ECHDC2	285.548	8.11961	0.851577	9.5348	1.5e-21	7.85e-20	7.32881	up			ENSG00000121310	ECHDC2	285.548	8.11961	0.851577	9.5348	1.5e-21	7.85e-20	7.32881	up				GOTERM_MF_DIRECT	GO:0008013~beta-catenin binding	21	0.0695283517285264	KDM6B, PTPRU, CXADR, CHD8, SHROOM2, FOXO4, KLF4, FOXO3, MED12L, FOXO1, CD2AP, CDH5, BCL9, SOX17, CDH1, TBL1XR1, CARM1, DACT2, DVL3, EP300, SOX9
	ENSG00000197989	SNHG12	849.408	3.04111	0.319166	9.5283	1.6e-21	8.34e-20	2.99865	up			ENSG00000197989	SNHG12	849.408	3.04111	0.319166	9.5283	1.6e-21	8.34e-20	2.99865	up				GOTERM_MF_DIRECT	GO:0003714~transcription corepressor activity	45	0.06969795131905808	KDM5B, TONSL, TFCP2L1, HIF3A, CTCF, LIMD1, ARHGAP35, CCAR1, YY1, TRIM28, PPP1R13L, NSD1, NRIP1, ZNF85, DNMT3B, SAP18, YAF2, SKIL, TGIF1, ATF7IP, WWTR1, CDX2, CBX4, KCNIP3, ZNF281, PAWR, NR2F2, CBFA2T2, SIRT1, SMARCA4, RUNX1, RYBP, GON4L, NCOR1, AEBP2, TBL
	ENSG00000042753	AP2S1	2080.65	-1.43469	0.150607	-9.52604	1.63e-21	8.5e-20	-1.43049	down			ENSG00000042753	AP2S1	2080.65	-1.43469	0.150607	-9.52604	1.63e-21	8.5e-20	-1.43049	down				GOTERM_MF_DIRECT	GO:0050733~RS domain binding	4	0.07013174795003213	SON, LUC7L, SRSF5, SRSF10
	ENSG00000115760	BIRC6	669.625	2.56623	0.269564	9.51994	1.73e-21	8.99e-20	2.54345	up			ENSG00000115760	BIRC6	669.625	2.56623	0.269564	9.51994	1.73e-21	8.99e-20	2.54345	up				GOTERM_MF_DIRECT	GO:0002151~G-quadruplex RNA binding	4	0.07013174795003213	FXR1, LIN28A, FMR1, DHX36
	ENSG00000157077	ZFYVE9	111.646	3.28715	0.345482	9.51469	1.82e-21	9.44e-20	3.2375	up			ENSG00000157077	ZFYVE9	111.646	3.28715	0.345482	9.51469	1.82e-21	9.44e-20	3.2375	up				GOTERM_MF_DIRECT	GO:0004111~creatine kinase activity	4	0.07013174795003213	CKM, CKMT1A, CKMT1B, CKB
	ENSG00000186193	SAPCD2	294.438	4.0205	0.422858	9.50791	1.95e-21	1.01e-19	3.93327	up			ENSG00000186193	SAPCD2	294.438	4.0205	0.422858	9.50791	1.95e-21	1.01e-19	3.93327	up				GOTERM_MF_DIRECT	GO:0050656~3'-phosphoadenosine 5'-phosphosulfate binding	4	0.07013174795003213	CHST15, ENPP1, HS3ST5, GAL3ST4
	ENSG00000143537	ADAM15	473.291	-4.12487	0.434092	-9.5023	2.05e-21	1.06e-19	-4.02593	down			ENSG00000143537	ADAM15	473.291	-4.12487	0.434092	-9.5023	2.05e-21	1.06e-19	-4.02593	down				GOTERM_MF_DIRECT	GO:0070087~chromo shadow domain binding	4	0.07013174795003213	NIPBL, CHAF1A, TRIM28, ATRX
	ENSG00000161249	DMKN	306.514	11.7914	1.24214	9.49283	2.25e-21	1.16e-19	9.41378	up			ENSG00000161249	DMKN	306.514	11.7914	1.24214	9.49283	2.25e-21	1.16e-19	9.41378	up				GOTERM_MF_DIRECT	GO:0008420~CTD phosphatase activity	4	0.07013174795003213	CTDP1, PPM1M, SSU72, RPAP2
	ENSG00000163947	ARHGEF3	119.936	-3.19542	0.336972	-9.48275	2.48e-21	1.27e-19	-3.16579	down			ENSG00000163947	ARHGEF3	119.936	-3.19542	0.336972	-9.48275	2.48e-21	1.27e-19	-3.16579	down				GOTERM_MF_DIRECT	GO:0055131~C3HC4-type RING finger domain binding	4	0.07013174795003213	DNAJA1, KCNH2, HSPA1B, HSPA1A
	ENSG00000176834	VSIG10	713.309	2.76401	0.291491	9.48231	2.49e-21	1.27e-19	2.7359	up			ENSG00000176834	VSIG10	713.309	2.76401	0.291491	9.48231	2.49e-21	1.27e-19	2.7359	up				GOTERM_MF_DIRECT	GO:0042826~histone deacetylase binding	25	0.07197387769877012	GCM1, TOP2B, HSP90AB1, AKAP8L, AKAP8, PRDM1, PHF6, NIPBL, HEY2, DHX36, NRIP1, DNMT3B, SUDS3, HSP90AA1, PARP1, KLF4, SFPQ, NCOR1, SP1, HNRNPD, PKN2, UHRF1BP1, INSM1, HSPA1B, HSPA1A
	ENSG00000023191	RNH1	1266.64	-2.02838	0.214276	-9.46621	2.9e-21	1.48e-19	-2.01753	down			ENSG00000023191	RNH1	1266.64	-2.02838	0.214276	-9.46621	2.9e-21	1.48e-19	-2.01753	down				GOTERM_MF_DIRECT	GO:0051015~actin filament binding	31	0.07200929727701504	MACF1, WIPF3, ARPC5L, USH1C, ESPN, IQGAP2, PPP1R9A, SYNE3, SYNE2, TTN, MYO6, ABL1, MYH14, CLASP2, TMOD1, MYO10, TPM3, TNNC2, HIP1R, SHROOM2, SHROOM3, ARPC4, MYO7A, CORO2A, AIF1L, MYO1B, BIN1, CORO6, LCP1, EZR, UTRN
	ENSG00000041802	LSG1	448.111	2.0767	0.219422	9.4644	2.95e-21	1.51e-19	2.06471	up			ENSG00000041802	LSG1	448.111	2.0767	0.219422	9.4644	2.95e-21	1.51e-19	2.06471	up				GOTERM_MF_DIRECT	GO:0016887~ATPase activity	41	0.07249749767776083	EIF4A2, MACF1, DDX3X, VPS4B, ABCA13, ATAD2B, WRN, KIF13B, KIF21A, KIF3C, KIF1A, ABCF3, MDN1, ABCA1, DYNC2H1, ATF7IP, TOR3A, DYNC1H1, RALBP1, HSP90AA1, DNAH11, DST, ABCA5, DNAH17, SMARCA5, CHD1L, INO80, KIF22, ATP1B1, SMARCA2, CLPX, SMARCA4, MSH6, KIF9, DD
	ENSG00000160710	ADAR	830.62	1.99935	0.211274	9.46331	2.98e-21	1.52e-19	1.98741	up			ENSG00000160710	ADAR	830.62	1.99935	0.211274	9.46331	2.98e-21	1.52e-19	1.98741	up				GOTERM_MF_DIRECT	GO:0005057~receptor signaling protein activity	12	0.07664224382421791	NCR1, TIAM1, IFITM1, IL4R, CD19, PDCL, PLCE1, BRAF, RAF1, DCLK1, RAPGEFL1, NSMAF
	ENSG00000008517	IL32	270.656	4.9212	0.520412	9.45636	3.19e-21	1.62e-19	4.73268	up			ENSG00000008517	IL32	270.656	4.9212	0.520412	9.45636	3.19e-21	1.62e-19	4.73268	up				GOTERM_MF_DIRECT	GO:0005154~epidermal growth factor receptor binding	10	0.07771514084532773	VAV3, FER, RNF126, PLSCR1, YES1, ERBB4, TNK2, CBLC, GRB2, VAV2
	ENSG00000159592	GPBP1L1	419.775	1.82254	0.192894	9.44839	3.44e-21	1.74e-19	1.81443	up			ENSG00000159592	GPBP1L1	419.775	1.82254	0.192894	9.44839	3.44e-21	1.74e-19	1.81443	up				GOTERM_MF_DIRECT	GO:0005158~insulin receptor binding	10	0.07771514084532773	LMBRD1, DOK3, PDPK1, IGF2, ENPP1, PTPN11, PHIP, SORBS1, IGF1, PIK3R1
	ENSG00000118777	ABCG2	706.836	7.69462	0.8152	9.43894	3.77e-21	1.9e-19	7.00216	up			ENSG00000118777	ABCG2	706.836	7.69462	0.8152	9.43894	3.77e-21	1.9e-19	7.00216	up				GOTERM_MF_DIRECT	GO:0008157~protein phosphatase 1 binding	7	0.07865018827436437	PPP1R15A, SH3RF2, FER, STAU1, CDC5L, PHACTR1, PPP1R9A
	ENSG00000163171	CDC42EP3	420.822	-3.78969	0.401586	-9.43681	3.84e-21	1.94e-19	-3.70974	down			ENSG00000163171	CDC42EP3	420.822	-3.78969	0.401586	-9.43681	3.84e-21	1.94e-19	-3.70974	down				GOTERM_MF_DIRECT	GO:0043995~histone acetyltransferase activity (H4-K5 specific)	5	0.08040720366343862	KANSL1, WDR5, KANSL1L, OGT, HCFC1
	ENSG00000125841	NRSN2	306.805	-3.14088	0.333026	-9.43132	4.05e-21	2.04e-19	-3.0981	down			ENSG00000125841	NRSN2	306.805	-3.14088	0.333026	-9.43132	4.05e-21	2.04e-19	-3.0981	down				GOTERM_MF_DIRECT	GO:0043996~histone acetyltransferase activity (H4-K8 specific)	5	0.08040720366343862	KANSL1, WDR5, KANSL1L, OGT, HCFC1
	ENSG00000131844	MCCC2	286.786	8.20647	0.871795	9.41331	4.81e-21	2.41e-19	7.28231	up			ENSG00000131844	MCCC2	286.786	8.20647	0.871795	9.41331	4.81e-21	2.41e-19	7.28231	up				GOTERM_MF_DIRECT	GO:0046972~histone acetyltransferase activity (H4-K16 specific)	5	0.08040720366343862	KANSL1, WDR5, KANSL1L, OGT, HCFC1
	ENSG00000243279	PRAF2	93.5301	-5.10151	0.542195	-9.409	5.01e-21	2.51e-19	-4.91924	down			ENSG00000243279	PRAF2	93.5301	-5.10151	0.542195	-9.409	5.01e-21	2.51e-19	-4.91924	down				GOTERM_MF_DIRECT	GO:0001156~TFIIIC-class transcription factor binding	3	0.08077174713310367	RPTOR, BDP1, MTOR
	ENSG00000139132	FGD4	198.895	4.29618	0.456661	9.40782	5.07e-21	2.53e-19	4.17826	up			ENSG00000139132	FGD4	198.895	4.29618	0.456661	9.40782	5.07e-21	2.53e-19	4.17826	up				GOTERM_MF_DIRECT	GO:0016423~tRNA (guanine) methyltransferase activity	3	0.08077174713310367	THUMPD2, THUMPD3, TARBP1
	ENSG00000133142	TCEAL4	307.37	-2.5429	0.270553	-9.3989	5.51e-21	2.75e-19	-2.51868	down			ENSG00000133142	TCEAL4	307.37	-2.5429	0.270553	-9.3989	5.51e-21	2.75e-19	-2.51868	down				GOTERM_MF_DIRECT	GO:0051117~ATPase binding	19	0.08374525247200523	ABCA1, USP25, ATP6V1G1, NOP58, TRPC6, PIH1D1, PDE4D, UBE4B, ANK2, ATP1B1, SVIP, ANK1, ADCY10, FBL, FXYD4, FXYD7, ATP6V0A4, EZR, PTPN3
	ENSG00000156675	RAB11FIP1	394.326	2.68703	0.285995	9.39535	5.7e-21	2.84e-19	2.66011	up			ENSG00000156675	RAB11FIP1	394.326	2.68703	0.285995	9.39535	5.7e-21	2.84e-19	2.66011	up				GOTERM_MF_DIRECT	GO:0042802~identical protein binding	146	0.08985212367114855	TFRC, FMR1, ITGA2B, GCC2, BEST1, PYCARD, CCDC91, SLK, UBASH3B, LUC7L, GLUL, TP63, KCNH2, EPHA4, TLE1, CXADR, DAPK1, USP4, APLP2, DYRK1A, FAM118A, HCFC1, CLDN6, NISCH, CLDN4, EID3, CLDN3, DDX39B, BIN1, EWSR1, NCL, PRPF3, CLDN7, BTK, UHRF1BP1, RAF1, SNRNP20
	ENSG00000164744	SUN3	180.929	6.32898	0.674017	9.38995	6e-21	2.98e-19	5.93837	up			ENSG00000164744	SUN3	180.929	6.32898	0.674017	9.38995	6e-21	2.98e-19	5.93837	up				GOTERM_MF_DIRECT	GO:0004843~thiol-dependent ubiquitin-specific protease activity	20	0.0936716661982759	OTUD4, USP46, USP25, USP8, USP7, ZRANB1, USP37, USP16, USP42, USP4, USP44, USP33, USP34, BRCC3, USP28, USP18, MYSM1, USP19, UCHL1, USP1
	ENSG00000101000	PROCR	241.371	-3.3549	0.357417	-9.38652	6.2e-21	3.07e-19	-3.31516	down			ENSG00000101000	PROCR	241.371	-3.3549	0.357417	-9.38652	6.2e-21	3.07e-19	-3.31516	down				GOTERM_MF_DIRECT	GO:0001105~RNA polymerase II transcription coactivator activity	11	0.09791985054351504	NCOA1, RERE, CREBBP, TRIM28, CITED4, PSIP1, SOX11, SMARCA2, MED12L, SOX4, SMARCA4
	ENSG00000167397	VKORC1	265.417	-2.17156	0.231354	-9.38629	6.22e-21	3.07e-19	-2.1593	down			ENSG00000167397	VKORC1	265.417	-2.17156	0.231354	-9.38629	6.22e-21	3.07e-19	-2.1593	down				GOTERM_MF_DIRECT	GO:0003743~translation initiation factor activity	16	0.09994625568391598	EIF4A2, EIF2B5, EIF4A1, RRN3, EIF4E3, EIF1AX, EIF2S2, AGO1, AGO2, TAF4B, DENR, EIF4G3, EIF1B, EIF3A, EIF3B, EIF4G1
	ENSG00000248329	APELA	360.814	12.1884	1.29895	9.38326	6.4e-21	3.16e-19	9.93608	up			ENSG00000248329	APELA	360.814	12.1884	1.29895	9.38326	6.4e-21	3.16e-19	9.93608	up				KEGG_PATHWAY	hsa04810:Regulation of actin cytoskeleton	57	8.86807e+08	CHRM3, ITGAM, ITGB5, ITGA2B, ARPC5L, PIK3CD, WASL, PIK3CB, ITGAL, FGF2, ARHGAP35, FGF4, CRKL, FGF8, PIP4K2A, ITGB8, VAV3, PDGFRA, ARHGEF12, ACTN3, RRAS2, VAV2, ENAH, TIAM1, MRAS, ARHGEF4, ITGA6, RAF1, EZR, ARHGEF7, PPP1R12B, SOS1, ROCK1, ROCK2, PDGFA, PIK
	ENSG00000023572	GLRX2	146.419	-2.34482	0.249968	-9.38046	6.57e-21	3.24e-19	-2.3285	down			ENSG00000023572	GLRX2	146.419	-2.34482	0.249968	-9.38046	6.57e-21	3.24e-19	-2.3285	down				KEGG_PATHWAY	hsa04550:Signaling pathways regulating pluripotency of stem cells	44	1.6221e+10	RIF1, PIK3CD, FZD10, PIK3CB, PIK3R1, FGF2, PIK3R5, SOX2, POU5F1B, WNT6, WNT11, ZIC3, HESX1, DVL3, SMARCAD1, MAPK1, JARID2, SKIL, SMAD2, ZFHX3, FZD3, SMAD4, FZD5, FZD4, PCGF3, SMAD9, IGF1, KLF4, ACVR2B, TBX3, POU5F1, MAPK13, REST, ID1, ID4, GRB2, KRAS, NAN
	ENSG00000177963	RIC8A	619.55	-1.92208	0.204949	-9.37831	6.7e-21	3.3e-19	-1.91253	down			ENSG00000177963	RIC8A	619.55	-1.92208	0.204949	-9.37831	6.7e-21	3.3e-19	-1.91253	down				KEGG_PATHWAY	hsa04670:Leukocyte transendothelial migration	38	2.00853e+10	ITGAM, ROCK1, ROCK2, TXK, CTNND1, PIK3CD, PIK3CB, PIK3R1, F11R, ITGAL, ARHGAP35, PIK3R5, ICAM1, CDH5, RAP1A, PLCG2, VAV3, ACTN3, PRKCA, PTPN11, CYBA, MMP9, MAPK13, VAV2, MYLPF, CLDN11, CLDN6, AFDN, CLDN10, CLDN4, OCLN, CLDN3, CXCL12, CLDN7, CLDN19, PECAM1
	ENSG00000008394	MGST1	718.791	11.5322	1.22985	9.37696	6.79e-21	3.33e-19	8.93608	up			ENSG00000008394	MGST1	718.791	11.5322	1.22985	9.37696	6.79e-21	3.33e-19	8.93608	up				KEGG_PATHWAY	hsa05200:Pathways in cancer	96	2.8954e+10	RET, HSP90AB1, ITGA2B, SLC2A1, PIK3CD, CBLC, LAMC2, CBLB, PIK3CB, FZD10, LAMC1, BRCA2, FGF2, FGF4, CRKL, GNGT1, CASP8, FGF8, EDNRB, CDH1, EP300, APPL1, ARHGEF11, PDGFRA, RALBP1, HSP90AA1, ARHGEF12, TPM3, DAPK1, PLEKHG5, NCOA4, PRKCA, FOS, MMP9, RUNX1, MSH
	ENSG00000108515	ENO3	68.8986	-5.36328	0.572051	-9.37553	6.88e-21	3.36e-19	-5.15334	down			ENSG00000108515	ENO3	68.8986	-5.36328	0.572051	-9.37553	6.88e-21	3.36e-19	-5.15334	down				KEGG_PATHWAY	hsa05220:Chronic myeloid leukemia	25	3.09747e+11	HDAC2, CBLC, PIK3CD, CBLB, PIK3CB, PIK3R1, PIK3R5, CRKL, E2F1, ABL1, E2F2, MAPK1, E2F3, STAT5A, SMAD4, PTPN11, BRAF, RUNX1, BCR, NFKBIA, GRB2, KRAS, RAF1, SOS1, BCL2L1
	ENSG00000167693	NXN	647.281	-3.64631	0.388918	-9.37553	6.88e-21	3.36e-19	-3.57972	down			ENSG00000167693	NXN	647.281	-3.64631	0.388918	-9.37553	6.88e-21	3.36e-19	-3.57972	down				KEGG_PATHWAY	hsa04068:FoxO signaling pathway	39	3.1757e+11	PRKAA1, FBXO25, FOXO6, PIK3CD, FOXO4, PIK3CB, PIK3R1, FOXO3, NLK, FOXO1, PIK3R5, BCL2L11, MAPK1, EP300, RAG1, PCK2, PLK4, SMAD2, USP7, GABARAPL1, CREBBP, SMAD4, HOMER1, HOMER2, PDPK1, INSR, BRAF, IGF1, SIRT1, GADD45G, MAPK13, IL6, BCL6, CCNG2, GRB2, KRAS,
	ENSG00000108821	COL1A1	5062.92	-7.81568	0.833766	-9.37395	6.99e-21	3.41e-19	-7.21024	down			ENSG00000108821	COL1A1	5062.92	-7.81568	0.833766	-9.37395	6.99e-21	3.41e-19	-7.21024	down				KEGG_PATHWAY	hsa05205:Proteoglycans in cancer	54	1.62072e+12	ITGB5, PIK3CD, CBLC, CBLB, PIK3CB, FZD10, FGF2, PLAU, KDR, PLCE1, ARHGEF12, PDPK1, GAB1, RRAS2, ANK2, PRKCA, HSPG2, ANK1, MMP9, TIAM1, MRAS, RAF1, EZR, PPP1R12B, SOS1, DDX5, ROCK1, ROCK2, ITPR3, PIK3R1, PIK3R5, WNT6, PAK1, WNT11, ERBB3, ERBB4, PLCG2, MAPK
	ENSG00000165905	LARGE2	887.302	3.9327	0.419577	9.37302	7.05e-21	3.43e-19	3.85199	up			ENSG00000165905	LARGE2	887.302	3.9327	0.419577	9.37302	7.05e-21	3.43e-19	3.85199	up				KEGG_PATHWAY	hsa04960:Aldosterone-regulated sodium reabsorption	17	2.1751e+12	PDPK1, INSR, PIK3CD, ATP1A3, NEDD4L, PRKCA, PIK3CB, PIK3R1, IGF1, ATP1B1, PIK3R5, HSD11B2, FXYD4, SCNN1A, MAPK1, KRAS, SGK1
	ENSG00000051382	PIK3CB	190.506	2.93375	0.313227	9.36621	7.52e-21	3.65e-19	2.89534	up			ENSG00000051382	PIK3CB	190.506	2.93375	0.313227	9.36621	7.52e-21	3.65e-19	2.89534	up				KEGG_PATHWAY	hsa04140:Regulation of autophagy	12	0.0010569759605386308	ATG3, PRKAA1, GABARAPL1, ATG16L1, PIK3R4, ULK3, ATG10, ULK1, ATG14, ATG13, ATG7, ATG5
	ENSG00000173890	GPR160	117.322	7.84479	0.838237	9.35868	8.07e-21	3.91e-19	7.1822	up			ENSG00000173890	GPR160	117.322	7.84479	0.838237	9.35868	8.07e-21	3.91e-19	7.1822	up				KEGG_PATHWAY	hsa04010:MAPK signaling pathway	61	0.0014412404820104614	FGF2, FGF4, CRKL, RPS6KA5, FGF8, RPS6KA2, STMN1, MAP3K5, MAP4K1, DUSP4, MAP2K4, PDGFRA, DUSP5, CACNA2D1, RRAS2, CACNA2D2, PRKCA, FOS, DUSP6, PPM1A, PPM1B, MRAS, RASA2, MAPKAPK2, RAPGEF2, MAPKAPK5, RAF1, SOS1, CACNA1B, PDGFA, NLK, RASGRP2, RASGRP1, RASGRP4
	ENSG00000100181	TPTEP1	165.582	8.96442	0.958984	9.34783	8.95e-21	4.33e-19	8.10001	up			ENSG00000100181	TPTEP1	165.582	8.96442	0.958984	9.34783	8.95e-21	4.33e-19	8.10001	up				KEGG_PATHWAY	hsa04520:Adherens junction	23	0.001632832391705699	SMAD2, CREBBP, SMAD4, YES1, CSNK2A1, ACTN3, INSR, CTNND1, WASL, SORBS1, NLK, TJP1, AFDN, PTPRB, CDH1, PARD3, SNAI1, EP300, MAPK1, FYN, PTPN6, WASF3, FGFR1
	ENSG00000214063	TSPAN4	654.434	-3.81959	0.408883	-9.34152	9.5e-21	4.58e-19	-3.7493	down			ENSG00000214063	TSPAN4	654.434	-3.81959	0.408883	-9.34152	9.5e-21	4.58e-19	-3.7493	down				KEGG_PATHWAY	hsa04664:Fc epsilon RI signaling pathway	22	0.002162064794264812	VAV3, MAP2K4, SYK, PDPK1, PIK3CD, PRKCA, PIK3CB, PIK3R1, MAPK13, PIK3R5, VAV2, INPP5D, BTK, PLCG2, MAPK1, GRB2, KRAS, FYN, RAF1, MAP2K7, SOS1, MAP2K6
	ENSG00000156398	SFXN2	132.322	-3.01516	0.322877	-9.3384	9.78e-21	4.71e-19	-2.97827	down			ENSG00000156398	SFXN2	132.322	-3.01516	0.322877	-9.3384	9.78e-21	4.71e-19	-2.97827	down				KEGG_PATHWAY	hsa05215:Prostate cancer	26	0.003119522990115498	HSP90AB1, PDGFA, PIK3CD, PIK3CB, PIK3R1, FOXO1, PIK3R5, CREB3L3, E2F1, E2F2, MAPK1, EP300, E2F3, PDGFRA, CREBBP, HSP90AA1, PDPK1, BRAF, IGF1, MTOR, NFKBIA, GRB2, KRAS, RAF1, SOS1, FGFR1
	ENSG00000242086	MUC20-OT1	102.558	3.68122	0.39422	9.33799	9.82e-21	4.72e-19	3.60803	up			ENSG00000242086	MUC20-OT1	102.558	3.68122	0.39422	9.33799	9.82e-21	4.72e-19	3.60803	up				KEGG_PATHWAY	hsa04666:Fc gamma R-mediated phagocytosis	25	0.0034476224771426145	ARPC5L, PIK3CD, ASAP1, WASL, PIK3CB, PIK3R1, PIK3R5, CRKL, PAK1, INPP5D, PLCG2, MAPK1, PIP5K1B, WASF3, VAV3, SYK, MYO10, PRKCA, ARPC4, VAV2, BIN1, RAF1, PLPP2, PLPP1, ARF6
	ENSG00000116761	CTH	285.498	4.29253	0.459705	9.33758	9.86e-21	4.73e-19	4.1812	up			ENSG00000116761	CTH	285.498	4.29253	0.459705	9.33758	9.86e-21	4.73e-19	4.1812	up				KEGG_PATHWAY	hsa05211:Renal cell carcinoma	21	0.003490157099170905	CREBBP, EGLN3, SLC2A1, GAB1, PIK3CD, BRAF, PTPN11, PIK3CB, PIK3R1, PIK3R5, CRKL, PAK1, RAP1A, RAPGEF1, EP300, MAPK1, GRB2, KRAS, RAF1, SOS1, PAK2
	ENSG00000164237	CMBL	388.301	-2.435	0.26082	-9.33592	1e-20	4.79e-19	-2.41725	down			ENSG00000164237	CMBL	388.301	-2.435	0.26082	-9.33592	1e-20	4.79e-19	-2.41725	down				KEGG_PATHWAY	hsa05231:Choline metabolism in cancer	28	0.005485209387698973	SLC44A5, DGKD, SLC44A1, SLC44A2, PDGFA, PIK3CD, WASL, PIK3CB, PIK3R1, PIK3R5, MAPK1, PIP5K1B, WASF3, PDGFRA, LYPLA1, CHKB, PDPK1, PRKCA, FOS, GPCPD1, MTOR, SP1, GRB2, KRAS, RAF1, SOS1, PLPP2, PLPP1
	ENSG00000173898	SPTBN2	151.056	-5.19911	0.557076	-9.33286	1.03e-20	4.92e-19	-5.05787	down			ENSG00000173898	SPTBN2	151.056	-5.19911	0.557076	-9.33286	1.03e-20	4.92e-19	-5.05787	down				KEGG_PATHWAY	hsa04012:ErbB signaling pathway	25	0.005619916612002868	CBLC, PIK3CD, CBLB, PIK3CB, PIK3R1, PIK3R5, CRKL, PAK1, ERBB3, ERBB4, PLCG2, ABL1, MAPK1, MAP2K7, PAK2, STAT5A, MAP2K4, GAB1, PRKCA, BRAF, MTOR, GRB2, KRAS, RAF1, SOS1
	ENSG00000140105	WARS	1777.99	1.82754	0.195875	9.33012	1.06e-20	5.04e-19	1.8184	up			ENSG00000140105	WARS	1777.99	1.82754	0.195875	9.33012	1.06e-20	5.04e-19	1.8184	up				KEGG_PATHWAY	hsa05223:Non-small cell lung cancer	18	0.0066820814524038135	PDPK1, PIK3CD, BRAF, PRKCA, PIK3CB, PIK3R1, FOXO3, FHIT, PIK3R5, E2F1, PLCG2, E2F2, MAPK1, GRB2, KRAS, E2F3, RAF1, SOS1
	ENSG00000196268	ZNF493	99.4169	3.42529	0.36767	9.3162	1.21e-20	5.73e-19	3.36656	up			ENSG00000196268	ZNF493	99.4169	3.42529	0.36767	9.3162	1.21e-20	5.73e-19	3.36656	up				KEGG_PATHWAY	hsa04978:Mineral absorption	15	0.008511434187275308	SLC6A19, MT1M, ATP1A3, MT1X, ATP1B1, SLC9A3, MT1F, MT1G, HMOX1, TRPM7, MT1H, STEAP1, TRPM6, SLC39A4, MT1E
	ENSG00000236287	ZBED5	183.511	-2.25586	0.242295	-9.31038	1.27e-20	6.04e-19	-2.2413	down			ENSG00000236287	ZBED5	183.511	-2.25586	0.242295	-9.31038	1.27e-20	6.04e-19	-2.2413	down				KEGG_PATHWAY	hsa05218:Melanoma	21	0.008565855056958978	PDGFRA, PDGFA, PIK3CD, BRAF, PIK3CB, PIK3R1, IGF1, FGF2, FGF4, PIK3R5, FGF8, CDH1, FGF18, E2F1, E2F2, MAPK1, KRAS, E2F3, RAF1, FGF13, FGFR1
	ENSG00000230590	FTX	361.468	4.36406	0.468794	9.30912	1.29e-20	6.1e-19	4.24658	up			ENSG00000230590	FTX	361.468	4.36406	0.468794	9.30912	1.29e-20	6.1e-19	4.24658	up				KEGG_PATHWAY	hsa04919:Thyroid hormone signaling pathway	30	0.009782363060664372	HDAC2, SLC2A1, ATP1A3, PIK3CD, PIK3CB, PIK3R1, MED12L, FOXO1, MED17, PIK3R5, MED13, SIN3A, PLCG2, MAPK1, EP300, PLCE1, NCOA1, NCOA2, CREBBP, PDPK1, NCOA3, DIO3, PRKCA, SLC16A10, ATP1B1, MTOR, MED13L, NCOR1, KRAS, RAF1
	ENSG00000138771	SHROOM3	174.607	2.81183	0.302481	9.29588	1.46e-20	6.9e-19	2.7786	up			ENSG00000138771	SHROOM3	174.607	2.81183	0.302481	9.29588	1.46e-20	6.9e-19	2.7786	up				KEGG_PATHWAY	hsa04530:Tight junction	24	0.011378056354217424	MYH7B, PRKCI, PATJ, ACTN3, CGN, F11R, TJP1, CLDN6, CLDN11, AFDN, CLDN10, CLDN4, OCLN, CLDN3, PARD3, CLDN7, CLDN19, MYH14, AMOTL1, LLGL1, TJP3, TJP2, CRB3, LLGL2
	ENSG00000140022	STON2	144.831	3.85869	0.415133	9.29506	1.47e-20	6.94e-19	3.77455	up			ENSG00000140022	STON2	144.831	3.85869	0.415133	9.29506	1.47e-20	6.94e-19	3.77455	up				KEGG_PATHWAY	hsa05202:Transcriptional misregulation in cancer	40	0.011867347640496788	ATF1, DDX5, HDAC2, ITGAM, HPGD, DOT1L, TMPRSS2, PDGFA, JMJD1C, FOXO1, AFF1, FUT8, PLAU, SIN3A, NFKBIZ, PROM1, KDM6A, TAF15, H3F3B, EYA1, FUS, LMO2, ETV1, IGF1, PAX5, KLF3, MMP9, RUNX1, BAIAP3, PER2, IL6, MYCN, NCOR1, BCL6, SPINT1, SP1, EWSR1, BMP2K, PPARG
	ENSG00000119655	NPC2	1062.23	-1.76683	0.190106	-9.2939	1.49e-20	7e-19	-1.75882	down			ENSG00000119655	NPC2	1062.23	-1.76683	0.190106	-9.2939	1.49e-20	7e-19	-1.75882	down				KEGG_PATHWAY	hsa04662:B cell receptor signaling pathway	20	0.01316704257805224	VAV3, SYK, CD81, PIK3CD, PIK3CB, PIK3R1, FOS, PIK3R5, VAV2, NFKBIA, CD19, INPP5D, BTK, PLCG2, MAPK1, GRB2, KRAS, PTPN6, RAF1, SOS1
	ENSG00000119969	HELLS	656.453	2.28654	0.246069	9.29229	1.51e-20	7.09e-19	2.26927	up			ENSG00000119969	HELLS	656.453	2.28654	0.246069	9.29229	1.51e-20	7.09e-19	2.26927	up				KEGG_PATHWAY	hsa04015:Rap1 signaling pathway	48	0.013683484589090024	DOCK4, ITGAM, ITGA2B, CTNND1, LPAR2, PDGFA, PIK3CD, ADCY1, PIK3CB, PIK3R1, ITGAL, RASGRP2, FGF2, SIPA1L3, FGF4, PIK3R5, CRKL, FGF8, RAP1A, CDH1, KDR, MAPK1, PLCE1, MAP2K6, PDGFRA, PRKCI, ANGPT2, MAGI3, INSR, PRKCA, BRAF, IGF1, MAPK13, AFDN, TIAM1, MRAS, P
	ENSG00000163466	ARPC2	3568.14	-1.04914	0.11295	-9.28854	1.56e-20	7.33e-19	-1.04773	down			ENSG00000163466	ARPC2	3568.14	-1.04914	0.11295	-9.28854	1.56e-20	7.33e-19	-1.04773	down				KEGG_PATHWAY	hsa04910:Insulin signaling pathway	34	0.013891098719999499	PYGB, PRKAA1, CBLC, PIK3CD, PYGM, CBLB, PIK3CB, PIK3R1, ACACB, FOXO1, HK2, PIK3R5, CRKL, RPTOR, PRKAR2B, PRKAR2A, MAPK1, SOCS4, PCK2, PRKCI, PDPK1, INSR, PHKA1, BRAF, SORBS1, MTOR, PPP1R3B, RAPGEF1, TRIP10, GRB2, KRAS, RAF1, SOS1, FBP1
	ENSG00000160785	SLC25A44	341.288	2.49388	0.2685	9.28817	1.57e-20	7.34e-19	2.46948	up			ENSG00000160785	SLC25A44	341.288	2.49388	0.2685	9.28817	1.57e-20	7.34e-19	2.46948	up				KEGG_PATHWAY	hsa05214:Glioma	19	0.014682344149921455	PDGFRA, PDGFA, PIK3CD, BRAF, PRKCA, PIK3CB, PIK3R1, IGF1, MTOR, PIK3R5, E2F1, PLCG2, E2F2, MAPK1, GRB2, KRAS, E2F3, RAF1, SOS1
	ENSG00000126756	UXT	471.343	-2.03454	0.219176	-9.28268	1.65e-20	7.72e-19	-2.02318	down			ENSG00000126756	UXT	471.343	-2.03454	0.219176	-9.28268	1.65e-20	7.72e-19	-2.02318	down				KEGG_PATHWAY	hsa04722:Neurotrophin signaling pathway	30	0.01759337483623956	PIK3CD, PIK3CB, PIK3R1, FOXO3, PIK3R5, CRKL, RAP1A, RPS6KA5, RPS6KA2, NTF3, PLCG2, ABL1, MAPK1, MAP2K7, MAP3K5, MAP3K1, SORT1, PDPK1, MATK, GAB1, PTPN11, BRAF, MAPK13, NFKBIA, MAPKAPK2, RAPGEF1, GRB2, KRAS, RAF1, SOS1
	ENSG00000177169	ULK1	338.05	4.05767	0.437275	9.27946	1.7e-20	7.94e-19	3.96302	up			ENSG00000177169	ULK1	338.05	4.05767	0.437275	9.27946	1.7e-20	7.94e-19	3.96302	up				KEGG_PATHWAY	hsa04014:Ras signaling pathway	50	0.02126649017317469	PIK3CD, PIK3CB, FGF2, FGF4, GNGT1, FGF8, KDR, PLCE1, PDGFRA, RALBP1, GAB1, RRAS2, PRKCA, KSR2, PLA2G16, TIAM1, MRAS, RASA2, PLA2G10, RAF1, SOS1, ARF6, PDGFA, PIK3R1, FOXO4, RASGRP2, RASGRP1, RASGRP4, PIK3R5, PAK1, RAP1A, GNG7, ABL1, PLCG2, MAPK1, PAK2, AN
	ENSG00000139697	SBNO1	839.066	2.30098	0.248157	9.27229	1.82e-20	8.47e-19	2.28325	up			ENSG00000139697	SBNO1	839.066	2.30098	0.248157	9.27229	1.82e-20	8.47e-19	2.28325	up				KEGG_PATHWAY	hsa03040:Spliceosome	32	0.02371610478134586	U2AF1L5, TCERG1, RBM25, DDX5, DDX46, HNRNPU, TRA2B, DHX15, TXNL4A, SRSF10, SF3B1, PRPF38B, AQR, CCDC12, NCBP2, CDC5L, THOC2, U2SURP, CHERP, RBMXL1, DDX39B, SYF2, PRPF3, SRSF2, ACIN1, SRSF4, SRSF5, SRSF6, SNRNP200, SRSF7, HSPA1B, HSPA1A
	ENSG00000167196	FBXO22	598.931	-1.60467	0.17307	-9.27179	1.83e-20	8.5e-19	-1.59929	down			ENSG00000167196	FBXO22	598.931	-1.60467	0.17307	-9.27179	1.83e-20	8.5e-19	-1.59929	down				KEGG_PATHWAY	hsa04514:Cell adhesion molecules (CAMs)	33	0.03407475088793745	CNTNAP2, ITGAM, NRXN3, NRXN2, F11R, ITGAL, PVR, ICAM1, CDH5, CDH3, CDH1, MPZ, ITGB8, NRCAM, NEO1, NTNG1, HLA-DRB5, NLGN4X, HLA-C, HLA-A, L1CAM, HLA-F, CLDN11, CLDN6, CLDN10, CLDN4, OCLN, CLDN3, CLDN7, CLDN19, PECAM1, ITGA6, HLA-DRB1
	ENSG00000107438	PDLIM1	2885.13	-1.57432	0.169934	-9.2643	1.96e-20	9.1e-19	-1.56849	down			ENSG00000107438	PDLIM1	2885.13	-1.57432	0.169934	-9.2643	1.96e-20	9.1e-19	-1.56849	down				KEGG_PATHWAY	hsa04066:HIF-1 signaling pathway	24	0.03514153328165613	CREBBP, EGLN3, ANGPT2, TFRC, INSR, SLC2A1, PIK3CD, PRKCA, PDHB, PIK3CB, PIK3R1, IGF1, MTOR, HK2, PIK3R5, IL6, NPPA, PLCG2, EP300, HMOX1, MAPK1, LTBR, IL6R, PDK1
	ENSG00000116679	IVNS1ABP	533.513	-2.01613	0.217675	-9.26213	2e-20	9.26e-19	-2.00572	down			ENSG00000116679	IVNS1ABP	533.513	-2.01613	0.217675	-9.26213	2e-20	9.26e-19	-2.00572	down				KEGG_PATHWAY	hsa03015:mRNA surveillance pathway	23	0.03532818054665636	UPF2, HBS1L, UPF1, SMG1, NCBP2, PABPC4, SSU72, PPP2R5A, PPP2R3A, SMG7, GSPT1, SRRM1, WDR33, PNN, NXF1, DDX39B, PCF11, WDR82, PPP2R5E, PAPOLA, ACIN1, SAP18, ETF1
	ENSG00000134285	FKBP11	259.318	-2.6907	0.290809	-9.25245	2.19e-20	1.01e-18	-2.67324	down			ENSG00000134285	FKBP11	259.318	-2.6907	0.290809	-9.25245	2.19e-20	1.01e-18	-2.67324	down				KEGG_PATHWAY	hsa05416:Viral myocarditis	16	0.038024432250543354	HLA-DRB5, CXADR, HLA-C, HLA-A, ITGAL, HLA-F, ICAM1, CASP8, DAG1, ABL1, FYN, DMD, BID, EIF4G3, HLA-DRB1, EIF4G1
	ENSG00000254339	AC064802.1	446.141	11.4782	1.2416	9.24465	2.36e-20	1.09e-18	9.42773	up			ENSG00000254339	AC064802.1	446.141	11.4782	1.2416	9.24465	2.36e-20	1.09e-18	9.42773	up				KEGG_PATHWAY	hsa03320:PPAR signaling pathway	18	0.03939278527395444	ACSL1, PDPK1, APOA1, DBI, SORBS1, CYP27A1, FABP3, FABP5, SCD, FABP6, EHHADH, FABP7, PPARG, ACADM, ANGPTL4, ACAA1, SLC27A2, PCK2
	ENSG00000175984	DENND2C	37.7028	7.64354	0.827463	9.23732	2.53e-20	1.16e-18	7.10847	up			ENSG00000175984	DENND2C	37.7028	7.64354	0.827463	9.23732	2.53e-20	1.16e-18	7.10847	up				KEGG_PATHWAY	hsa04070:Phosphatidylinositol signaling system	24	0.043546306181544384	CDS1, DGKD, INPP1, MTMR14, MTMR8, PIK3CD, PRKCA, ITPR3, PIK3CB, PIK3R1, PIK3C2A, MTMR4, PIK3R5, MTM1, INPP4A, PIKFYVE, IMPA2, INPP5D, PI4KA, PLCG2, PIP4K2A, PLCE1, PIP5K1B, IP6K2
	ENSG00000015133	CCDC88C	146.705	6.61892	0.716808	9.23388	2.61e-20	1.2e-18	6.11286	up			ENSG00000015133	CCDC88C	146.705	6.61892	0.716808	9.23388	2.61e-20	1.2e-18	6.11286	up				KEGG_PATHWAY	hsa04150:mTOR signaling pathway	16	0.04379956783748836	PRKAA1, CAB39, PDPK1, PIK3CD, BRAF, PRKCA, PIK3CB, PIK3R1, IGF1, MTOR, PIK3R5, RPTOR, RPS6KA2, ULK3, MAPK1, ULK1
	ENSG00000119820	YIPF4	435.418	1.95283	0.211719	9.22369	2.87e-20	1.31e-18	1.94184	up			ENSG00000119820	YIPF4	435.418	1.95283	0.211719	9.22369	2.87e-20	1.31e-18	1.94184	up				KEGG_PATHWAY	hsa05230:Central carbon metabolism in cancer	17	0.050572951972799735	RET, PDGFRA, SLC2A1, PIK3CD, PDHB, PIK3CB, PIK3R1, MTOR, HK2, PIK3R5, SLC7A5, MAPK1, KRAS, RAF1, FGFR3, PDK1, FGFR1
	ENSG00000248685	LINC02484	62.9393	7.23633	0.784528	9.22379	2.87e-20	1.31e-18	6.77352	up			ENSG00000248685	LINC02484	62.9393	7.23633	0.784528	9.22379	2.87e-20	1.31e-18	6.77352	up				KEGG_PATHWAY	hsa05169:Epstein-Barr virus infection	28	0.059047367459806765	PSMD12, HDAC2, PIK3CD, PIK3CB, PIK3R1, ITGAL, RBPJ, PIK3R5, ICAM1, CD19, PLCG2, PSMD1, RIPK1, MAP2K7, MAP2K6, MAP2K4, USP7, HLA-DRB5, SYK, DDX58, HLA-C, ENTPD8, HLA-A, HLA-F, MAPK13, NFKB2, NFKBIA, HLA-DRB1
	ENSG00000165406	39508	129.227	4.3484	0.471541	9.22169	2.92e-20	1.33e-18	4.22695	up			ENSG00000165406	39508	129.227	4.3484	0.471541	9.22169	2.92e-20	1.33e-18	4.22695	up				KEGG_PATHWAY	hsa04144:Endocytosis	50	0.05944946660727961	TFRC, ZFYVE9, ARPC5L, CBLC, CBLB, WASL, EEA1, KIF5C, CHMP1B, USP8, PDGFRA, PRKCI, PDCD6IP, VPS37C, HLA-C, HLA-A, HLA-F, RBSN, DNM2, RUFY1, ACAP2, BIN1, PARD3, CHMP4C, RAB7A, ARF6, VPS4B, NEDD4L, AGAP1, SNX32, ASAP1, CYTH2, GRK3, RAB11FIP1, PIP5K1B, EPS15,
	ENSG00000147596	PRDM14	589.937	11.2329	1.21813	9.22142	2.93e-20	1.33e-18	9.22513	up			ENSG00000147596	PRDM14	589.937	11.2329	1.21813	9.22142	2.93e-20	1.33e-18	9.22513	up				KEGG_PATHWAY	hsa05219:Bladder cancer	12	0.06165957297688196	RPS6KA5, CDH1, DAPK1, E2F1, MAPK1, E2F2, BRAF, KRAS, E2F3, RAF1, FGFR3, MMP9
	ENSG00000166669	ATF7IP2	183.05	3.35094	0.363507	9.21834	3.02e-20	1.37e-18	3.29539	up			ENSG00000166669	ATF7IP2	183.05	3.35094	0.363507	9.21834	3.02e-20	1.37e-18	3.29539	up				KEGG_PATHWAY	hsa00562:Inositol phosphate metabolism	18	0.06415048021729222	INPP1, MTMR14, MTMR8, PIK3CD, PIK3CB, PIK3C2A, MTMR4, MTM1, INPP4A, PIKFYVE, IMPA2, INPP5D, PI4KA, PLCG2, PIP4K2A, PLCE1, PIP5K1B, PLCH1
	ENSG00000116774	OLFML3	513.023	-6.34586	0.688573	-9.21596	3.09e-20	1.4e-18	-6.00243	down			ENSG00000116774	OLFML3	513.023	-6.34586	0.688573	-9.21596	3.09e-20	1.4e-18	-6.00243	down				KEGG_PATHWAY	hsa05130:Pathogenic Escherichia coli infection	14	0.06420220784916139	ROCK1, ROCK2, ARPC5L, PRKCA, ARPC4, WASL, TUBB4A, TUBB2B, OCLN, CDH1, NCL, ABL1, FYN, EZR
	ENSG00000160712	IL6R	227.978	3.09046	0.335694	9.20619	3.38e-20	1.53e-18	3.0378	up			ENSG00000160712	IL6R	227.978	3.09046	0.335694	9.20619	3.38e-20	1.53e-18	3.0378	up				KEGG_PATHWAY	hsa05166:HTLV-I infection	52	0.06674293413261984	ATF1, CRTC1, SLC2A1, PIK3CD, PIK3CB, FZD10, ITGAL, ICAM1, MYB, EP300, MAP2K4, PDGFRA, IL15, RRAS2, HLA-C, HLA-A, FOS, HLA-F, MRAS, TBPL2, ANAPC4, SLC25A4, PDGFA, XIAP, PIK3R1, ADCY1, PIK3R5, WNT6, WNT11, TERT, E2F1, DVL3, E2F2, E2F3, SMAD2, STAT5A, EGR1,
	ENSG00000075415	SLC25A3	5344.36	-1.36854	0.148678	-9.20471	3.43e-20	1.55e-18	-1.36534	down			ENSG00000075415	SLC25A3	5344.36	-1.36854	0.148678	-9.20471	3.43e-20	1.55e-18	-1.36534	down				KEGG_PATHWAY	hsa03013:RNA transport	37	0.06796692687752492	EIF4A2, EIF4A1, NUP205, FMR1, NUP160, FXR1, PNN, NXF1, TGS1, TPR, NUP62, SAP18, EIF4EBP3, RPP14, RANBP2, UPF2, EIF2B5, UPF1, NUP155, NCBP2, EIF1AX, PABPC4, NUP153, THOC2, SENP2, EIF2S2, SRRM1, NUP210L, DDX39B, NUP50, ACIN1, EIF4G3, EIF1B, EIF3A, NUP58, EI
	ENSG00000248445	SEMA6A-AS1	101.201	5.87976	0.639523	9.19398	3.79e-20	1.71e-18	5.58899	up			ENSG00000248445	SEMA6A-AS1	101.201	5.87976	0.639523	9.19398	3.79e-20	1.71e-18	5.58899	up				KEGG_PATHWAY	hsa05203:Viral carcinogenesis	43	0.06922528479031034	GTF2A2, HDAC2, HIST1H2BO, DDX3X, HIST1H2BJ, GTF2B, HPN, UBR4, PIK3CD, UBE3A, PIK3CB, PIK3R1, RBPJ, PIK3R5, CASP8, CREB3L3, MAPK1, EP300, PMAIP1, YWHAG, STAT5A, USP7, CREBBP, SYK, ACTN3, HIST1H4K, HLA-C, HLA-A, HLA-F, NFKB2, NFKBIA, TBPL2, RASA2, MAPKAPK2,
	ENSG00000161671	EMC10	361.423	2.65472	0.288858	9.19041	3.91e-20	1.76e-18	2.62855	up			ENSG00000161671	EMC10	361.423	2.65472	0.288858	9.19041	3.91e-20	1.76e-18	2.62855	up				KEGG_PATHWAY	hsa00270:Cysteine and methionine metabolism	11	0.08139560949590285	LDHC, AHCYL2, BHMT, MTAP, CTH, AMD1, DNMT3A, CBSL, DNMT3B, MAT2B, CDO1
	ENSG00000142669	SH3BGRL3	1718.87	-2.70632	0.294596	-9.18655	4.06e-20	1.82e-18	-2.67608	down			ENSG00000142669	SH3BGRL3	1718.87	-2.70632	0.294596	-9.18655	4.06e-20	1.82e-18	-2.67608	down				KEGG_PATHWAY	hsa05216:Thyroid cancer	9	0.0897695524593973	RET, TPM3, CDH1, TPR, NCOA4, MAPK1, BRAF, KRAS, PPARG
	ENSG00000100372	SLC25A17	353.443	-2.651	0.289143	-9.1685	4.8e-20	2.15e-18	-2.62426	down			ENSG00000100372	SLC25A17	353.443	-2.651	0.289143	-9.1685	4.8e-20	2.15e-18	-2.62426	down				KEGG_PATHWAY	hsa05131:Shigellosis	16	0.0916272314880798	U2AF1L5, ROCK1, ROCK2, FBXW11, ARPC5L, ARPC4, WASL, MAPK13, CRKL, NFKBIA, DIAPH1, ELMO1, ABL1, MAPK1, ELMO3, ATG5
	ENSG00000129038	LOXL1	619.85	-10.8919	1.18834	-9.16564	4.93e-20	2.2e-18	-9.29945	down			ENSG00000129038	LOXL1	619.85	-10.8919	1.18834	-9.16564	4.93e-20	2.2e-18	-9.29945	down
	ENSG00000141738	GRB7	234.126	11.22	1.2246	9.16221	5.08e-20	2.27e-18	8.93645	up			ENSG00000141738	GRB7	234.126	11.22	1.2246	9.16221	5.08e-20	2.27e-18	8.93645	up
	ENSG00000077238	IL4R	64.3211	6.51775	0.711474	9.16092	5.15e-20	2.29e-18	6.1234	up			ENSG00000077238	IL4R	64.3211	6.51775	0.711474	9.16092	5.15e-20	2.29e-18	6.1234	up
	ENSG00000084234	APLP2	3623.4	1.49405	0.163137	9.1583	5.27e-20	2.34e-18	1.48885	up			ENSG00000084234	APLP2	3623.4	1.49405	0.163137	9.1583	5.27e-20	2.34e-18	1.48885	up
	ENSG00000168487	BMP1	335.038	-3.88029	0.423805	-9.15583	5.39e-20	2.39e-18	-3.80392	down			ENSG00000168487	BMP1	335.038	-3.88029	0.423805	-9.15583	5.39e-20	2.39e-18	-3.80392	down
	ENSG00000179051	RCC2	1104.89	1.71285	0.187214	9.14915	5.74e-20	2.54e-18	1.70626	up			ENSG00000179051	RCC2	1104.89	1.71285	0.187214	9.14915	5.74e-20	2.54e-18	1.70626	up
	ENSG00000169902	TPST1	293.474	-3.12119	0.341175	-9.14836	5.78e-20	2.56e-18	-3.08483	down			ENSG00000169902	TPST1	293.474	-3.12119	0.341175	-9.14836	5.78e-20	2.56e-18	-3.08483	down				GO-Term analysis of down regulated genes between Hypoblast cells (PDGFR+) isolated from day 5 blastoids and nEND cells. DEG was performed based on genes with p-value <0.01. Data set of down regulated genes was subjected to GO-term analysis. Representative GO Terms are highlighted and contain information about counts, p-value and respective gene sets.
	ENSG00000151012	SLC7A11	226.508	4.99404	0.546406	9.1398	6.26e-20	2.76e-18	4.78572	up			ENSG00000151012	SLC7A11	226.508	4.99404	0.546406	9.1398	6.26e-20	2.76e-18	4.78572	up
	ENSG00000102786	INTS6	140.151	3.21327	0.351912	9.13091	6.79e-20	2.99e-18	3.16402	up			ENSG00000102786	INTS6	140.151	3.21327	0.351912	9.13091	6.79e-20	2.99e-18	3.16402	up				Category	Term	Count	PValue	Genes
	ENSG00000184363	PKP3	438.557	11.1178	1.21788	9.12876	6.93e-20	3.05e-18	8.68479	up			ENSG00000184363	PKP3	438.557	11.1178	1.21788	9.12876	6.93e-20	3.05e-18	8.68479	up				GOTERM_BP_DIRECT	GO:0006614~SRP-dependent cotranslational protein targeting to membrane	39	1.0E-10	RPL4, SRP19, RPL30, RPL3, RPL10, RPLP1, RPL12, RPLP0, SRP54, SRP14, RPS4Y1, RPL8, RPL6, RPL7, RPS14, RPL7A, RPS3, RPLP2, RPL13, RPS2, RPS13, RPL19, RPL41, RPS5, SSR3, RPL13A, RPL23A, SRP68, RPS26, RPS25, RPS28, RPS27, RPS29, RPL27A, SRPRA, RPL27, FAU, RPS
	ENSG00000164466	SFXN1	642.354	-2.48434	0.272154	-9.12844	6.95e-20	3.05e-18	-2.46453	down			ENSG00000164466	SFXN1	642.354	-2.48434	0.272154	-9.12844	6.95e-20	3.05e-18	-2.46453	down				GOTERM_BP_DIRECT	GO:0006888~ER to Golgi vesicle-mediated transport	49	4.9E-8	MCFD2, KDELR1, CREB3L2, TMED3, TMED2, TMED7, NSF, TMED9, COG4, COPZ2, TRAPPC2B, COPZ1, ARFGAP1, BET1L, VAMP7, ZW10, PREB, MPPE1, SEC22B, VAMP4, ERGIC1, RAB1A, DYNC1I2, COPA, TMED10, DCTN2, ATL3, COPB1, RAB1B, GOSR2, DCTN3, TEX261, KLHL12, LMF1, DYNC2LI1,
	ENSG00000168758	SEMA4C	407.356	-3.42733	0.375576	-9.12553	7.14e-20	3.13e-18	-3.37852	down			ENSG00000168758	SEMA4C	407.356	-3.42733	0.375576	-9.12553	7.14e-20	3.13e-18	-3.37852	down				GOTERM_BP_DIRECT	GO:0006413~translational initiation	44	5.7E-8	DDX3Y, RPL4, RPL30, MTFMT, RPL3, RPL10, RPLP1, RPL12, RPLP0, RPS4Y1, RPL8, RPL6, RPL7, RPS14, RPL7A, EIF1AD, RPS3, RPLP2, RPL13, RPS2, EIF2B1, RPS13, RPL19, RPL41, EIF1AY, RPS5, RPL13A, RPL23A, RPS26, RPS25, RPS28, EIF3M, RPS27, RPS29, RPL27A, EIF3I, EIF3
	ENSG00000160299	PCNT	342.004	3.12651	0.342684	9.1236	7.27e-20	3.18e-18	3.08116	up			ENSG00000160299	PCNT	342.004	3.12651	0.342684	9.1236	7.27e-20	3.18e-18	3.08116	up				GOTERM_BP_DIRECT	GO:0019083~viral transcription	37	3.5E-7	RPL4, RPL30, RPL3, RPL10, RPLP1, RPL12, RPLP0, AAAS, RPS4Y1, RPL8, RPL6, RPL7, RPS14, RPL7A, RPS3, RPLP2, RPL13, RPS2, RPS13, RPL19, RPL41, RPS5, RPL13A, RPL23A, RPS26, NUP93, RPS25, RPS28, RPS27, RPS29, RPL27A, RPL27, FAU, NUPL2, RPS21, RPS23, NUP37
	ENSG00000120685	PROSER1	356.126	2.13255	0.233845	9.11948	7.55e-20	3.29e-18	2.11857	up			ENSG00000120685	PROSER1	356.126	2.13255	0.233845	9.11948	7.55e-20	3.29e-18	2.11857	up				GOTERM_BP_DIRECT	GO:0006412~translation	65	4.0E-7	SLC25A1, RPL4, SLC25A3, RPL30, MRPS16, RPL3, MRPS14, RPLP1, MRPS11, RPLP0, MRPL37, RPL8, RPL6, RPL7, RPS14, SLC25A48, RPL7A, RPL36AL, RPLP2, SLC25A45, PELO, RPS13, RPS5, MRPS18A, SARS, MRPS21, RPL13A, MRPL43, MRPL52, MRPL51, SLC25A17, RPL27, SLC25A10, SLC
	ENSG00000166452	AKIP1	211.656	-2.98003	0.326777	-9.11946	7.55e-20	3.29e-18	-2.94454	down			ENSG00000166452	AKIP1	211.656	-2.98003	0.326777	-9.11946	7.55e-20	3.29e-18	-2.94454	down				GOTERM_BP_DIRECT	GO:0061077~chaperone-mediated protein folding	18	1.8E-6	FKBP11, FKBP10, TRAP1, FKBP2, CRTAP, PEX19, TOR1A, FKBP14, CLU, PDIA4, FKBP1A, FKBP1B, CANX, FKBP7, CALR, PPIB, FKBP4, FKBP3
	ENSG00000065802	ASB1	174.437	-2.35591	0.258511	-9.11339	7.98e-20	3.47e-18	-2.3341	down			ENSG00000065802	ASB1	174.437	-2.35591	0.258511	-9.11339	7.98e-20	3.47e-18	-2.3341	down				GOTERM_BP_DIRECT	GO:0000184~nuclear-transcribed mRNA catabolic process, nonsense-mediated decay	37	1.8E-6	RPL4, RPL30, RPL3, RPL10, RPLP1, RPL12, RPLP0, RPS4Y1, RPL8, RPL6, RPL7, RPS14, CTIF, RPL7A, RPS3, RPLP2, RPL13, RPS2, RPS13, RPL19, RPL41, RPS5, RPL13A, RPL23A, MAGOHB, RPS26, RPS25, RPS28, RPS27, RPS29, RPL27A, RPL27, EIF3E, FAU, RPS21, RPS23, DCP1B
	ENSG00000156515	HK1	652.235	-2.02328	0.222179	-9.10655	8.5e-20	3.69e-18	-2.0109	down			ENSG00000156515	HK1	652.235	-2.02328	0.222179	-9.10655	8.5e-20	3.69e-18	-2.0109	down				GOTERM_BP_DIRECT	GO:0098609~cell-cell adhesion	66	2.4E-6	YWHAB, HDLBP, PARK7, BZW2, RPL6, SEPT9, RPL7A, BAIAP2L1, ATIC, SEPT7, CAPZB, PPME1, RARS, RACK1, EFHD2, TNKS1BP1, ARFIP2, MB21D2, EMD, TBC1D10A, SH3GLB1, CAST, DBNL, ANXA2, YWHAZ, SND1, SEPT2, SHTN1, GPRC5A, EEF1D, PLIN3, TAGLN2, PFN1, DBN1, EPHA2, LRRC59
	ENSG00000135047	CTSL	1574.61	-2.75093	0.302443	-9.09571	9.4e-20	4.07e-18	-2.72305	down			ENSG00000135047	CTSL	1574.61	-2.75093	0.302443	-9.09571	9.4e-20	4.07e-18	-2.72305	down				GOTERM_BP_DIRECT	GO:0006024~glycosaminoglycan biosynthetic process	18	6.4E-5	PDGFRB, SDC4, B3GAT3, GLCE, HEXA, SDC3, XYLT2, XYLT1, B3GALT6, HS6ST2, NDST1, EXT2, UGDH, EXTL2, GPC1, SDC1, GPC6, B4GALT7
	ENSG00000177054	ZDHHC13	113.998	-3.18088	0.350096	-9.08574	1.03e-19	4.45e-18	-3.13092	down			ENSG00000177054	ZDHHC13	113.998	-3.18088	0.350096	-9.08574	1.03e-19	4.45e-18	-3.13092	down				GOTERM_BP_DIRECT	GO:0036498~IRE1-mediated unfolded protein response	22	1.7E-5	TSPYL2, PTPN1, ACADVL, SHC1, FKBP14, GOSR2, WIPI1, PDIA6, PDIA5, YIF1A, ARFGAP1, MYDGF, CTDSP2, LMNA, SRPRA, SSR1, PREB, TPP1, HDGF, KDELR3, SEC61B, ATP6V0D1
	ENSG00000143702	CEP170	158.103	-2.65081	0.291848	-9.08283	1.06e-19	4.56e-18	-2.62754	down			ENSG00000143702	CEP170	158.103	-2.65081	0.291848	-9.08283	1.06e-19	4.56e-18	-2.62754	down				GOTERM_BP_DIRECT	GO:0060071~Wnt signaling pathway, planar cell polarity pathway	29	2.1E-5	PSMD10, PSMD13, AP2A1, ARRB2, PSMB10, PSMD8, PSMB6, PSMB4, PSMB5, PSMD4, UBB, PSMB3, DVL2, AP2S1, PSMF1, GPC6, AP2M1, FZD1, FZD2, FZD7, ARHGEF19, PSMA5, PSMC3, PSMA1, PSMC1, PSMC2, PSME1, PSME2, PFN1
	ENSG00000149485	FADS1	1325.88	-3.73867	0.411787	-9.07912	1.09e-19	4.7e-18	-3.66581	down			ENSG00000149485	FADS1	1325.88	-3.73867	0.411787	-9.07912	1.09e-19	4.7e-18	-3.66581	down				GOTERM_BP_DIRECT	GO:0018279~protein N-linked glycosylation via asparagine	17	3.2E-5	MCFD2, RPN2, TUSC3, MAGT1, DDOST, DPM1, DPM2, DPM3, DAD1, OSTC, ST3GAL4, STT3A, ST3GAL5, MGAT2, ST6GALNAC3, ST6GALNAC4, NUDT14
	ENSG00000247627	MTND4P12	138.071	4.34361	0.478418	9.07912	1.09e-19	4.7e-18	4.22202	up			ENSG00000247627	MTND4P12	138.071	4.34361	0.478418	9.07912	1.09e-19	4.7e-18	4.22202	up				GOTERM_BP_DIRECT	GO:0045454~cell redox homeostasis	25	5.3E-5	NXN, GLRX, TXNDC15, TXN2, PRDX3, PRDX5, PRDX4, AIFM1, QSOX1, SH3BGRL3, PDIA3, GLRX3, PTGES2, TXNRD2, GSR, GLRX2, PDIA6, PRDX6, PDIA5, PDIA4, SCO2, APEX1, DNAJC10, P4HB, DLD
	ENSG00000100030	MAPK1	472.547	2.00764	0.221456	9.06568	1.24e-19	5.31e-18	1.9955	up			ENSG00000100030	MAPK1	472.547	2.00764	0.221456	9.06568	1.24e-19	5.31e-18	1.9955	up				GOTERM_BP_DIRECT	GO:0006890~retrograde vesicle-mediated transport, Golgi to ER	26	5.6E-5	RAB1A, COPA, TMED10, KDELR1, RAB1B, COPB1, STX18, LMAN2, TMED3, TMED2, TMED7, RAB6B, NSF, TMED9, COG4, SURF4, COPZ2, COPZ1, ARFGAP1, ARCN1, ZW10, KDELR2, KDELR3, SEC22B, ERGIC2, ARF5
	ENSG00000113721	PDGFRB	90.3293	-6.97627	0.769816	-9.06226	1.28e-19	5.47e-18	-6.61238	down			ENSG00000113721	PDGFRB	90.3293	-6.97627	0.769816	-9.06226	1.28e-19	5.47e-18	-6.61238	down				GOTERM_BP_DIRECT	GO:0007224~smoothened signaling pathway	23	7.3E-5	TTC26, WNT10B, DYRK2, FOXF1, ARL3, PTCH1, GLI3, HSPB11, SEPT2, GLI2, DISP1, BMP4, NDST1, HHAT, NSDHL, SMO, TCTN3, TCTN2, B9D1, WDPCP, BBS7, IFT46, DZIP1
	ENSG00000111319	SCNN1A	138.938	6.26914	0.691832	9.06166	1.28e-19	5.49e-18	5.90265	up			ENSG00000111319	SCNN1A	138.938	6.26914	0.691832	9.06166	1.28e-19	5.49e-18	5.90265	up				GOTERM_BP_DIRECT	GO:0006521~regulation of cellular amino acid metabolic process	19	7.4E-5	PSMD10, PSMD13, ODC1, PSMB10, OAZ2, PSMD8, PSMA5, PSMB6, PSMB4, PSMB5, PSMC3, PSMD4, PSMA1, PSMB3, PSMC1, PSMC2, PSME1, PSME2, PSMF1
	ENSG00000174358	SLC6A19	90.649	13.1131	1.45036	9.04129	1.55e-19	6.61e-18	10.7684	up			ENSG00000174358	SLC6A19	90.649	13.1131	1.45036	9.04129	1.55e-19	6.61e-18	10.7684	up				GOTERM_BP_DIRECT	GO:0000715~nucleotide-excision repair, DNA damage recognition	12	8.0E-5	COPS4, COPS3, COPS6, UBB, GPS1, CETN2, XPA, COPS7B, COPS7A, COPS8, RBX1, DDB2
	ENSG00000095380	NANS	527.68	-1.73413	0.191975	-9.03311	1.67e-19	7.11e-18	-1.72674	down			ENSG00000095380	NANS	527.68	-1.73413	0.191975	-9.03311	1.67e-19	7.11e-18	-1.72674	down				GOTERM_BP_DIRECT	GO:0031145~anaphase-promoting complex-dependent catabolic process	25	2.4E-4	PSMD10, ANAPC16, PSMD13, PSMB10, AURKB, AURKA, PSMD8, PSMB6, PSMB4, PSMB5, PSMD4, PTTG1, UBB, PSMB3, PSMF1, BUB3, UBE2C, PSMA5, PSMC3, PSMA1, PSMC1, PSMC2, CDK1, PSME1, PSME2
	ENSG00000125731	SH2D3A	202.021	11.319	1.25349	9.03001	1.72e-19	7.3e-18	8.94882	up			ENSG00000125731	SH2D3A	202.021	11.319	1.25349	9.03001	1.72e-19	7.3e-18	8.94882	up				GOTERM_BP_DIRECT	GO:0070301~cellular response to hydrogen peroxide	20	3.7E-4	CBX8, ANXA1, PCNA, ZNF580, AKR1B1, PARK7, ETS1, RELA, AQP1, CST3, IMPACT, AIFM1, AXL, APEX1, MDM2, RPS3, CDK1, PPIF, STAT6, ZNF277
	ENSG00000148200	NR6A1	1537.06	3.25866	0.361027	9.02607	1.78e-19	7.55e-18	3.20995	up			ENSG00000148200	NR6A1	1537.06	3.25866	0.361027	9.02607	1.78e-19	7.55e-18	3.20995	up				GOTERM_BP_DIRECT	GO:0070126~mitochondrial translational termination	26	1.3E-4	MRPS16, MRPS35, MRPS14, MRPS11, MRPL17, MRPS10, MRPL58, MRPL37, MRPL12, MRPL10, C12ORF65, MRPL40, MRPS27, MRPL27, MRPS18A, MRPL28, MRPS21, MRPL23, MRPL24, MRPL43, MRPL21, MRPL22, MRPL52, MRPL30, MRPL51, DAP3
	ENSG00000166592	RRAD	262.836	7.30628	0.811032	9.00863	2.09e-19	8.84e-18	6.78296	up			ENSG00000166592	RRAD	262.836	7.30628	0.811032	9.00863	2.09e-19	8.84e-18	6.78296	up				GOTERM_BP_DIRECT	GO:0006914~autophagy	35	3.6E-4	SRPX, RAB1A, RAB1B, PHF23, VPS4A, TMEM74, PARK7, GABARAP, EVA1A, TRIM5, MVB12A, C19ORF12, CTSD, UBQLN2, SH3GLB1, VPS18, GABARAPL2, ARSA, TIGAR, TFEB, WIPI1, SNF8, SIRT2, RNF41, TMEM59, DAP, TOLLIP, VPS41, CHMP2A, TBC1D25, STAM2, VPS25, SQSTM1, RNF185, OPT
	ENSG00000215417	MIR17HG	150.311	4.42861	0.492101	8.9994	2.27e-19	9.6e-18	4.29052	up			ENSG00000215417	MIR17HG	150.311	4.42861	0.492101	8.9994	2.27e-19	9.6e-18	4.29052	up				GOTERM_BP_DIRECT	GO:0006283~transcription-coupled nucleotide-excision repair	23	2.3E-4	PCNA, CCNH, RFC2, GPS1, XPA, COPS7B, XRCC1, GTF2H1, COPS7A, RBX1, COPS4, POLD4, COPS3, COPS6, UBB, RPA3, ERCC1, POLD2, ERCC8, PPIE, POLR2G, COPS8, POLR2L
	ENSG00000100348	TXN2	991.856	-2.15512	0.239685	-8.9915	2.44e-19	1.03e-17	-2.14102	down			ENSG00000100348	TXN2	991.856	-2.15512	0.239685	-8.9915	2.44e-19	1.03e-17	-2.14102	down				GOTERM_BP_DIRECT	GO:0006886~intracellular protein transport	53	2.4E-4	KDELR1, PDCD6, CLTB, CLTA, AP2A1, RIMS1, TIMM17B, AP1S1, TMED2, EIF2D, SEC61B, EVI5L, AP2M1, TBC1D10A, WLS, NSF, VPS18, COPZ2, TBC1D9, SYTL5, COPZ1, TOM1L2, TBC1D1, TBC1D2, TBC1D4, TBC1D25, KDELR2, STAM2, COPA, TMED10, COPB1, STX18, SNX33, NAPG, AP3M1, SN
	ENSG00000197376	AC089987.1	173.744	-13.6726	1.5215	-8.98625	2.56e-19	1.08e-17	-12.4379	down			ENSG00000197376	AC089987.1	173.744	-13.6726	1.5215	-8.98625	2.56e-19	1.08e-17	-12.4379	down				GOTERM_BP_DIRECT	GO:0070125~mitochondrial translational elongation	25	2.9E-4	MRPS16, MRPS35, MRPS14, MRPS11, MRPL17, MRPS10, MRPL58, MRPL37, MRPL12, MRPL10, MRPL40, MRPS27, MRPL27, MRPS18A, MRPL28, MRPS21, MRPL23, MRPL24, MRPL43, MRPL21, MRPL22, MRPL52, MRPL30, MRPL51, DAP3
	ENSG00000068615	REEP1	513.677	9.54192	1.06333	8.9736	2.87e-19	1.2e-17	8.32699	up			ENSG00000068615	REEP1	513.677	9.54192	1.06333	8.9736	2.87e-19	1.2e-17	8.32699	up				GOTERM_BP_DIRECT	GO:0006506~GPI anchor biosynthetic process	12	3.1E-4	DPM1, PIGC, DPM2, PYURF, PIGU, DPM3, PIGO, PIGQ, PIGP, MPPE1, PIGF, PIGH
	ENSG00000116580	GON4L	240.224	2.07325	0.231036	8.97373	2.87e-19	1.2e-17	2.05885	up			ENSG00000116580	GON4L	240.224	2.07325	0.231036	8.97373	2.87e-19	1.2e-17	2.05885	up				GOTERM_BP_DIRECT	GO:0051436~negative regulation of ubiquitin-protein ligase activity involved in mitotic cell cycle	22	9.3E-4	PSMD10, ANAPC16, PSMD13, UBE2C, PSMB10, PSMD8, PSMA5, PSMB6, PSMB4, PSMB5, PSMC3, PSMD4, PSMA1, UBB, PSMB3, PSMC1, PSMC2, CDK1, PSME1, PSME2, BUB3, PSMF1
	ENSG00000107863	ARHGAP21	96.4474	3.94861	0.440347	8.96705	3.05e-19	1.28e-17	3.85045	up			ENSG00000107863	ARHGAP21	96.4474	3.94861	0.440347	8.96705	3.05e-19	1.28e-17	3.85045	up				GOTERM_BP_DIRECT	GO:0010388~cullin deneddylation	7	3.6E-4	COPS4, COPS3, COPS6, GPS1, COPS7B, COPS7A, COPS8
	ENSG00000070759	TESK2	82.8062	5.50083	0.613559	8.96544	3.09e-19	1.29e-17	5.21786	up			ENSG00000070759	TESK2	82.8062	5.50083	0.613559	8.96544	3.09e-19	1.29e-17	5.21786	up				GOTERM_BP_DIRECT	GO:0043488~regulation of mRNA stability	28	4.7E-4	PSMD10, ANP32A, PSMD13, YWHAB, HSPB1, PSMB10, ZFP36L1, PSMD8, PSMB6, PSMB4, EXOSC4, PSMB5, PSMD4, UBB, PSMB3, PSMF1, EXOSC2, EXOSC1, SAMD4A, YWHAZ, PSMA5, PSMC3, PSMA1, PSMC1, APEX1, PSMC2, PSME1, PSME2
	ENSG00000185624	P4HB	5503.17	-2.38831	0.2665	-8.96175	3.2e-19	1.33e-17	-2.37284	down			ENSG00000185624	P4HB	5503.17	-2.38831	0.2665	-8.96175	3.2e-19	1.33e-17	-2.37284	down				GOTERM_BP_DIRECT	GO:0090090~negative regulation of canonical Wnt signaling pathway	39	5.1E-4	PSMD10, AMER1, PSMD13, LEF1, KLHL12, PSMB10, GLI3, PSMD8, PSMB6, PSMB4, PSMB5, PSMD4, UBB, TMEM88, PSMB3, DVL2, DACT3, PSMF1, NKX2-5, LZTS2, ANKRD6, FZD1, TLE2, SIAH2, CAV1, NOG, DKK1, DKK3, RBX1, GREM1, PSMA5, PSMC3, PSMA1, PSMC1, PSMC2, PSME1, PSME2, SN
	ENSG00000258399	AL117190.1	116.976	7.84233	0.875434	8.95822	3.3e-19	1.37e-17	7.33049	up			ENSG00000258399	AL117190.1	116.976	7.84233	0.875434	8.95822	3.3e-19	1.37e-17	7.33049	up				GOTERM_BP_DIRECT	GO:0016192~vesicle-mediated transport	37	5.1E-4	RAB1A, GOSR2, COPB1, VPS4A, RHOBTB3, CLTB, CLTA, NCALD, AP3M1, ACTR1A, CHMP1A, AP2S1, AP1S1, STX4, ZFPL1, BVES, ADAMTS9, AP2M1, CYTH1, AP1M1, SPTBN2, VTI1B, NSF, VPS18, YIPF5, COPZ1, RABEP1, VAMP7, TBC1D4, VPS41, PLIN3, SEC22B, ERGIC3, VAMP4, OSBPL1A, SFT
	ENSG00000100234	TIMP3	1518.56	-4.64401	0.518969	-8.94852	3.6e-19	1.5e-17	-4.48932	down			ENSG00000100234	TIMP3	1518.56	-4.64401	0.518969	-8.94852	3.6e-19	1.5e-17	-4.48932	down				GOTERM_BP_DIRECT	GO:0055114~oxidation-reduction process	110	7.4E-4	PECR, RFESD, NDUFA10, OGFOD3, LOXL3, PLOD3, PLOD2, ALDH1L2, LOXL1, TXNDC17, LOXL2, TXN2, FADS2, NSDHL, FDXR, FADS1, PDIA3, G6PD, SDHC, P3H3, PDIA5, JMJD6, OXA1L, LOX, SCO2, ASPHD1, H6PD, RETSAT, UQCRB, CTBP1, SDR39U1, PRDX5, PRDX4, CYB5R3, RDH14, FDFT1, O
	ENSG00000159399	HK2	410.432	2.07448	0.231825	8.94848	3.6e-19	1.5e-17	2.05885	up			ENSG00000159399	HK2	410.432	2.07448	0.231825	8.94848	3.6e-19	1.5e-17	2.05885	up				GOTERM_BP_DIRECT	GO:0001666~response to hypoxia	40	7.7E-4	CDKN1B, AHCY, CITED2, EPAS1, ABAT, PLOD2, ETS1, HIF1A, CYGB, APOLD1, HSP90B1, TXN2, SLC2A8, LOXL2, PDLIM1, CST3, EDNRA, FUNDC1, ADORA1, CAPN2, DRD2, HMOX2, POSTN, MYOCD, TGFB1, BAD, MMP2, CAV1, VEGFB, ARNT, XRCC1, AGTRAP, ACTN4, SOD3, PML, KCNMA1, CAT, PA
	ENSG00000110492	MDK	5865.55	-2.32386	0.260036	-8.93669	4.01e-19	1.66e-17	-2.30626	down			ENSG00000110492	MDK	5865.55	-2.32386	0.260036	-8.93669	4.01e-19	1.66e-17	-2.30626	down				GOTERM_BP_DIRECT	GO:0001822~kidney development	24	8.9E-4	MPST, PTCD2, TMED10, KCNJ8, MME, ARL3, SERPINF1, ODC1, ARID5B, RPGRIP1L, SULF1, DCN, NLE1, FSTL3, JMJD6, GLI2, SULF2, BMP4, PYGO1, PYGO2, RRM2B, BAX, WDPCP, LZTS2
	ENSG00000078237	TIGAR	99.4065	-2.26123	0.253071	-8.93515	4.07e-19	1.68e-17	-2.24809	down			ENSG00000078237	TIGAR	99.4065	-2.26123	0.253071	-8.93515	4.07e-19	1.68e-17	-2.24809	down				GOTERM_BP_DIRECT	GO:0006928~movement of cell or subcellular component	24	8.9E-4	ACTR3, TPM4, AMFR, TUBB, PLAUR, HSPB1, MSN, ARPC5, ACTB, ACTG1, CAPZB, ABI2, ADGRE5, ARPC2, CALD1, ARPC3, ARHGDIA, PALM, ARHGDIB, CAPZA2, CERCAM, ARFIP2, WASF1, VCL
	ENSG00000101076	HNF4A	81.1175	12.2835	1.3749	8.93406	4.11e-19	1.7e-17	10.0919	up			ENSG00000101076	HNF4A	81.1175	12.2835	1.3749	8.93406	4.11e-19	1.7e-17	10.0919	up				GOTERM_BP_DIRECT	GO:0048208~COPII vesicle coating	19	9.1E-4	NSF, TRAPPC2, RAB1A, TRAPPC3, MCFD2, TRAPPC1, TMED10, GOSR2, TRAPPC4, RAB1B, TRAPPC5, KLHL12, CNIH1, TMED2, PREB, CD59, SEC24D, SEC22B, BET1
	ENSG00000143198	MGST3	1006.27	-1.57715	0.176679	-8.92661	4.39e-19	1.81e-17	-1.5697	down			ENSG00000143198	MGST3	1006.27	-1.57715	0.176679	-8.92661	4.39e-19	1.81e-17	-1.5697	down				GOTERM_BP_DIRECT	GO:0030203~glycosaminoglycan metabolic process	12	9.3E-4	SDC4, B3GAT3, GPC1, SDC3, SDC1, CSPG4, B3GALT6, GPC6, B4GALT7, GNS, DCN, CLN6
	ENSG00000125826	RBCK1	470.585	-2.1519	0.241098	-8.92542	4.44e-19	1.83e-17	-2.13688	down			ENSG00000125826	RBCK1	470.585	-2.1519	0.241098	-8.92542	4.44e-19	1.83e-17	-2.13688	down				GOTERM_BP_DIRECT	GO:0051437~positive regulation of ubiquitin-protein ligase activity involved in regulation of mitotic cell cycle transition	22	2.3E-3	PSMD10, ANAPC16, PSMD13, UBE2C, PSMB10, PSMD8, PSMA5, PSMB6, PSMB4, PSMB5, PSMC3, PSMD4, PSMA1, UBB, PSMB3, PSMC1, PSMC2, CDK1, PSME1, PSME2, BUB3, PSMF1
	ENSG00000184344	GDF3	849.899	11.7707	1.31883	8.92511	4.45e-19	1.83e-17	9.40263	up			ENSG00000184344	GDF3	849.899	11.7707	1.31883	8.92511	4.45e-19	1.83e-17	9.40263	up				GOTERM_BP_DIRECT	GO:0006364~rRNA processing	47	0.0010005640879114201	RPL4, RPL30, RPL3, RPL10, RPLP1, RPL12, RPLP0, RPS27L, RPS4Y1, RPL8, PWP2, RRP8, RPL6, RPL7, RRP7A, RPS14, RPL7A, EMG1, EXOSC4, RPS3, RPLP2, RPL13, RIOK2, RPS2, EXOSC2, EXOSC1, RPS13, RPL19, RPL41, UTP11, CDKN2A, RPS5, RPL13A, RPL23A, NPM3, RPS26, RPS25,
	ENSG00000002330	BAD	360.973	-2.56765	0.288048	-8.91399	4.92e-19	2.02e-17	-2.54038	down			ENSG00000002330	BAD	360.973	-2.56765	0.288048	-8.91399	4.92e-19	2.02e-17	-2.54038	down				GOTERM_BP_DIRECT	GO:0006626~protein targeting to mitochondrion	13	0.001194355891139727	FIS1, MTX1, TIMM9, TOMM34, AIP, TIMM22, TIMM10, MFF, TSPO, TIMM17B, MGARP, FBXO7, SLC25A6
	ENSG00000073350	LLGL2	418.66	2.71067	0.304378	8.90559	5.31e-19	2.17e-17	2.6747	up			ENSG00000073350	LLGL2	418.66	2.71067	0.304378	8.90559	5.31e-19	2.17e-17	2.6747	up				GOTERM_BP_DIRECT	GO:0001649~osteoblast differentiation	27	0.0013299867933799733	DLX5, SHOX2, LEF1, FHL2, TNC, CYR61, GLI2, MRC2, CREB3L1, RDH14, WWOX, TPM4, IGFBP5, IGFBP3, NOG, GTPBP4, SND1, BMP4, COL1A1, SMO, PSMC2, COL6A1, CAT, ITGA11, SNAI2, ERH, EPHA2
	ENSG00000163719	MTMR14	375.365	2.09316	0.235224	8.89862	5.65e-19	2.31e-17	2.07958	up			ENSG00000163719	MTMR14	375.365	2.09316	0.235224	8.89862	5.65e-19	2.31e-17	2.07958	up				GOTERM_BP_DIRECT	GO:0006919~activation of cysteine-type endopeptidase activity involved in apoptotic process	23	0.0013483556029881567	BEX3, MTCH1, CDKN1B, CRADD, CDKN2A, BAD, PDCD6, TRADD, RPS27L, NGF, PML, PIDD1, DAP, AIFM1, DNAJA3, RACK1, FAS, BAX, PDCD2, FADD, NLRP1, NKX3-1, SNCA
	ENSG00000132780	NASP	2309.33	1.35483	0.152347	8.89308	5.94e-19	2.42e-17	1.35093	up			ENSG00000132780	NASP	2309.33	1.35483	0.152347	8.89308	5.94e-19	2.42e-17	1.35093	up				GOTERM_BP_DIRECT	GO:0002479~antigen processing and presentation of exogenous peptide antigen via MHC class I, TAP-dependent	19	0.0014303017157470481	PSMD10, PSMD13, HLA-B, PSMB10, PSMD8, PSMA5, PSMB6, PSMB4, PSMB5, PSMC3, PSMD4, PSMA1, PSMB3, PSMC1, PSMC2, PSME1, PSME2, PSMF1, B2M
	ENSG00000233426	EIF3FP3	171.819	-2.63224	0.296164	-8.88778	6.23e-19	2.54e-17	-2.60753	down			ENSG00000233426	EIF3FP3	171.819	-2.63224	0.296164	-8.88778	6.23e-19	2.54e-17	-2.60753	down				GOTERM_BP_DIRECT	GO:0006979~response to oxidative stress	28	0.0014563935583886737	APP, NDUFA12, PON2, NDUFB4, XPA, CYGB, EGFR, PDLIM1, PRDX3, PRDX5, PSMB5, RPS3, C19ORF12, HMOX2, PRNP, TOR1A, GPX4, GSS, GPX8, ATOX1, NDUFS8, RRM2B, STK25, ERCC1, MSRB3, ERCC8, NDUFS2, MSRB1
	ENSG00000129116	PALLD	688.496	-3.62203	0.407753	-8.88291	6.51e-19	2.65e-17	-3.55345	down			ENSG00000129116	PALLD	688.496	-3.62203	0.407753	-8.88291	6.51e-19	2.65e-17	-3.55345	down				GOTERM_BP_DIRECT	GO:0051764~actin crosslink formation	7	0.0015917312446255716	BAIAP2L1, TNNT2, ACTN1, DPYSL3, FLNA, PLS3, BAIAP2
	ENSG00000151388	ADAMTS12	118.173	-3.7597	0.423624	-8.87509	6.99e-19	2.84e-17	-3.70839	down			ENSG00000151388	ADAMTS12	118.173	-3.7597	0.423624	-8.87509	6.99e-19	2.84e-17	-3.70839	down				GOTERM_BP_DIRECT	GO:0006122~mitochondrial electron transport, ubiquinol to cytochrome c	8	0.002043935919385987	UQCRB, UQCC3, UQCRQ, PMPCB, UQCR11, CYC1, UQCR10, UQCRC2
	ENSG00000204644	ZFP57	223.873	10.9822	1.23761	8.87375	7.07e-19	2.87e-17	8.73708	up			ENSG00000204644	ZFP57	223.873	10.9822	1.23761	8.87375	7.07e-19	2.87e-17	8.73708	up				GOTERM_BP_DIRECT	GO:0000028~ribosomal small subunit assembly	9	0.002192619287238738	RRP7A, RPS14, RPS28, RPS27, RPS5, MRPS11, RPS27L, ERAL1, PWP2
	ENSG00000118137	APOA1	1048.55	9.74243	1.09873	8.86701	7.51e-19	3.04e-17	8.7305	up			ENSG00000118137	APOA1	1048.55	9.74243	1.09873	8.86701	7.51e-19	3.04e-17	8.7305	up				GOTERM_BP_DIRECT	GO:0060271~cilium morphogenesis	32	0.0024319267395561768	RAB1A, GALNT11, TTC26, ARL3, HSPB11, SEPT7, TCTN3, TCTN2, FLNA, BBS7, BBS4, RAB8B, BBS2, ACTR3, OCRL, PARVA, BBIP1, RPGRIP1L, SEPT2, TTC8, IFT43, RILPL2, FAM161A, TMEM138, TMEM237, TMEM216, B9D1, WDPCP, CEP41, IFT46, DZIP1, ATP6V0D1
	ENSG00000166527	CLEC4D	4.54941	28.9056	3.26124	8.86338	7.76e-19	3.13e-17	3.80879	up			ENSG00000166527	CLEC4D	4.54941	28.9056	3.26124	8.86338	7.76e-19	3.13e-17	3.80879	up				GOTERM_BP_DIRECT	GO:0038061~NIK/NF-kappaB signaling	19	0.002533201781551317	PSMD10, PSMD13, PSMB10, PSMD8, PSMA5, PSMB6, PSMB4, PSMB5, PSMC3, PSMD4, PSMA1, UBB, PSMB3, PSMC1, PSMC2, PSME1, PSME2, PSMF1, IKBKE
	ENSG00000035681	NSMAF	304.778	2.37439	0.267897	8.86305	7.79e-19	3.14e-17	2.35195	up			ENSG00000035681	NSMAF	304.778	2.37439	0.267897	8.86305	7.79e-19	3.14e-17	2.35195	up				GOTERM_BP_DIRECT	GO:0006107~oxaloacetate metabolic process	7	0.0028176017146307572	GHR, ACLY, GOT1, MDH1, MDH2, GOT2, MDH1B
	ENSG00000106771	TMEM245	441.964	2.63121	0.297011	8.85897	8.08e-19	3.25e-17	2.60325	up			ENSG00000106771	TMEM245	441.964	2.63121	0.297011	8.85897	8.08e-19	3.25e-17	2.60325	up				GOTERM_BP_DIRECT	GO:0006977~DNA damage response, signal transduction by p53 class mediator resulting in cell cycle arrest	18	0.0030986428142874903	CDKN1A, BTG2, CDKN1B, PCNA, CRADD, TRIAP1, PPP2R5C, PML, AURKA, PIDD1, RGCC, UBB, PLAGL1, MDM2, CDK1, BAX, TNKS1BP1, GTSE1
	ENSG00000196549	MME	240.274	-6.10192	0.688832	-8.85836	8.12e-19	3.26e-17	-5.83045	down			ENSG00000196549	MME	240.274	-6.10192	0.688832	-8.85836	8.12e-19	3.26e-17	-5.83045	down				GOTERM_BP_DIRECT	GO:0006695~cholesterol biosynthetic process	13	0.0034991805567513774	FDPS, G6PD, MVK, PRKAA2, INSIG2, INSIG1, LSS, ACLY, EBP, NSDHL, CYB5R3, MVD, FDFT1
	ENSG00000183036	PCP4	163.082	-13.2973	1.50166	-8.85505	8.36e-19	3.35e-17	-11.615	down			ENSG00000183036	PCP4	163.082	-13.2973	1.50166	-8.85505	8.36e-19	3.35e-17	-11.615	down				GOTERM_BP_DIRECT	GO:0006621~protein retention in ER lumen	6	0.0036611325138012313	PDIA3, OS9, KDELR1, GPAA1, KDELR2, KDELR3
	ENSG00000172059	KLF11	99.4771	2.78959	0.315087	8.85339	8.49e-19	3.4e-17	2.75529	up			ENSG00000172059	KLF11	99.4771	2.78959	0.315087	8.85339	8.49e-19	3.4e-17	2.75529	up				GOTERM_BP_DIRECT	GO:0001765~membrane raft assembly	5	0.004105951029530694	ANXA2, RFTN1, FLOT1, EMP2, S100A10
	ENSG00000261780	LINC02582	298.089	11.8908	1.34418	8.84615	9.06e-19	3.62e-17	9.58458	up			ENSG00000261780	LINC02582	298.089	11.8908	1.34418	8.84615	9.06e-19	3.62e-17	9.58458	up				GOTERM_BP_DIRECT	GO:0030206~chondroitin sulfate biosynthetic process	10	0.004167925848339705	CSGALNACT1, CHPF, CHSY1, CHPF2, XYLT2, XYLT1, CHSY3, CSPG4, B3GALT6, DCN
	ENSG00000189334	S100A14	349.955	12.9029	1.459	8.84364	9.27e-19	3.7e-17	10.0589	up			ENSG00000189334	S100A14	349.955	12.9029	1.459	8.84364	9.27e-19	3.7e-17	10.0589	up				GOTERM_BP_DIRECT	GO:0000302~response to reactive oxygen species	13	0.004438076778549183	TXNRD2, GSTP1, GSR, GPX8, NUDT2, PRDX6, SOD3, TXN2, PRDX3, PRDX5, CAT, NOX5, P4HB
	ENSG00000130338	TULP4	256.804	2.93016	0.331448	8.84047	9.53e-19	3.8e-17	2.89083	up			ENSG00000130338	TULP4	256.804	2.93016	0.331448	8.84047	9.53e-19	3.8e-17	2.89083	up				GOTERM_BP_DIRECT	GO:0043066~negative regulation of apoptotic process	83	0.00451759250440951	CDKN1A, RARG, CDKN1B, CITED2, FHL2, HSPB1, TRIAP1, PARK7, AATF, PHB2, YBX3, CYR61, GLI3, GLI2, AQP1, MYDGF, PIDD1, CCND2, ARHGDIA, CFL1, ADORA1, TIMP1, NKX3-2, TGM2, PDGFRB, ANXA1, ANXA5, PLAUR, NME2, NGF, YWHAZ, GREM1, HAX1, SMO, DAD1, TRAF6, CAT, RARA,
	ENSG00000213020	ZNF611	142.483	3.17104	0.358926	8.8348	1e-18	3.99e-17	3.12027	up			ENSG00000213020	ZNF611	142.483	3.17104	0.358926	8.8348	1e-18	3.99e-17	3.12027	up				GOTERM_BP_DIRECT	GO:0006635~fatty acid beta-oxidation	14	0.004602544087187653	ACADVL, CPT1A, ECHS1, ECH1, PEX2, ACAT2, ACAT1, HADHB, HADHA, SLC25A17, CPT2, PEX5, HADH, ABCD1
	ENSG00000137809	ITGA11	102.174	-7.55644	0.855448	-8.83332	1.02e-18	4.03e-17	-7.17666	down			ENSG00000137809	ITGA11	102.174	-7.55644	0.855448	-8.83332	1.02e-18	4.03e-17	-7.17666	down				GOTERM_BP_DIRECT	GO:0042493~response to drug	59	0.004615716858532216	SRP19, CDKN1A, CDKN1B, NDUFA10, SRP54, ABAT, COMT, SRP14, ENO3, TXN2, AQP1, LGALS1, CCND1, MDK, SMPD1, FPGS, TIMP2, TSPO, HADH, B2M, SS18, CPT1A, ANXA1, ITGA3, GIP, HADHA, GNPAT, LOX, DAD1, CAT, SEMA3C, RPN2, SRC, ATP1A1, TYMS, PPOX, LRP8, RELA, CST3, DRD
	ENSG00000173163	COMMD1	264.459	-2.60588	0.295026	-8.83274	1.02e-18	4.05e-17	-2.57792	down			ENSG00000173163	COMMD1	264.459	-2.60588	0.295026	-8.83274	1.02e-18	4.05e-17	-2.57792	down				GOTERM_BP_DIRECT	GO:0006518~peptide metabolic process	7	0.004633175786232495	MIPEP, DNPEP, MME, CPXM1, AEBP1, THOP1, PAM
	ENSG00000059573	ALDH18A1	418.127	-2.5452	0.288257	-8.8296	1.05e-18	4.15e-17	-2.51955	down			ENSG00000059573	ALDH18A1	418.127	-2.5452	0.288257	-8.8296	1.05e-18	4.15e-17	-2.51955	down				GOTERM_BP_DIRECT	GO:0006878~cellular copper ion homeostasis	7	0.004633175786232495	PRNP, APP, MT2A, ARF1, SCO2, CCDC22, ATOX1
	ENSG00000189143	CLDN4	1754.94	10.2126	1.15681	8.82823	1.06e-18	4.2e-17	8.59379	up			ENSG00000189143	CLDN4	1754.94	10.2126	1.15681	8.82823	1.06e-18	4.2e-17	8.59379	up				GOTERM_BP_DIRECT	GO:0050821~protein stabilization	31	0.004714985916857595	CDKN1A, USP27X, STXBP1, TAF9, PARK7, PHB2, CLU, NAPG, TMEM88, FLNA, MSX1, CCT7, TAF9B, GTSE1, HIST1H1B, CCT2, WNT10B, CRTAP, PEX19, CDKN2A, USP2, GTPBP4, PML, SMO, DNAJA3, CALR, IFT46, PFN1, PPIB, GAPDH, PFN2
	ENSG00000141279	NPEPPS	972.493	1.59726	0.181029	8.82323	1.11e-18	4.38e-17	1.59053	up			ENSG00000141279	NPEPPS	972.493	1.59726	0.181029	8.82323	1.11e-18	4.38e-17	1.59053	up				GOTERM_BP_DIRECT	GO:0015012~heparan sulfate proteoglycan biosynthetic process	8	0.004820138977009936	EXT2, NDST1, EXTL2, B3GAT3, GLCE, XYLT2, XYLT1, B3GALT6
	ENSG00000106484	MEST	3652.31	-3.52011	0.399433	-8.81276	1.22e-18	4.8e-17	-3.46875	down			ENSG00000106484	MEST	3652.31	-3.52011	0.399433	-8.81276	1.22e-18	4.8e-17	-3.46875	down				GOTERM_BP_DIRECT	GO:0034504~protein localization to nucleus	11	0.004853577300979829	BMP4, PYGO1, COL1A1, TOR1A, SMO, CNEP1R1, LMNA, MDM2, MSX1, CALR, PLRG1
	ENSG00000230409	TCEA1P2	133.824	2.26606	0.257176	8.81132	1.24e-18	4.86e-17	2.24704	up			ENSG00000230409	TCEA1P2	133.824	2.26606	0.257176	8.81132	1.24e-18	4.86e-17	2.24704	up				GOTERM_BP_DIRECT	GO:0060325~face morphogenesis	11	0.004853577300979829	COL1A1, TGFB1, RRAS, DLX5, MMP2, LEF1, NOG, PAX9, ARID5B, MSX1, DKK1
	ENSG00000138759	FRAS1	215.898	2.67022	0.303215	8.80638	1.29e-18	5.07e-17	2.6395	up			ENSG00000138759	FRAS1	215.898	2.67022	0.303215	8.80638	1.29e-18	5.07e-17	2.6395	up				GOTERM_BP_DIRECT	GO:0048013~ephrin receptor signaling pathway	22	0.004965660934450023	EPHB6, ACTR3, SS18, SRC, MMP2, ARPC1A, AP2A1, ARPC5, EFNA4, ACTB, ACTG1, APH1A, NCSTN, SIPA1L1, ARPC2, ARPC3, CHN1, AP2S1, EPHB2, HRAS, AP2M1, EPHA2
	ENSG00000111843	TMEM14C	683.76	-1.65357	0.187953	-8.79781	1.4e-18	5.46e-17	-1.64589	down			ENSG00000111843	TMEM14C	683.76	-1.65357	0.187953	-8.79781	1.4e-18	5.46e-17	-1.64589	down				GOTERM_BP_DIRECT	GO:0090263~positive regulation of canonical Wnt signaling pathway	28	0.005372020295040206	PSMD10, AMER1, DLX5, PSMD13, SRC, PSMB10, PSMD8, PSMB6, PSMB4, PSMB5, PSMD4, UBB, PSMB3, DVL2, PSMF1, WLS, WNT10B, CAV1, NLE1, SULF2, PSMA5, COL1A1, PSMC3, PSMA1, PSMC1, PSMC2, PSME1, PSME2
	ENSG00000151176	PLBD2	379.962	-2.17625	0.247438	-8.79515	1.43e-18	5.58e-17	-2.15948	down			ENSG00000151176	PLBD2	379.962	-2.17625	0.247438	-8.79515	1.43e-18	5.58e-17	-2.15948	down				GOTERM_BP_DIRECT	GO:0006027~glycosaminoglycan catabolic process	10	0.005614984131385849	HGSNAT, SDC4, NAGLU, GPC1, SDC3, SDC1, IDS, GPC6, GNS, SGSH
	ENSG00000110717	NDUFS8	1131.93	-1.3887	0.157975	-8.79063	1.49e-18	5.8e-17	-1.38428	down			ENSG00000110717	NDUFS8	1131.93	-1.3887	0.157975	-8.79063	1.49e-18	5.8e-17	-1.38428	down				GOTERM_BP_DIRECT	GO:0006687~glycosphingolipid metabolic process	14	0.00568016370962422	CTSA, ARSA, ASAH1, HEXB, HEXA, GBA, SMPD1, ARSJ, ARSK, NEU1, BAX, ARSI, ST6GALNAC3, ARSE
	ENSG00000114120	SLC25A36	389.719	1.94887	0.222835	8.74578	2.21e-18	8.63e-17	1.93728	up			ENSG00000114120	SLC25A36	389.719	1.94887	0.222835	8.74578	2.21e-18	8.63e-17	1.93728	up				GOTERM_BP_DIRECT	GO:0006613~cotranslational protein targeting to membrane	6	0.006504483758121706	SRP19, TRAM1, SSR2, SRPRA, SSR1, SRP14
	ENSG00000129682	FGF13	201.391	4.26823	0.488282	8.74131	2.3e-18	8.96e-17	4.13695	up			ENSG00000129682	FGF13	201.391	4.26823	0.488282	8.74131	2.3e-18	8.96e-17	4.13695	up				GOTERM_BP_DIRECT	GO:0007040~lysosome organization	12	0.006717393619163463	SCARB2, VPS18, NAGLU, HEXB, GAA, HPS1, TFEB, TMEM106B, TPP1, ACP2, LAMTOR1, CLN6
	ENSG00000145358	DDIT4L	71.3777	5.95643	0.681464	8.74065	2.32e-18	9e-17	5.61572	up			ENSG00000145358	DDIT4L	71.3777	5.95643	0.681464	8.74065	2.32e-18	9e-17	5.61572	up				GOTERM_BP_DIRECT	GO:0042542~response to hydrogen peroxide	15	0.006865591070233382	PDGFRB, SRC, BAD, GLRX2, EEF2, APTX, PRDX3, COL1A1, FOSL1, STK25, STK26, FKBP1B, CAT, SDC1, ADA
	ENSG00000070961	ATP2B1	882.646	2.6249	0.300319	8.74039	2.32e-18	9e-17	2.59074	up			ENSG00000070961	ATP2B1	882.646	2.6249	0.300319	8.74039	2.32e-18	9e-17	2.59074	up				GOTERM_BP_DIRECT	GO:0031293~membrane protein intracellular domain proteolysis	8	0.006971020242292926	APH1A, NCSTN, TGFB1, TRAF6, RHBDD1, HM13, MBTPS2, RELA
	ENSG00000237268	AC092447.7	362.59	11.6171	1.33115	8.7271	2.61e-18	1.01e-16	9.20311	up			ENSG00000237268	AC092447.7	362.59	11.6171	1.33115	8.7271	2.61e-18	1.01e-16	9.20311	up				GOTERM_BP_DIRECT	GO:0007067~mitotic nuclear division	49	0.00711168824074139	CETN2, CLTA, TRIOBP, SEPT7, PTTG1, NUF2, PBK, LZTS2, DYNLT1, HGF, NSMCE2, SIRT2, HAUS2, GEM, SEPT2, HAUS1, CDC25B, ZW10, BIRC5, MAPRE3, ARL8A, ANAPC13, CDCA3, DCTN2, ANAPC16, DCTN3, NEDD9, SNX33, PKMYT1, NSL1, AURKB, AURKA, SKA2, RPS3, SNX9, SAC3D1, HMGA2
	ENSG00000171596	NMUR1	8.16798	22.2527	2.55336	8.71508	2.91e-18	1.12e-16	3.301	up			ENSG00000171596	NMUR1	8.16798	22.2527	2.55336	8.71508	2.91e-18	1.12e-16	3.301	up				GOTERM_BP_DIRECT	GO:0043101~purine-containing compound salvage	7	0.0071820561027652425	DGUOK, GMPR2, ADK, HPRT1, DCK, ADA, APRT
	ENSG00000153201	RANBP2	552.858	2.60009	0.29843	8.71256	2.97e-18	1.15e-16	2.57186	up			ENSG00000153201	RANBP2	552.858	2.60009	0.29843	8.71256	2.97e-18	1.15e-16	2.57186	up				GOTERM_BP_DIRECT	GO:0007517~muscle organ development	22	0.007526424536596125	ACHE, CD164, TAGLN, FHL1, USP2, TCF12, FHL3, AEBP1, SRI, JPH1, MAPK12, COPRS, SMTN, LMNA, ITGA11, COL6A3, SPEG, MSX1, SOX6, BVES, EMD, EID2B
	ENSG00000141349	G6PC3	839.992	-2.71267	0.311412	-8.71086	3.02e-18	1.16e-16	-2.68262	down			ENSG00000141349	G6PC3	839.992	-2.71267	0.311412	-8.71086	3.02e-18	1.16e-16	-2.68262	down				GOTERM_BP_DIRECT	GO:0015031~protein transport	72	0.008312092422810642	MCFD2, TRAM1, ARF1, DENND1A, SNX12, ARRB2, CHMP1A, TMED3, BBS9, BBS7, TMED7, AP5S1, ADAMTS9, BBS4, TMED4, GABARAPL2, TMED9, COG4, COPZ2, COMMD1, ACTN4, COPZ1, ARFGAP1, BET1L, SCAMP3, RABEP1, PITPNM1, RAB36, RP2, ZW10, KDELR2, KDELR3, SEC22B, CHMP7, SFT2D1
	ENSG00000162734	PEA15	468.73	-2.65073	0.304457	-8.70644	3.14e-18	1.21e-16	-2.62115	down			ENSG00000162734	PEA15	468.73	-2.65073	0.304457	-8.70644	3.14e-18	1.21e-16	-2.62115	down				GOTERM_BP_DIRECT	GO:0006296~nucleotide-excision repair, DNA incision, 5'-to lesion	12	0.008405576022911785	POLD4, PCNA, UBB, NTHL1, RFC2, ERCC1, RPA3, POLD2, XPA, GTF2H1, RBX1, DDB2
	ENSG00000152939	MARVELD2	327.895	9.34947	1.07394	8.70576	3.15e-18	1.21e-16	8.05225	up			ENSG00000152939	MARVELD2	327.895	9.34947	1.07394	8.70576	3.15e-18	1.21e-16	8.05225	up				GOTERM_BP_DIRECT	GO:0045860~positive regulation of protein kinase activity	14	0.008434372849656074	MAP2K3, CDKN1A, SDC4, CSF1, RPLP1, PRKAG1, PRKAG2, VLDLR, CYR61, CDC25B, RELN, CDK5, SNX9, DDR2
	ENSG00000106302	HYAL4	136.383	11.4915	1.321	8.69908	3.35e-18	1.28e-16	9.23535	up			ENSG00000106302	HYAL4	136.383	11.4915	1.321	8.69908	3.35e-18	1.28e-16	9.23535	up				GOTERM_BP_DIRECT	GO:0097191~extrinsic apoptotic signaling pathway	13	0.008505246264655583	WWOX, TGFB1, TNFRSF12A, PARP2, BAD, TRADD, PML, RNF41, MLLT11, FAS, BAX, FADD, TLR3
	ENSG00000099994	SUSD2	1371.09	5.9356	0.682832	8.69263	3.54e-18	1.35e-16	5.61269	up			ENSG00000099994	SUSD2	1371.09	5.9356	0.682832	8.69263	3.54e-18	1.35e-16	5.61269	up				GOTERM_BP_DIRECT	GO:0060348~bone development	13	0.008505246264655583	AMER1, VKORC1, SPARC, SLC38A10, TULP3, SULF1, PAPSS2, SULF2, HSD17B1, PDGFC, PLS3, PPIB, TRIM45
	ENSG00000248347	AC120036.1	97.5325	11.4634	1.31978	8.6859	3.76e-18	1.43e-16	9.73622	up			ENSG00000248347	AC120036.1	97.5325	11.4634	1.31978	8.6859	3.76e-18	1.43e-16	9.73622	up				GOTERM_BP_DIRECT	GO:0016255~attachment of GPI anchor to protein	5	0.008548007929159253	PIGS, PIGU, PIGT, GPAA1, PLAUR
	ENSG00000151748	SAV1	273.764	2.40826	0.277319	8.68407	3.82e-18	1.45e-16	2.3847	up			ENSG00000151748	SAV1	273.764	2.40826	0.277319	8.68407	3.82e-18	1.45e-16	2.3847	up				GOTERM_BP_DIRECT	GO:0035065~regulation of histone acetylation	5	0.008548007929159253	PYGO1, FLCN, PYGO2, EID1, MYOCD
	ENSG00000175354	PTPN2	569.607	1.43023	0.164698	8.68397	3.82e-18	1.45e-16	1.42524	up			ENSG00000175354	PTPN2	569.607	1.43023	0.164698	8.68397	3.82e-18	1.45e-16	1.42524	up				GOTERM_BP_DIRECT	GO:0048642~negative regulation of skeletal muscle tissue development	5	0.008548007929159253	TGFB1, TSC22D3, USP2, YBX3, DKK1
	ENSG00000139684	ESD	577.961	-2.56354	0.295305	-8.68099	3.92e-18	1.49e-16	-2.53525	down			ENSG00000139684	ESD	577.961	-2.56354	0.295305	-8.68099	3.92e-18	1.49e-16	-2.53525	down				GOTERM_BP_DIRECT	GO:0043154~negative regulation of cysteine-type endopeptidase activity involved in apoptotic process	18	0.009874050729999433	IGBP1, BEX3, SRC, HGF, SIAH2, LEF1, IFI6, TRIAP1, ARRB2, NGF, AQP1, PRDX3, PRDX5, DNAJA3, MDM2, BIRC5, CD44, SNCA
	ENSG00000130638	ATXN10	718.632	-1.93002	0.222379	-8.67895	3.99e-18	1.52e-16	-1.91916	down			ENSG00000130638	ATXN10	718.632	-1.93002	0.222379	-8.67895	3.99e-18	1.52e-16	-1.91916	down				GOTERM_BP_DIRECT	GO:0071526~semaphorin-plexin signaling pathway	11	0.010194509822868366	SEMA5A, NRP1, SEMA3C, SEMA3D, ARHGDIA, SEMA4C, PLXNB2, FLNA, SEMA4F, MET, PLXNA4
	ENSG00000272398	CD24	1736.16	1.90726	0.219819	8.67651	4.08e-18	1.55e-16	1.89841	up			ENSG00000272398	CD24	1736.16	1.90726	0.219819	8.67651	4.08e-18	1.55e-16	1.89841	up				GOTERM_BP_DIRECT	GO:0070555~response to interleukin-1	11	0.010194509822868366	GHR, IGBP1, ANXA1, IRAK1, IL1R1, SRC, TRAF6, TAF9, ETS1, RELA, SNCA
	ENSG00000093144	ECHDC1	243.794	10.4993	1.21012	8.67623	4.09e-18	1.55e-16	8.1061	up			ENSG00000093144	ECHDC1	243.794	10.4993	1.21012	8.67623	4.09e-18	1.55e-16	8.1061	up				GOTERM_BP_DIRECT	GO:0000413~protein peptidyl-prolyl isomerization	13	0.010367058300474607	FKBP11, FKBP10, FKBP2, FKBP14, FKBP1A, FKBP1B, PPIF, FKBP7, PPIE, PPIB, FKBP4, FKBP3, PPIC
	ENSG00000113621	TXNDC15	144.678	-2.66408	0.307104	-8.67483	4.14e-18	1.56e-16	-2.63719	down			ENSG00000113621	TXNDC15	144.678	-2.66408	0.307104	-8.67483	4.14e-18	1.56e-16	-2.63719	down				GOTERM_BP_DIRECT	GO:0010811~positive regulation of cell-substrate adhesion	12	0.010404477879487884	VTN, HACD1, CCDC80, FOXF1, ITGA3, PRKCE, AGR2, ARL2, ITGA5, FBLN2, CYR61, PPM1F
	ENSG00000129351	ILF3	2799.17	1.25225	0.144353	8.67492	4.14e-18	1.56e-16	1.2488	up			ENSG00000129351	ILF3	2799.17	1.25225	0.144353	8.67492	4.14e-18	1.56e-16	1.2488	up				GOTERM_BP_DIRECT	GO:0033683~nucleotide-excision repair, DNA incision	12	0.010404477879487884	POLD4, PCNA, UBB, RFC2, ERCC1, RPA3, POLD2, XPA, GTF2H1, FAN1, RBX1, DDB2
	ENSG00000197329	PELI1	283.843	2.80686	0.32357	8.67468	4.15e-18	1.56e-16	2.76897	up			ENSG00000197329	PELI1	283.843	2.80686	0.32357	8.67468	4.15e-18	1.56e-16	2.76897	up				GOTERM_BP_DIRECT	GO:0030574~collagen catabolic process	17	0.010485811224440587	COL15A1, MMP1, MMP2, MMP10, MRC2, COL1A1, MMP11, COL5A1, ADAM15, CTSL, COL6A2, COL5A2, COL6A1, COL4A5, COL6A3, CTSD, CTSB
	ENSG00000249532	AC106864.1	197.256	10.9287	1.25999	8.67362	4.19e-18	1.57e-16	9.28318	up			ENSG00000249532	AC106864.1	197.256	10.9287	1.25999	8.67362	4.19e-18	1.57e-16	9.28318	up				GOTERM_BP_DIRECT	GO:0016254~preassembly of GPI anchor in ER membrane	7	0.01060746955859849	PIGC, DPM2, PIGQ, PIGP, PIGM, PIGF, PIGH
	ENSG00000132824	SERINC3	903.406	-1.47249	0.169927	-8.66546	4.5e-18	1.69e-16	-1.46877	down			ENSG00000132824	SERINC3	903.406	-1.47249	0.169927	-8.66546	4.5e-18	1.69e-16	-1.46877	down				GOTERM_BP_DIRECT	GO:0019886~antigen processing and presentation of exogenous peptide antigen via MHC class II	22	0.011071490011842485	DYNC1I2, ARF1, DCTN2, DCTN3, CLTA, AP2A1, DYNC2LI1, HLA-DMA, ACTR1A, ACTR1B, CTSL, TRAF6, CANX, AP2S1, AP1S1, SEC24D, OSBPL1A, CTSD, AP2M1, LGMN, AP1M1, SPTBN2
	ENSG00000105289	TJP3	337.536	10.5584	1.2187	8.66364	4.57e-18	1.71e-16	8.24168	up			ENSG00000105289	TJP3	337.536	10.5584	1.2187	8.66364	4.57e-18	1.71e-16	8.24168	up				GOTERM_BP_DIRECT	GO:0051216~cartilage development	16	0.011083393470524037	FBXW4, BBS2, CSGALNACT1, DLX2, LUM, NOG, TYMS, SULF1, HIF1A, SULF2, ZEB1, CREB3L2, TIMP1, SOX6, PITX1, CD44
	ENSG00000197446	CYP2F1	5.36333	23.8127	2.75129	8.65507	4.93e-18	1.84e-16	2.97596	up			ENSG00000197446	CYP2F1	5.36333	23.8127	2.75129	8.65507	4.93e-18	1.84e-16	2.97596	up				GOTERM_BP_DIRECT	GO:0009954~proximal/distal pattern formation	9	0.011401034939677797	HOXA10, GREM1, DLX2, CHSY1, HOXC11, GLI3, HOXC10, GLI2, HOXA11
	ENSG00000124172	ATP5F1E	1603.22	-1.6276	0.188061	-8.65465	4.94e-18	1.85e-16	-1.62155	down			ENSG00000124172	ATP5F1E	1603.22	-1.6276	0.188061	-8.65465	4.94e-18	1.85e-16	-1.62155	down				GOTERM_BP_DIRECT	GO:0043434~response to peptide hormone	13	0.012528751130414462	BTG2, CDKN1B, ANXA1, SPARC, IRS1, GNAI1, GIP, CTGF, COL1A1, NEFL, TIMP1, EIF2B1, CD55
	ENSG00000171055	FEZ2	304.212	2.93034	0.338636	8.65335	5e-18	1.86e-16	2.88936	up			ENSG00000171055	FEZ2	304.212	2.93034	0.338636	8.65335	5e-18	1.86e-16	2.88936	up				GOTERM_BP_DIRECT	GO:0001837~epithelial to mesenchymal transition	11	0.012717296945805718	TGFB1, HGF, LEF1, NOG, RFLNB, LOXL3, HMGA2, SNAI2, S100A4, HIF1A, LOXL2
	ENSG00000164291	ARSK	129.484	-4.13898	0.478337	-8.65284	5.02e-18	1.87e-16	-4.03583	down			ENSG00000164291	ARSK	129.484	-4.13898	0.478337	-8.65284	5.02e-18	1.87e-16	-4.03583	down				GOTERM_BP_DIRECT	GO:0030199~collagen fibril organization	12	0.012748421168900147	GREM1, COL1A1, MMP11, COL5A1, ANXA2, LOX, LUM, COL5A2, PLOD3, FMOD, LOXL2, DDR2
	ENSG00000196350	ZNF729	234.562	10.6041	1.22668	8.64454	5.4e-18	2.01e-16	8.75433	up			ENSG00000196350	ZNF729	234.562	10.6041	1.22668	8.64454	5.4e-18	2.01e-16	8.75433	up				GOTERM_BP_DIRECT	GO:0007507~heart development	37	0.014037809395101072	NRP2, SPARC, PCNA, SHC1, CITED2, TCF25, SHOX2, CACNA1C, MOSPD3, SRI, HSPB11, GLI3, ZFP36L1, GLI2, GYS1, PDLIM3, EDNRA, POFUT1, DVL2, NKX2-5, BVES, NKX3-1, TGFB1, KCNJ8, ITGA3, FOXF1, DAW1, MICAL2, NFATC4, JMJD6, ADAM19, LOX, HAND2, HAND1, RBM20, PAM, EIF4
	ENSG00000047849	MAP4	1205.39	1.65663	0.191797	8.63741	5.75e-18	2.13e-16	1.64918	up			ENSG00000047849	MAP4	1205.39	1.65663	0.191797	8.63741	5.75e-18	2.13e-16	1.64918	up				GOTERM_BP_DIRECT	GO:0016197~endosomal transport	17	0.014114359560941828	VPS4A, SNF8, SNX33, NSG1, SNX18, UBB, BLOC1S1, SNX17, RAB13, CHMP2A, SNX9, ANXA8, CHMP7, SQSTM1, STAM2, AP5S1, VPS25
	ENSG00000185262	UBALD2	66.1603	5.80516	0.67227	8.63516	5.86e-18	2.17e-16	5.49054	up			ENSG00000185262	UBALD2	66.1603	5.80516	0.67227	8.63516	5.86e-18	2.17e-16	5.49054	up				GOTERM_BP_DIRECT	GO:0046686~response to cadmium ion	9	0.014804850982914603	PRNP, CDKN1B, SPARC, PCNA, GSS, HAAO, CAT, CDK1, B2M
	ENSG00000105974	CAV1	304.581	-7.85382	0.909629	-8.63409	5.92e-18	2.19e-16	-7.01936	down			ENSG00000105974	CAV1	304.581	-7.85382	0.909629	-8.63409	5.92e-18	2.19e-16	-7.01936	down				GOTERM_BP_DIRECT	GO:0002181~cytoplasmic translation	9	0.014804850982914603	RPLP0P6, RPLP1, EIF3J, RPLP0, RPLP2, RPL8, FTSJ1, RPL6, RPL7
	ENSG00000170464	DNAJC18	57.6668	-4.38785	0.508527	-8.62855	6.21e-18	2.29e-16	-4.25298	down			ENSG00000170464	DNAJC18	57.6668	-4.38785	0.508527	-8.62855	6.21e-18	2.29e-16	-4.25298	down				GOTERM_BP_DIRECT	GO:0032418~lysosome localization	7	0.015046398683779787	SNAPIN, BLOC1S1, BLOC1S2, RAB34, TMEM106B, HPS6, LAMTOR1
	ENSG00000081181	ARG2	150.155	-4.20378	0.487416	-8.62462	6.43e-18	2.37e-16	-4.08369	down			ENSG00000081181	ARG2	150.155	-4.20378	0.487416	-8.62462	6.43e-18	2.37e-16	-4.08369	down				GOTERM_BP_DIRECT	GO:0000209~protein polyubiquitination	37	0.015227703164325009	PSMD10, PSMD13, UBE2D2, FBXO22, PSMB10, UBE2L3, PSMD8, PSMB6, PSMB4, PSMB5, PSMD4, UBB, HECTD2, PSMB3, RNF217, PSMF1, RNF152, CDKN2A, AMFR, SIAH2, LNPEP, RNF41, DDB2, RBX1, PSMA5, SPSB1, PSMC3, PSMA1, PSMC1, TRAF6, PSMC2, PSME1, ERCC8, PSME2, RBCK1, TRIM3
	ENSG00000100097	LGALS1	2534.54	-3.67359	0.426199	-8.61942	6.73e-18	2.48e-16	-3.60749	down			ENSG00000100097	LGALS1	2534.54	-3.67359	0.426199	-8.61942	6.73e-18	2.48e-16	-3.60749	down				GOTERM_BP_DIRECT	GO:0006108~malate metabolic process	5	0.015263360554954662	FH, MDH1, MDH2, ME2, MDH1B
	ENSG00000108306	FBXL20	141.047	3.30912	0.384005	8.61739	6.85e-18	2.52e-16	3.24875	up			ENSG00000108306	FBXL20	141.047	3.30912	0.384005	8.61739	6.85e-18	2.52e-16	3.24875	up				GOTERM_BP_DIRECT	GO:0034551~mitochondrial respiratory chain complex III assembly	5	0.015263360554954662	UQCRB, UQCC3, UQCC2, UQCR10, BCS1L
	ENSG00000126709	IFI6	1244.93	-4.46658	0.518814	-8.60922	7.36e-18	2.7e-16	-4.30926	down			ENSG00000126709	IFI6	1244.93	-4.46658	0.518814	-8.60922	7.36e-18	2.7e-16	-4.30926	down				GOTERM_BP_DIRECT	GO:0060346~bone trabecula formation	5	0.015263360554954662	FBN2, COL1A1, WNT10B, MMP2, THBS3
	ENSG00000163286	ALPG	2534.97	5.49705	0.63867	8.60703	7.5e-18	2.75e-16	5.23284	up			ENSG00000163286	ALPG	2534.97	5.49705	0.63867	8.60703	7.5e-18	2.75e-16	5.23284	up				GOTERM_BP_DIRECT	GO:0051017~actin filament bundle assembly	10	0.015520376611433368	BAIAP2L1, ACTN1, DPYSL3, NEDD9, PLS3, ACTN4, BAIAP2, RHOD, CORO1B, ADD2
	ENSG00000174640	SLCO2A1	190.638	12.6891	1.47435	8.60657	7.53e-18	2.75e-16	10.0145	up			ENSG00000174640	SLCO2A1	190.638	12.6891	1.47435	8.60657	7.53e-18	2.75e-16	10.0145	up				GOTERM_BP_DIRECT	GO:0010447~response to acidic pH	6	0.016156188808120565	SRC, SST, SERPINF1, GIP, ASIC1, LGMN
	ENSG00000143155	TIPRL	363.396	-1.39488	0.162104	-8.60487	7.64e-18	2.79e-16	-1.39077	down			ENSG00000143155	TIPRL	363.396	-1.39488	0.162104	-8.60487	7.64e-18	2.79e-16	-1.39077	down				GOTERM_BP_DIRECT	GO:0042340~keratan sulfate catabolic process	6	0.016156188808120565	LUM, HEXB, HEXA, OGN, FMOD, GNS
	ENSG00000067048	DDX3Y	186.13	-12.5848	1.46261	-8.60433	7.68e-18	2.8e-16	-11.3263	down			ENSG00000067048	DDX3Y	186.13	-12.5848	1.46261	-8.60433	7.68e-18	2.8e-16	-11.3263	down				GOTERM_BP_DIRECT	GO:0006936~muscle contraction	24	0.016593072741949932	GAMT, TPM4, TPM2, PXN, TMOD2, ITGA1, MYL6B, SORBS3, ACTG2, MYL12B, GJC1, FKBP1A, ACTA2, MYL5, MYL6, MYL7, DES, ASPH, CALD1, STBD1, EMD, MYL9, VCL, SNTA1
	ENSG00000163050	COQ8A	162.678	3.25373	0.378182	8.6036	7.73e-18	2.81e-16	3.19644	up			ENSG00000163050	COQ8A	162.678	3.25373	0.378182	8.6036	7.73e-18	2.81e-16	3.19644	up				GOTERM_BP_DIRECT	GO:0006457~protein folding	36	0.018068503837682777	FKBP11, FKBP10, FKBP2, FKBP14, GNAI1, HSP90B1, CLGN, TXN2, GANAB, DNAJB5, RUVBL2, SACS, CCT7, PDIA3, CCT2, TRAP1, ST13, AIP, PDIA6, PDIA5, PDIA4, FKBP1A, RP2, DNAJA3, FKBP1B, CANX, PPIF, FKBP7, PPIE, GNB3, PFDN2, CALR, FKBP4, PFDN5, AARS, PPIC
	ENSG00000204514	ZNF814	171.416	3.43491	0.399475	8.59855	8.07e-18	2.93e-16	3.36266	up			ENSG00000204514	ZNF814	171.416	3.43491	0.399475	8.59855	8.07e-18	2.93e-16	3.36266	up				GOTERM_BP_DIRECT	GO:0009636~response to toxic substance	20	0.01880523258099869	MPST, PDGFRB, CDKN1A, CNP, PON2, GSTP1, XPA, TYMS, DHRS2, INMT, CST3, AIFM1, CDK4, MDM2, CDK1, FAS, BAX, NEFL, SDC1, DRD2
	ENSG00000172936	MYD88	222.416	9.13426	1.06256	8.59646	8.22e-18	2.98e-16	7.89039	up			ENSG00000172936	MYD88	222.416	9.13426	1.06256	8.59646	8.22e-18	2.98e-16	7.89039	up				GOTERM_BP_DIRECT	GO:0042769~DNA damage response, detection of DNA damage	11	0.019129497329925395	POLD4, PCNA, UBB, MRPS35, RFC2, MRPS11, RPA3, POLD2, RPS3, HMGA2, RBX1
	ENSG00000120963	ZNF706	1014	-2.05151	0.238723	-8.59369	8.42e-18	3.05e-16	-2.03624	down			ENSG00000120963	ZNF706	1014	-2.05151	0.238723	-8.59369	8.42e-18	3.05e-16	-2.03624	down				GOTERM_BP_DIRECT	GO:0030100~regulation of endocytosis	10	0.019290509511396943	PTPN1, RAB5B, RAB5C, SNX17, PACSIN2, AP2S1, STON1, SNX12, PACSIN3, ARFGAP1
	ENSG00000185986	SDHAP3	86.576	5.26792	0.613466	8.58716	8.91e-18	3.22e-16	5.03495	up			ENSG00000185986	SDHAP3	86.576	5.26792	0.613466	8.58716	8.91e-18	3.22e-16	5.03495	up				GOTERM_BP_DIRECT	GO:0032355~response to estradiol	21	0.019375535184446506	PDGFRB, POSTN, TGFB1, CDKN1B, ANXA1, PCNA, BAD, GSTP1, PTCH1, EEF2, ETS1, CTGF, GHR, SOCS2, COL1A1, CST3, CCND1, CAT, RARA, CALR, PAM
	ENSG00000008283	CYB561	142.821	4.48338	0.522676	8.57775	9.67e-18	3.49e-16	4.32279	up			ENSG00000008283	CYB561	142.821	4.48338	0.522676	8.57775	9.67e-18	3.49e-16	4.32279	up				GOTERM_BP_DIRECT	GO:0032981~mitochondrial respiratory chain complex I assembly	16	0.020110394052199134	NDUFB10, NDUFB11, NDUFA12, NDUFB4, NDUFA10, NDUFB1, BCS1L, OXA1L, NDUFAF8, NDUFS8, AIFM1, NDUFS4, NDUFAF2, NDUFS2, NDUFAF3, NDUFV3
	ENSG00000151135	TMEM263	242.635	-2.70308	0.315132	-8.57763	9.68e-18	3.49e-16	-2.67834	down			ENSG00000151135	TMEM263	242.635	-2.70308	0.315132	-8.57763	9.68e-18	3.49e-16	-2.67834	down				GOTERM_BP_DIRECT	GO:0035860~glial cell-derived neurotrophic factor receptor signaling pathway	4	0.020414867721318113	GFRA1, SULF1, GFRA2, SULF2
	ENSG00000176014	TUBB6	1734.48	-1.87147	0.218375	-8.56997	1.04e-17	3.73e-16	-1.86085	down			ENSG00000176014	TUBB6	1734.48	-1.87147	0.218375	-8.56997	1.04e-17	3.73e-16	-1.86085	down				GOTERM_BP_DIRECT	GO:0051152~positive regulation of smooth muscle cell differentiation	4	0.020414867721318113	MYOCD, OLFM2, TGFB1, SMARCD3
	ENSG00000161513	FDXR	624.754	-2.96538	0.346072	-8.56867	1.05e-17	3.76e-16	-2.92955	down			ENSG00000161513	FDXR	624.754	-2.96538	0.346072	-8.56867	1.05e-17	3.76e-16	-2.92955	down				GOTERM_BP_DIRECT	GO:0060351~cartilage development involved in endochondral bone morphogenesis	4	0.020414867721318113	GHR, COL1A1, SHOX2, HOXA11
	ENSG00000168958	MFF	643.872	-1.81283	0.211708	-8.56286	1.1e-17	3.95e-16	-1.80313	down			ENSG00000168958	MFF	643.872	-1.81283	0.211708	-8.56286	1.1e-17	3.95e-16	-1.80313	down				GOTERM_BP_DIRECT	GO:0070836~caveola assembly	4	0.020414867721318113	CAV2, CAV1, PACSIN2, EMP2
	ENSG00000126088	UROD	839.169	-2.40565	0.281001	-8.561	1.12e-17	4.01e-16	-2.38298	down			ENSG00000126088	UROD	839.169	-2.40565	0.281001	-8.561	1.12e-17	4.01e-16	-2.38298	down				GOTERM_BP_DIRECT	GO:0010715~regulation of extracellular matrix disassembly	4	0.020414867721318113	DDR1, LRP1, ETS1, DDR2
	ENSG00000157601	MX1	173.128	11.6114	1.35641	8.56036	1.13e-17	4.03e-16	9.32729	up			ENSG00000157601	MX1	173.128	11.6114	1.35641	8.56036	1.13e-17	4.03e-16	9.32729	up				GOTERM_BP_DIRECT	GO:0009157~deoxyribonucleoside monophosphate biosynthetic process	4	0.020414867721318113	DGUOK, TK1, TYMS, DCK
	ENSG00000143452	HORMAD1	144.1	10.7379	1.25442	8.56005	1.13e-17	4.03e-16	8.83998	up			ENSG00000143452	HORMAD1	144.1	10.7379	1.25442	8.56005	1.13e-17	4.03e-16	8.83998	up				GOTERM_BP_DIRECT	GO:0032331~negative regulation of chondrocyte differentiation	7	0.020624358523974193	GREM1, BMP4, RARG, SNAI2, ADAMTS12, NKX3-2, GLI2
	ENSG00000138069	RAB1A	1512.47	-1.20418	0.140839	-8.54999	1.23e-17	4.39e-16	-1.20156	down			ENSG00000138069	RAB1A	1512.47	-1.20418	0.140839	-8.54999	1.23e-17	4.39e-16	-1.20156	down				GOTERM_BP_DIRECT	GO:0043651~linoleic acid metabolic process	7	0.020624358523974193	ELOVL1, FADS2, ELOVL5, ELOVL2, GSTP1, ABCD1, FADS1
	ENSG00000106211	HSPB1	2391.07	-3.00372	0.35139	-8.5481	1.25e-17	4.46e-16	-2.95883	down			ENSG00000106211	HSPB1	2391.07	-3.00372	0.35139	-8.5481	1.25e-17	4.46e-16	-2.95883	down				GOTERM_BP_DIRECT	GO:0042981~regulation of apoptotic process	41	0.020961966601913067	BEX2, ANP32A, MAGED1, SRA1, TRIAP1, ETS1, PIDD1, LGALS1, PEA15, RPS3, HS1BP3, FADD, NAE1, LEFTY2, RELT, RBM10, CTSB, TGFB1, CRADD, BIK, ACTN1, IGFBP3, NME3, NME4, ACTN4, GDF7, TNFRSF1A, NME1, TP53I3, BMP1, HAX1, CDK5, STK26, NOS1AP, SARM1, BAX, BIRC5, TME
	ENSG00000269877	AC008753.3	201.917	6.76014	0.791836	8.5373	1.37e-17	4.88e-16	6.27043	up			ENSG00000269877	AC008753.3	201.917	6.76014	0.791836	8.5373	1.37e-17	4.88e-16	6.27043	up				GOTERM_BP_DIRECT	GO:0010165~response to X-ray	8	0.022875983655225533	IKBIP, CDKN1A, ANXA1, CCND1, XRCC4, XRRA1, ERCC1, ERCC8
	ENSG00000213949	ITGA1	54.4931	-5.81816	0.681552	-8.53664	1.38e-17	4.91e-16	-5.57814	down			ENSG00000213949	ITGA1	54.4931	-5.81816	0.681552	-8.53664	1.38e-17	4.91e-16	-5.57814	down				GOTERM_BP_DIRECT	GO:0043687~post-translational protein modification	8	0.022875983655225533	ARSA, ARSJ, RHBDD1, ARSK, STT3A, ARSI, ARSE, SUMF2
	ENSG00000093072	ADA2	205.248	10.4589	1.22527	8.53604	1.39e-17	4.92e-16	8.20298	up			ENSG00000093072	ADA2	205.248	10.4589	1.22527	8.53604	1.39e-17	4.92e-16	8.20298	up				GOTERM_BP_DIRECT	GO:0006183~GTP biosynthetic process	6	0.023358071946805534	NME7, IMPDH2, NME2, NME3, NME4, NME1
	ENSG00000196199	MPHOSPH8	499.414	2.18196	0.255625	8.5358	1.39e-17	4.93e-16	2.16344	up			ENSG00000196199	MPHOSPH8	499.414	2.18196	0.255625	8.5358	1.39e-17	4.93e-16	2.16344	up				GOTERM_BP_DIRECT	GO:0006536~glutamate metabolic process	6	0.023358071946805534	GOT1, FPGS, GOT2, NAGS, ALDH18A1, GGT1
	ENSG00000138400	MDH1B	7.47434	-19.5103	2.28623	-8.53385	1.42e-17	5e-16	-0.84789	down			ENSG00000138400	MDH1B	7.47434	-19.5103	2.28623	-8.53385	1.42e-17	5e-16	-0.84789	down				GOTERM_BP_DIRECT	GO:0036109~alpha-linolenic acid metabolic process	6	0.023358071946805534	ELOVL1, FADS2, ELOVL5, ELOVL2, ABCD1, FADS1
	ENSG00000102931	ARL2BP	75.173	-6.40358	0.750756	-8.5295	1.47e-17	5.19e-16	-6.03797	down			ENSG00000102931	ARL2BP	75.173	-6.40358	0.750756	-8.5295	1.47e-17	5.19e-16	-6.03797	down				GOTERM_BP_DIRECT	GO:0034975~protein folding in endoplasmic reticulum	6	0.023358071946805534	PDIA3, EMC1, CANX, DNAJC10, CALR, HSP90B1
	ENSG00000100321	SYNGR1	218.428	-5.10282	0.598279	-8.52917	1.47e-17	5.19e-16	-4.88384	down			ENSG00000100321	SYNGR1	218.428	-5.10282	0.598279	-8.52917	1.47e-17	5.19e-16	-4.88384	down				GOTERM_BP_DIRECT	GO:0015991~ATP hydrolysis coupled proton transport	10	0.023680758433082254	ATP6AP1L, ATP6V0E1, ATP6AP1, ATP1A4, TCIRG1, ATP1A1, ATP6V1E1, ATP6V0D1, ATP12A, ATP6V1F
	ENSG00000196230	TUBB	11080.3	-1.13813	0.133588	-8.51969	1.6e-17	5.63e-16	-1.1352	down			ENSG00000196230	TUBB	11080.3	-1.13813	0.133588	-8.51969	1.6e-17	5.63e-16	-1.1352	down				GOTERM_BP_DIRECT	GO:0048678~response to axon injury	9	0.02371799475102239	CST3, LGALS1, DPYSL3, CDK1, BAX, DRD2, MATN2, TXN2, GIP
	ENSG00000204634	TBC1D8	120.765	4.09843	0.4811	8.51886	1.61e-17	5.66e-16	3.97077	up			ENSG00000204634	TBC1D8	120.765	4.09843	0.4811	8.51886	1.61e-17	5.66e-16	3.97077	up				GOTERM_BP_DIRECT	GO:0006891~intra-Golgi vesicle-mediated transport	9	0.02371799475102239	NSF, GABARAPL2, COPA, GOSR2, COPB1, RAB6B, COPZ1, NAPG, VTI1B
	ENSG00000198663	C6orf89	234.563	-2.22457	0.261353	-8.51172	1.71e-17	6.01e-16	-2.2067	down			ENSG00000198663	C6orf89	234.563	-2.22457	0.261353	-8.51172	1.71e-17	6.01e-16	-2.2067	down				GOTERM_BP_DIRECT	GO:0043001~Golgi to plasma membrane protein transport	9	0.02371799475102239	BBS2, NSF, ARFRP1, SYS1, RAB31, VAMP7, RAB34, VAMP4, OPTN
	ENSG00000198794	SCAMP5	138.162	4.92523	0.578715	8.51064	1.73e-17	6.06e-16	4.70089	up			ENSG00000198794	SCAMP5	138.162	4.92523	0.578715	8.51064	1.73e-17	6.06e-16	4.70089	up				GOTERM_BP_DIRECT	GO:0030198~extracellular matrix organization	38	0.023766258295493753	DDR1, FBN2, ITGB1, APP, SPARC, OLFML2B, SERPINE1, TNC, FBLN1, FBLN5, CYR61, LOXL1, VTN, PRDX4, CSGALNACT1, POSTN, COL27A1, ITGA3, LUM, FOXF1, ITGA1, KAZALD1, DCN, COL1A1, CCDC80, COL5A1, LOX, COL6A2, COL5A2, COL6A1, ITGA11, COL4A5, COL6A3, CD47, TGFBI, IT
	ENSG00000175224	ATG13	393.14	2.23836	0.2634	8.49793	1.93e-17	6.74e-16	2.21901	up			ENSG00000175224	ATG13	393.14	2.23836	0.2634	8.49793	1.93e-17	6.74e-16	2.21901	up				GOTERM_BP_DIRECT	GO:0022417~protein maturation by protein folding	5	0.0245451429879344	FKBP1A, PRDX4, FKBP1B, AIP, CALR
	ENSG00000237649	KIFC1	227.782	-2.90821	0.342225	-8.49794	1.93e-17	6.74e-16	-2.85591	down			ENSG00000237649	KIFC1	227.782	-2.90821	0.342225	-8.49794	1.93e-17	6.74e-16	-2.85591	down				GOTERM_BP_DIRECT	GO:0003014~renal system process	5	0.0245451429879344	BMP4, RRM2B, FAS, PKN1, LGMN
	ENSG00000079819	EPB41L2	268.092	3.26546	0.384382	8.49534	1.97e-17	6.88e-16	3.20358	up			ENSG00000079819	EPB41L2	268.092	3.26546	0.384382	8.49534	1.97e-17	6.88e-16	3.20358	up				GOTERM_BP_DIRECT	GO:0006220~pyrimidine nucleotide metabolic process	5	0.0245451429879344	NME2, NME3, NME4, DCK, NME1
	ENSG00000168916	ZNF608	81.4808	5.52393	0.650271	8.49481	1.98e-17	6.9e-16	5.21141	up			ENSG00000168916	ZNF608	81.4808	5.52393	0.650271	8.49481	1.98e-17	6.9e-16	5.21141	up				GOTERM_BP_DIRECT	GO:0030335~positive regulation of cell migration	36	0.024585832218615114	SEMA5A, CEMIP, SEMA3C, TNFAIP6, CSF1, SEMA3D, LEF1, IRS2, FGF1, CYR61, EGFR, MIEN1, PDGFC, RACK1, S1PR1, STX4, HRAS, GTSE1, PDGFRB, SUN2, TGFB1, FOXF1, HGF, SEMA4C, SEMA4F, ACTN4, RHOD, BMP4, COL1A1, CREB3, MYO1C, TRIP6, MYADM, SNAI2, ITGA5, TRIM32
	ENSG00000143126	CELSR2	121.13	6.20876	0.731276	8.49031	2.06e-17	7.16e-16	5.73527	up			ENSG00000143126	CELSR2	121.13	6.20876	0.731276	8.49031	2.06e-17	7.16e-16	5.73527	up				GOTERM_BP_DIRECT	GO:0051301~cell division	62	0.024743707852833897	CETN2, CLTA, TRIOBP, PPP1CB, SEPT9, CCND3, CCND2, PTTG1, CCND1, NUF2, CHMP1A, HMCN1, LZTS2, PELO, DYNLT1, TUBB, PRKCE, NSMCE2, ANXA11, KNSTRN, SIRT2, HAUS2, SEPT2, HAUS1, CDC25B, KIFC1, ZW10, CINP, BIRC5, MAPRE3, ARL8A, ANAPC13, CDCA3, ANAPC16, VPS4A, NED
	ENSG00000110076	NRXN2	67.1918	6.91655	0.814934	8.48725	2.12e-17	7.33e-16	6.35999	up			ENSG00000110076	NRXN2	67.1918	6.91655	0.814934	8.48725	2.12e-17	7.33e-16	6.35999	up				GOTERM_BP_DIRECT	GO:0051603~proteolysis involved in cellular protein catabolic process	13	0.024749304451570864	CTSA, ADAMTS12, PSMB10, PSMB6, PSMB4, PSMB5, PSMA1, CTSL, PSMB3, CAPN2, CPVL, CTSB, LGMN
	ENSG00000177556	ATOX1	593.014	-1.4847	0.17493	-8.48739	2.11e-17	7.33e-16	-1.47946	down			ENSG00000177556	ATOX1	593.014	-1.4847	0.17493	-8.48739	2.11e-17	7.33e-16	-1.47946	down				GOTERM_BP_DIRECT	GO:0002223~stimulatory C-type lectin receptor signaling pathway	23	0.02481398266406983	PSMD10, PSMD13, SRC, UBE2D2, PSMB10, RELA, PSMD8, PSMA5, PSMB6, PSMB4, PSMB5, PSMC3, PSMD4, PSMA1, UBB, PSMB3, PSMC1, TRAF6, PSMC2, PSME1, PSME2, PSMF1, HRAS
	ENSG00000118961	LDAH	146.486	3.24831	0.383136	8.4782	2.29e-17	7.91e-16	3.18419	up			ENSG00000118961	LDAH	146.486	3.24831	0.383136	8.4782	2.29e-17	7.91e-16	3.18419	up				GOTERM_BP_DIRECT	GO:0030036~actin cytoskeleton organization	27	0.027335823876119478	ARPC1A, FHL3, RND3, FGD1, CORO1B, CORO1C, ADD2, SLC9A3R1, CAPZB, CFL1, PACSIN2, ARFIP2, RAC3, WASF1, PDLIM7, SPECC1, IQSEC2, ARHGEF17, RHOG, ARPC5, CORO2B, SHROOM4, PALLD, ITPKA, CDC42EP2, PFN1, PFN2
	ENSG00000144118	RALB	217.623	-3.67647	0.433682	-8.47734	2.3e-17	7.96e-16	-3.59154	down			ENSG00000144118	RALB	217.623	-3.67647	0.433682	-8.47734	2.3e-17	7.96e-16	-3.59154	down				GOTERM_BP_DIRECT	GO:0043065~positive regulation of apoptotic process	54	0.027394669861173088	ITGB1, TOP2A, MTCH1, RARG, TRADD, CLU, ING4, PIDD1, FLCN, AIFM1, SMPD1, RACK1, ARL6IP5, TSPO, TGM2, PHLDA3, PDGFRB, TNFRSF12A, UTP11, IGFBP3, ARHGEF17, NGF, ARHGEF9, TRAF6, KCNMA1, ARHGEF3, SQSTM1, TLR3, ARHGEF6, USP27X, SRC, DDX20, FGD1, APH1A, NCSTN, UB
	ENSG00000125148	MT2A	481.888	-4.59766	0.542376	-8.47689	2.31e-17	7.98e-16	-4.3866	down			ENSG00000125148	MT2A	481.888	-4.59766	0.542376	-8.47689	2.31e-17	7.98e-16	-4.3866	down				GOTERM_BP_DIRECT	GO:0006414~translational elongation	7	0.027451027664611816	EEF1A1, EEF1B2, EEF1A1P5, EEF1D, RPLP1, RPLP2, EEF2
	ENSG00000123595	RAB9A	225.628	-3.32386	0.392166	-8.47564	2.34e-17	8.05e-16	-3.26965	down			ENSG00000123595	RAB9A	225.628	-3.32386	0.392166	-8.47564	2.34e-17	8.05e-16	-3.26965	down				GOTERM_BP_DIRECT	GO:0042384~cilium assembly	26	0.027457539556689566	TTC26, DYNC2LI1, ABLIM1, TCTN2, FLNA, BBS9, BBS7, BBS4, BBS2, OCRL, BBIP1, RPGRIP1L, SEPT2, TTC8, FAM161A, TMEM138, TMEM237, TMEM216, TTC30A, B9D1, WDPCP, CEP41, ATXN10, IFT46, DZIP1, ATP6V0D1
	ENSG00000198538	ZNF28	260.07	2.26586	0.267396	8.4738	2.38e-17	8.17e-16	2.24614	up			ENSG00000198538	ZNF28	260.07	2.26586	0.267396	8.4738	2.38e-17	8.17e-16	2.24614	up				GOTERM_BP_DIRECT	GO:0033209~tumor necrosis factor-mediated signaling pathway	25	0.027517729069342543	PSMD10, PSMD13, TRADD, PSMB10, TXNDC17, PSMD8, PSMB6, PSMB4, PSMB5, PSMD4, UBB, PSMB3, PSMF1, RELT, TNFRSF12A, TNFRSF1A, PSMA5, PSMC3, PSMA1, PSMC1, PSMC2, PSME1, CDIP1, PSME2, FAS
	ENSG00000112902	SEMA5A	93.9451	-8.16438	0.963667	-8.4722	2.41e-17	8.27e-16	-7.4863	down			ENSG00000112902	SEMA5A	93.9451	-8.16438	0.963667	-8.4722	2.41e-17	8.27e-16	-7.4863	down				GOTERM_BP_DIRECT	GO:0008625~extrinsic apoptotic signaling pathway via death domain receptors	11	0.02763590652095144	BEX3, CRADD, BAD, BLOC1S2, TRADD, FAS, BAX, FADD, NGF, GABARAP, TNFRSF1A
	ENSG00000119900	OGFRL1	99.5503	-4.43106	0.523078	-8.47112	2.43e-17	8.34e-16	-4.28137	down			ENSG00000119900	OGFRL1	99.5503	-4.43106	0.523078	-8.47112	2.43e-17	8.34e-16	-4.28137	down				GOTERM_BP_DIRECT	GO:0000165~MAPK cascade	48	0.028384532363422546	PSMD10, SHC1, IRS1, PSMD13, YWHAB, CAMK2A, IRS2, FGF1, PSMB10, EGFR, ZFP36L1, PSMD8, PSMB6, NDST1, PSMB4, PSMB5, PSMD4, UBB, PSMB3, PEA15, NEFL, NCAM1, PSMF1, MAPK6, HRAS, MAPK4, SPTBN2, MAP2K3, PDGFRB, MAP3K3, TGFB1, MAP2K2, RHBDD3, CAV1, GFRA1, MAPK8IP2
	ENSG00000180190	TDRP	278.14	4.99666	0.591105	8.45308	2.84e-17	9.72e-16	4.63862	up			ENSG00000180190	TDRP	278.14	4.99666	0.591105	8.45308	2.84e-17	9.72e-16	4.63862	up				GOTERM_BP_DIRECT	GO:0030433~ER-associated ubiquitin-dependent protein catabolic process	15	0.02854663776109803	AMFR, EDEM2, TMUB1, DERL2, HSP90B1, ERLEC1, NPLOC4, PSMC3, OS9, PSMC1, PSMC2, DNAJC10, SEC61B, RNF185, UBQLN2
	ENSG00000114770	ABCC5	290.382	2.44916	0.289915	8.44782	2.97e-17	1.01e-15	2.42443	up			ENSG00000114770	ABCC5	290.382	2.44916	0.289915	8.44782	2.97e-17	1.01e-15	2.42443	up				GOTERM_BP_DIRECT	GO:0045669~positive regulation of osteoblast differentiation	15	0.02854663776109803	FBN2, WNT10B, ZHX3, JAG1, ATP6AP1, HGF, ATRAID, CYR61, GLI3, ACVR2A, BMP4, CLIC1, PDLIM7, DDR2, CD276
	ENSG00000137145	DENND4C	239.8	2.84227	0.33651	8.4463	3.01e-17	1.03e-15	2.80281	up			ENSG00000137145	DENND4C	239.8	2.84227	0.33651	8.4463	3.01e-17	1.03e-15	2.80281	up				GOTERM_BP_DIRECT	GO:0014070~response to organic cyclic compound	13	0.028838408104313675	G6PD, BTG2, CPT1A, LUM, NEDD8, COMT, TXN2, ACAT1, GIP, NAMPT, CDK1, LONP2, FADS1
	ENSG00000163659	TIPARP	69.8788	4.9687	0.588762	8.43923	3.19e-17	1.09e-15	4.75254	up			ENSG00000163659	TIPARP	69.8788	4.9687	0.588762	8.43923	3.19e-17	1.09e-15	4.75254	up				GOTERM_BP_DIRECT	GO:0032967~positive regulation of collagen biosynthetic process	8	0.02911718645095051	CBX8, PDGFRB, BMP4, PRDX5, TGFB1, RGCC, CREB3L1, CTGF
	ENSG00000204642	HLA-F	135.538	7.59604	0.901204	8.42877	3.49e-17	1.19e-15	6.89055	up			ENSG00000204642	HLA-F	135.538	7.59604	0.901204	8.42877	3.49e-17	1.19e-15	6.89055	up				GOTERM_BP_DIRECT	GO:0016050~vesicle organization	9	0.02934988538484582	SNX1, SNX18, SNX2, CAV2, CAV1, SNX12, SNX9, SNX33, SNX8
	ENSG00000105641	SLC5A5	159.309	5.5982	0.664222	8.42822	3.51e-17	1.19e-15	5.30061	up			ENSG00000105641	SLC5A5	159.309	5.5982	0.664222	8.42822	3.51e-17	1.19e-15	5.30061	up				GOTERM_BP_DIRECT	GO:0045931~positive regulation of mitotic cell cycle	9	0.02934988538484582	APP, DUSP3, POLDIP2, USP2, MDM2, CDK1, BIRC5, CDC25B, NKX3-1
	ENSG00000124610	HIST1H1A	288.023	4.96965	0.589724	8.42707	3.54e-17	1.2e-15	4.74779	up			ENSG00000124610	HIST1H1A	288.023	4.96965	0.589724	8.42707	3.54e-17	1.2e-15	4.74779	up				GOTERM_BP_DIRECT	GO:0006094~gluconeogenesis	12	0.030838295727319262	SLC25A1, G6PC3, TPI1, GOT1, MDH1, MDH2, GOT2, SLC25A10, BPGM, GAPDH, ENO3, ATF3
	ENSG00000110934	BIN2	275.219	10.2885	1.22112	8.42546	3.59e-17	1.22e-15	8.66071	up			ENSG00000110934	BIN2	275.219	10.2885	1.22112	8.42546	3.59e-17	1.22e-15	8.66071	up				GOTERM_BP_DIRECT	GO:0042475~odontogenesis of dentin-containing tooth	14	0.030912391196485315	DLX2, ODAM, LEF1, TNC, GLI3, GLI2, BMP4, SMO, TRAF6, HAND2, HAND1, BAX, MSX1, LHX8
	ENSG00000156500	FAM122C	43.0977	5.08116	0.603294	8.42236	3.69e-17	1.25e-15	4.86644	up			ENSG00000156500	FAM122C	43.0977	5.08116	0.603294	8.42236	3.69e-17	1.25e-15	4.86644	up				GOTERM_BP_DIRECT	GO:0072001~renal system development	6	0.03234474741577337	NUP93, BMP4, SMO, FOXF1, PTCH1, TBX18
	ENSG00000145703	IQGAP2	239.805	4.10037	0.486866	8.42198	3.7e-17	1.25e-15	3.98049	up			ENSG00000145703	IQGAP2	239.805	4.10037	0.486866	8.42198	3.7e-17	1.25e-15	3.98049	up				GOTERM_BP_DIRECT	GO:0001933~negative regulation of protein phosphorylation	15	0.032557341263542414	PRNP, TGFB1, PID1, IGFBP3, STK39, FBLN1, PARK7, ARRB2, CORO1C, FKBP1A, IMPACT, CTDSP2, DNAJC10, MYADM, SNCA
	ENSG00000166206	GABRB3	178.332	10.2373	1.21584	8.41994	3.77e-17	1.27e-15	8.13694	up			ENSG00000166206	GABRB3	178.332	10.2373	1.21584	8.41994	3.77e-17	1.27e-15	8.13694	up				GOTERM_BP_DIRECT	GO:0006487~protein N-linked glycosylation	11	0.03276952215862245	DPM1, ALG8, RPN2, PMM1, DAD1, TUSC3, ENTPD5, MGAT2, MAGT1, B4GALT7, DDOST
	ENSG00000197157	SND1	1507.15	-1.38563	0.164573	-8.41954	3.78e-17	1.27e-15	-1.38214	down			ENSG00000197157	SND1	1507.15	-1.38563	0.164573	-8.41954	3.78e-17	1.27e-15	-1.38214	down				GOTERM_BP_DIRECT	GO:0007264~small GTPase mediated signal transduction	45	0.034499331635644136	RAB1A, RAB5B, ARF1, RAB5C, RASL11B, ARL3, RAB1B, RHOBTB3, ARL2, RND3, PLD2, ARFRP1, RAB40A, YWHAQ, RRAS, NKIRAS2, ARFIP2, RAC3, RAB28, HRAS, RAB6B, RAB8B, RALGPS2, ARL10, SIAH2, RHOG, RABL2B, RAB27A, RHOF, RHOD, GEM, RAB32, RIT1, ARL4A, IFT22, RAB31, RAB3
	ENSG00000139044	B4GALNT3	80.2402	10.6356	1.26328	8.41898	3.8e-17	1.28e-15	8.55834	up			ENSG00000139044	B4GALNT3	80.2402	10.6356	1.26328	8.41898	3.8e-17	1.28e-15	8.55834	up				GOTERM_BP_DIRECT	GO:0009116~nucleoside metabolic process	7	0.03561684621903219	PRPS2, PRPS1, ATIC, FPGS, NME4, DNPH1, APRT
	ENSG00000168256	NKIRAS2	486.633	-1.59345	0.189284	-8.4183	3.82e-17	1.28e-15	-1.58605	down			ENSG00000168256	NKIRAS2	486.633	-1.59345	0.189284	-8.4183	3.82e-17	1.28e-15	-1.58605	down				GOTERM_BP_DIRECT	GO:0045862~positive regulation of proteolysis	7	0.03561684621903219	CYFIP2, ASPH, BAD, FADD, TRIM32, TBC1D10A, CLN6
	ENSG00000104408	EIF3E	2765.98	-1.13539	0.13491	-8.41586	3.9e-17	1.31e-15	-1.13319	down			ENSG00000104408	EIF3E	2765.98	-1.13539	0.13491	-8.41586	3.9e-17	1.31e-15	-1.13319	down				GOTERM_BP_DIRECT	GO:0042098~T cell proliferation	7	0.03561684621903219	FKBP1A, CCND3, NCSTN, CD151, EBI3, FKBP1B, PSMB10
	ENSG00000269416	LINC01224	230.155	10.3047	1.22487	8.4129	4e-17	1.34e-15	8.01578	up			ENSG00000269416	LINC01224	230.155	10.3047	1.22487	8.4129	4e-17	1.34e-15	8.01578	up				GOTERM_BP_DIRECT	GO:0097421~liver regeneration	9	0.035837332457451646	VTN, TGFB1, PCNA, CCND1, TYMS, EGFR, AURKA, SULF2, RPL19
	ENSG00000174953	DHX36	448.75	2.39322	0.284513	8.41162	4.04e-17	1.35e-15	2.37017	up			ENSG00000174953	DHX36	448.75	2.39322	0.284513	8.41162	4.04e-17	1.35e-15	2.37017	up				GOTERM_BP_DIRECT	GO:0006099~tricarboxylic acid cycle	9	0.035837332457451646	CS, FH, MDH1, MDH2, SUCLG1, SDHC, SDHB, DLD, MDH1B
	ENSG00000166681	BEX3	1586.94	-4.69731	0.559348	-8.39783	4.55e-17	1.52e-15	-4.51397	down			ENSG00000166681	BEX3	1586.94	-4.69731	0.559348	-8.39783	4.55e-17	1.52e-15	-4.51397	down				GOTERM_BP_DIRECT	GO:0045737~positive regulation of cyclin-dependent protein serine/threonine kinase activity	8	0.0364120723675081	PSMD10, CCND3, CDKN1B, CCND2, CCND1, CCNH, SRC, MAPRE3
	ENSG00000177697	CD151	1162.32	-2.03972	0.242885	-8.39788	4.55e-17	1.52e-15	-2.02625	down			ENSG00000177697	CD151	1162.32	-2.03972	0.242885	-8.39788	4.55e-17	1.52e-15	-2.02625	down				GOTERM_BP_DIRECT	GO:0051775~response to redox state	5	0.036572249141251775	FKBP1B, GLRX2, ADH5, SIRT2, NPAS2
	ENSG00000140950	TLDC1	140.309	-3.16415	0.376892	-8.39538	4.64e-17	1.55e-15	-3.10067	down			ENSG00000140950	TLDC1	140.309	-3.16415	0.376892	-8.39538	4.64e-17	1.55e-15	-3.10067	down				GOTERM_BP_DIRECT	GO:0048280~vesicle fusion with Golgi apparatus	5	0.036572249141251775	VAMP7, GOSR2, SEC22B, BET1, VTI1B
	ENSG00000116691	MIIP	1003.89	1.91852	0.228536	8.39482	4.67e-17	1.55e-15	1.90626	up			ENSG00000116691	MIIP	1003.89	1.91852	0.228536	8.39482	4.67e-17	1.55e-15	1.90626	up				GOTERM_BP_DIRECT	GO:0035414~negative regulation of catenin import into nucleus	5	0.036572249141251775	FZD1, SLC9A3R1, DACT3, SNAI2, EMD
	ENSG00000065613	SLK	337.502	2.77687	0.330803	8.39434	4.69e-17	1.56e-15	2.7381	up			ENSG00000065613	SLK	337.502	2.77687	0.330803	8.39434	4.69e-17	1.56e-15	2.7381	up				GOTERM_BP_DIRECT	GO:0006163~purine nucleotide metabolic process	5	0.036572249141251775	GMPR2, NME2, NME3, NME4, NME1
	ENSG00000112110	MRPL18	1311.22	1.78987	0.21328	8.39211	4.77e-17	1.58e-15	1.7793	up			ENSG00000112110	MRPL18	1311.22	1.78987	0.21328	8.39211	4.77e-17	1.58e-15	1.7793	up				GOTERM_BP_DIRECT	GO:0045046~protein import into peroxisome membrane	4	0.036723784412583005	PEX16, PEX19, PEX5, RAB8B
	ENSG00000034510	TMSB10	6670.41	1.64132	0.195595	8.39144	4.8e-17	1.59e-15	1.63478	up			ENSG00000034510	TMSB10	6670.41	1.64132	0.195595	8.39144	4.8e-17	1.59e-15	1.63478	up				GOTERM_BP_DIRECT	GO:0031536~positive regulation of exit from mitosis	4	0.036723784412583005	TGFB1, UBE2C, BIRC5, PHB2
	ENSG00000148700	ADD3	388.423	2.64426	0.315113	8.39148	4.8e-17	1.59e-15	2.60474	up			ENSG00000148700	ADD3	388.423	2.64426	0.315113	8.39148	4.8e-17	1.59e-15	2.60474	up				GOTERM_BP_DIRECT	GO:0035542~regulation of SNARE complex assembly	4	0.036723784412583005	VPS18, STXBP1, VPS41, STXBP6
	ENSG00000167306	MYO5B	97.089	5.6934	0.678978	8.38525	5.06e-17	1.67e-15	5.3072	up			ENSG00000167306	MYO5B	97.089	5.6934	0.678978	8.38525	5.06e-17	1.67e-15	5.3072	up				GOTERM_BP_DIRECT	GO:0060536~cartilage morphogenesis	4	0.036723784412583005	HAND2, HAND1, SNAI2, MSX1
	ENSG00000130182	ZSCAN10	442.098	10.786	1.28683	8.38185	5.21e-17	1.72e-15	8.47393	up			ENSG00000130182	ZSCAN10	442.098	10.786	1.28683	8.38185	5.21e-17	1.72e-15	8.47393	up				GOTERM_BP_DIRECT	GO:0072673~lamellipodium morphogenesis	4	0.036723784412583005	SNX1, SNX2, PLEKHO1, WASF1
	ENSG00000169071	ROR2	91.8679	6.25279	0.746618	8.37482	5.53e-17	1.82e-15	5.79136	up			ENSG00000169071	ROR2	91.8679	6.25279	0.746618	8.37482	5.53e-17	1.82e-15	5.79136	up				GOTERM_BP_DIRECT	GO:0051150~regulation of smooth muscle cell differentiation	4	0.036723784412583005	BMP4, MYOCD, ZEB1, FOXF1
	ENSG00000132970	WASF3	50.6718	4.51994	0.540636	8.36041	6.25e-17	2.06e-15	4.35367	up			ENSG00000132970	WASF3	50.6718	4.51994	0.540636	8.36041	6.25e-17	2.06e-15	4.35367	up				GOTERM_BP_DIRECT	GO:0043161~proteasome-mediated ubiquitin-dependent protein catabolic process	38	0.038448581768025986	PSMD10, AMER1, ANAPC16, PSMD13, TNFAIP1, ARRB2, PSMB10, RMND5B, PSMD8, PSMB6, PSMB4, MTA1, PSMB5, PSMD4, UBB, PSMB3, PSMF1, BUB3, GTSE1, UBE2C, SIAH2, PPP2R5C, SIRT2, PML, RBX1, ABTB2, PSMA5, NSFL1C, PSMC3, PSMA1, PSMC1, PSMC2, CDK1, PSME1, ERCC8, PSME2,
	ENSG00000147364	FBXO25	209.356	4.85783	0.581147	8.35904	6.32e-17	2.08e-15	4.64426	up			ENSG00000147364	FBXO25	209.356	4.85783	0.581147	8.35904	6.32e-17	2.08e-15	4.64426	up				GOTERM_BP_DIRECT	GO:0007399~nervous system development	51	0.039129842413804	SEMA5A, GPSM1, ACHE, APP, GMFB, NAB2, VLDLR, BZW2, NAGLU, POFUT1, MDK, SMPD1, ADORA1, DPF3, EPHB2, CSGALNACT1, UTP11, NOG, SIGMAR1, TMOD2, GFRA1, NAV2, GFRA2, DOK5, FEZ1, NINJ1, MPPED2, GAS7, NOTCH2, PRPS1, DLX5, SHOX2, RFNG, BARX2, PCDH18, ST8SIA4, SPOCK
	ENSG00000131459	GFPT2	330.555	-5.79355	0.693578	-8.35313	6.65e-17	2.18e-15	-5.50607	down			ENSG00000131459	GFPT2	330.555	-5.79355	0.693578	-8.35313	6.65e-17	2.18e-15	-5.50607	down				GOTERM_BP_DIRECT	GO:0009952~anterior/posterior pattern specification	18	0.039594726223596194	BTG2, RARG, TULP3, HOXC13, HOXC11, GLI3, HOXC10, ACVR2A, HOXA11, GLI2, HOXA10, HOXB9, SMO, MSX1, HOXC9, HOXB7, HOXC8, HOXC6
	ENSG00000103942	HOMER2	65.5445	10.8541	1.29961	8.35179	6.72e-17	2.2e-15	8.63535	up			ENSG00000103942	HOMER2	65.5445	10.8541	1.29961	8.35179	6.72e-17	2.2e-15	8.63535	up				GOTERM_BP_DIRECT	GO:0001503~ossification	18	0.039594726223596194	ECM1, SLC26A2, SPARC, KAZALD1, EGFR, FSTL3, CTGF, EXT2, MINPP1, TWSG1, BMP1, TRAF6, MGP, COL5A2, CDH11, GPM6B, PDLIM7, DDR2
	ENSG00000142556	ZNF614	121.944	2.63337	0.315406	8.34916	6.88e-17	2.25e-15	2.60051	up			ENSG00000142556	ZNF614	121.944	2.63337	0.315406	8.34916	6.88e-17	2.25e-15	2.60051	up				GOTERM_BP_DIRECT	GO:0006284~base-excision repair	10	0.04102155695737271	FEN1, NTHL1, PARP2, MPG, RPA3, APEX1, XPA, APEX2, XRCC1, HMGA2
	ENSG00000173933	RBM4	180.388	1.67616	0.200812	8.34691	7.01e-17	2.29e-15	1.66739	up			ENSG00000173933	RBM4	180.388	1.67616	0.200812	8.34691	7.01e-17	2.29e-15	1.66739	up				GOTERM_BP_DIRECT	GO:0030501~positive regulation of bone mineralization	10	0.04102155695737271	FBN2, BMP4, WNT10B, TGFB1, ISG15, ADRB2, ATRAID, GPM6B, ACVR2A, CD276
	ENSG00000003989	SLC7A2	736.683	5.6359	0.675282	8.346	7.06e-17	2.3e-15	5.31733	up			ENSG00000003989	SLC7A2	736.683	5.6359	0.675282	8.346	7.06e-17	2.3e-15	5.31733	up				GOTERM_BP_DIRECT	GO:0006636~unsaturated fatty acid biosynthetic process	6	0.04321338634548707	ELOVL1, FADS2, ELOVL5, ELOVL2, DEGS1, FADS1
	ENSG00000159199	ATP5MC1	1025.57	-2.07778	0.248999	-8.34454	7.15e-17	2.33e-15	-2.06205	down			ENSG00000159199	ATP5MC1	1025.57	-2.07778	0.248999	-8.34454	7.15e-17	2.33e-15	-2.06205	down				GOTERM_BP_DIRECT	GO:0045055~regulated exocytosis	6	0.04321338634548707	RIMS1, RAB31, TMED10, CDK5, VPS41, RAB11FIP5
	ENSG00000162413	KLHL21	362.842	2.67761	0.321032	8.34064	7.39e-17	2.4e-15	2.64513	up			ENSG00000162413	KLHL21	362.842	2.67761	0.321032	8.34064	7.39e-17	2.4e-15	2.64513	up				GOTERM_BP_DIRECT	GO:0051604~protein maturation	6	0.04321338634548707	ISCA2, TSPAN15, SNAPIN, TSPAN5, LMF2, LMF1
	ENSG00000152049	KCNE4	70.0431	-9.49169	1.13828	-8.33859	7.52e-17	2.44e-15	-8.90264	down			ENSG00000152049	KCNE4	70.0431	-9.49169	1.13828	-8.33859	7.52e-17	2.44e-15	-8.90264	down				GOTERM_BP_DIRECT	GO:0002474~antigen processing and presentation of peptide antigen via MHC class I	9	0.043225316400924314	PDIA3, ERAP2, CANX, ERAP1, HLA-B, ABCB9, CALR, SEC24D, B2M
	ENSG00000196109	ZNF676	134.909	10.0366	1.20407	8.33557	7.71e-17	2.5e-15	8.19176	up			ENSG00000196109	ZNF676	134.909	10.0366	1.20407	8.33557	7.71e-17	2.5e-15	8.19176	up				GOTERM_BP_DIRECT	GO:0048706~embryonic skeletal system development	9	0.043225316400924314	COL1A1, HOXB9, DEAF1, NOG, SULF1, NKX3-2, ACVR2A, SULF2, HOXC6
	ENSG00000075539	FRYL	204.419	3.03053	0.363697	8.33258	7.91e-17	2.56e-15	2.98084	up			ENSG00000075539	FRYL	204.419	3.03053	0.363697	8.33258	7.91e-17	2.56e-15	2.98084	up				GOTERM_BP_DIRECT	GO:0032880~regulation of protein localization	13	0.043999314029147	PRNP, PTCH1, VPS4A, SEPT2, FKBP1A, TBC1D1, TTC8, TRIM5, ARHGDIA, RACK1, RAB9A, B9D1, WDPCP
	ENSG00000085662	AKR1B1	2970.38	-2.94767	0.353805	-8.33134	7.99e-17	2.59e-15	-2.89977	down			ENSG00000085662	AKR1B1	2970.38	-2.94767	0.353805	-8.33134	7.99e-17	2.59e-15	-2.89977	down				GOTERM_BP_DIRECT	GO:0000070~mitotic sister chromatid segregation	8	0.04481488068384888	DSN1, KIFC1, ZW10, KLHL22, BUB3, KNSTRN, NSL1, NDC80
	ENSG00000092758	COL9A3	530.847	10.0719	1.20896	8.33106	8.01e-17	2.59e-15	8.15628	up			ENSG00000092758	COL9A3	530.847	10.0719	1.20896	8.33106	8.01e-17	2.59e-15	8.15628	up				GOTERM_BP_DIRECT	GO:0043123~positive regulation of I-kappaB kinase/NF-kappaB signaling	31	0.044920073549889965	SLC35B2, ECM1, CANT1, TRADD, LITAF, RELA, LGALS1, IRAK1, UBB, TRIM5, FLNA, FADD, IKBKE, TGM2, WLS, TMED4, MAP3K3, PRKCE, ZDHHC13, TICAM1, ZDHHC17, TIRAP, TNFRSF1A, FKBP1A, EEF1D, TRAF6, S100A4, CCDC22, RBCK1, AJUBA, TRIM32
	ENSG00000102172	SMS	914.855	-2.1124	0.253587	-8.33009	8.08e-17	2.61e-15	-2.09311	down			ENSG00000102172	SMS	914.855	-2.1124	0.253587	-8.33009	8.08e-17	2.61e-15	-2.09311	down				GOTERM_BP_DIRECT	GO:0030163~protein catabolic process	11	0.044963023128708896	PSMC3, PSMC1, PSMC2, PPT1, LONP2, TPP1, LNPEP, UCHL3, CTSD, CLN6, PJA1
	ENSG00000146904	EPHA1	199.658	5.63259	0.676579	8.3251	8.43e-17	2.71e-15	5.29983	up			ENSG00000146904	EPHA1	199.658	5.63259	0.676579	8.3251	8.43e-17	2.71e-15	5.29983	up				GOTERM_BP_DIRECT	GO:0006289~nucleotide-excision repair	11	0.044963023128708896	RAD51D, GTF2H2C, ERCC1, RPA3, CETN2, XPA, ERCC8, MMS19, GTF2H1, FAN1, DDB2
	ENSG00000196233	LCOR	305.896	2.67576	0.321407	8.32515	8.42e-17	2.71e-15	2.64262	up			ENSG00000196233	LCOR	305.896	2.67576	0.321407	8.32515	8.42e-17	2.71e-15	2.64262	up				GOTERM_BP_DIRECT	GO:0031397~negative regulation of protein ubiquitination	11	0.044963023128708896	GNL3L, CDK5, NXN, CAV1, PRKCE, RPS3, TSPO, ISG15, PARK7, ARRB2, GTPBP4
	ENSG00000136068	FLNB	1341.54	2.67171	0.321038	8.32212	8.64e-17	2.78e-15	2.63939	up			ENSG00000136068	FLNB	1341.54	2.67171	0.321038	8.32212	8.64e-17	2.78e-15	2.63939	up				GOTERM_BP_DIRECT	GO:0070527~platelet aggregation	11	0.044963023128708896	FIBP, CSRP1, ACTN1, STXBP1, HSPB1, FLNA, CLIC1, MYL9, VCL, ACTB, ACTG1
	ENSG00000198780	FAM169A	123.399	4.21353	0.50632	8.32188	8.66e-17	2.78e-15	4.08072	up			ENSG00000198780	FAM169A	123.399	4.21353	0.50632	8.32188	8.66e-17	2.78e-15	4.08072	up				GOTERM_BP_DIRECT	GO:0022904~respiratory electron transport chain	7	0.04519061488575421	SCO2, NDUFAF2, ETFRF1, ETFA, D2HGDH, ETFB, SDHB
	ENSG00000119522	DENND1A	484.884	-1.99543	0.239904	-8.31764	8.97e-17	2.87e-15	-1.98745	down			ENSG00000119522	DENND1A	484.884	-1.99543	0.239904	-8.31764	8.97e-17	2.87e-15	-1.98745	down				GOTERM_BP_DIRECT	GO:0051592~response to calcium ion	14	0.04575276060032224	RANBP1, SPARC, PEF1, BAD, PDCD6, CAV1, ANXA11, EGFR, PPP3CA, CCND1, TNNT2, KCNMA1, SDC1, D2HGDH
	ENSG00000277196	AC007325.2	106.338	7.30853	0.878938	8.31517	9.16e-17	2.93e-15	6.66182	up			ENSG00000277196	AC007325.2	106.338	7.30853	0.878938	8.31517	9.16e-17	2.93e-15	6.66182	up				GOTERM_BP_DIRECT	GO:0030855~epithelial cell differentiation	16	0.04788433824295586	FZD1, ACADVL, TAGLN, CPT1A, FZD2, PCNA, DLX5, DNPH1, CNN3, GDF7, DHRS9, TOLLIP, CDK1, TPP1, TAGLN2, CTSB
	ENSG00000128595	CALU	2229.23	-1.76596	0.212593	-8.30677	9.83e-17	3.14e-15	-1.75747	down			ENSG00000128595	CALU	2229.23	-1.76596	0.212593	-8.30677	9.83e-17	3.14e-15	-1.75747	down				GOTERM_BP_DIRECT	GO:0006446~regulation of translational initiation	10	0.04831891016677754	CTIF, EIF3M, DDX1, EIF3I, EIF3J, HSPB1, EIF3E, EIF3F, EIF2B1, EIF4G2
	ENSG00000204866	IGFL2	122.2	-9.99577	1.20448	-8.29883	1.05e-16	3.35e-15	-9.00528	down			ENSG00000204866	IGFL2	122.2	-9.99577	1.20448	-8.29883	1.05e-16	3.35e-15	-9.00528	down				GOTERM_BP_DIRECT	GO:1902255~positive regulation of intrinsic apoptotic signaling pathway by p53 class mediator	3	0.05066402346429237	SH3GLB1, UBB, MSX1
	ENSG00000138413	IDH1	2005.64	2.14091	0.258038	8.29686	1.07e-16	3.4e-15	2.12029	up			ENSG00000138413	IDH1	2005.64	2.14091	0.258038	8.29686	1.07e-16	3.4e-15	2.12029	up				GOTERM_BP_DIRECT	GO:0071899~negative regulation of estrogen receptor binding	3	0.05066402346429237	RUVBL2, LEF1, NKX3-1
	ENSG00000176105	YES1	310.882	2.27862	0.274633	8.29695	1.07e-16	3.4e-15	2.25768	up			ENSG00000176105	YES1	310.882	2.27862	0.274633	8.29695	1.07e-16	3.4e-15	2.25768	up				GOTERM_BP_DIRECT	GO:0003278~apoptotic process involved in heart morphogenesis	3	0.05066402346429237	HAND2, NKX2-5, CYR61
	ENSG00000064547	LPAR2	354.511	3.92977	0.473879	8.29277	1.11e-16	3.51e-15	3.82494	up			ENSG00000064547	LPAR2	354.511	3.92977	0.473879	8.29277	1.11e-16	3.51e-15	3.82494	up				GOTERM_BP_DIRECT	GO:0000271~polysaccharide biosynthetic process	3	0.05066402346429237	NDST1, GLT8D1, GLT8D2
	ENSG00000062038	CDH3	369.377	8.80657	1.06289	8.28549	1.18e-16	3.73e-15	7.50151	up			ENSG00000062038	CDH3	369.377	8.80657	1.06289	8.28549	1.18e-16	3.73e-15	7.50151	up				GOTERM_BP_DIRECT	GO:0097202~activation of cysteine-type endopeptidase activity	5	0.05141442339988262	CYFIP2, ASPH, BAD, FADD, TBC1D10A
	ENSG00000167900	TK1	1026.18	-2.39547	0.289147	-8.28463	1.18e-16	3.75e-15	-2.37105	down			ENSG00000167900	TK1	1026.18	-2.39547	0.289147	-8.28463	1.18e-16	3.75e-15	-2.37105	down				GOTERM_BP_DIRECT	GO:0033234~negative regulation of protein sumoylation	5	0.05141442339988262	PIAS3, GNL3L, HMG20B, HMG20A, PARK7
	ENSG00000264538	SUZ12P1	140.193	2.30694	0.27854	8.28227	1.21e-16	3.82e-15	2.2841	up			ENSG00000264538	SUZ12P1	140.193	2.30694	0.27854	8.28227	1.21e-16	3.82e-15	2.2841	up				GOTERM_BP_DIRECT	GO:0060272~embryonic skeletal joint morphogenesis	5	0.05141442339988262	BMP4, NOG, SHOX2, HOXC11, HOXA11
	ENSG00000126878	AIF1L	759.617	2.80444	0.338615	8.2821	1.21e-16	3.82e-15	2.76861	up			ENSG00000126878	AIF1L	759.617	2.80444	0.338615	8.2821	1.21e-16	3.82e-15	2.76861	up				GOTERM_BP_DIRECT	GO:0010955~negative regulation of protein processing	5	0.05141442339988262	TMEM59, SERPINE2, MDM2, SNX12, GLG1
	ENSG00000012061	ERCC1	318.293	-2.72525	0.329254	-8.27707	1.26e-16	3.98e-15	-2.68496	down			ENSG00000012061	ERCC1	318.293	-2.72525	0.329254	-8.27707	1.26e-16	3.98e-15	-2.68496	down				GOTERM_BP_DIRECT	GO:0030032~lamellipodium assembly	9	0.05155046662571436	ABLIM1, CAPZB, S1PR1, ARFIP2, PARVB, RHOD, AJUBA, VCL, ARHGEF6
	ENSG00000143641	GALNT2	506.341	-1.9574	0.236489	-8.27689	1.26e-16	3.98e-15	-1.94489	down			ENSG00000143641	GALNT2	506.341	-1.9574	0.236489	-8.27689	1.26e-16	3.98e-15	-1.94489	down				GOTERM_BP_DIRECT	GO:0043200~response to amino acid	9	0.05155046662571436	CDKN1B, BAD, SST, GSTP1, GSS, RELA, AARS, CTGF, GIP
	ENSG00000197013	ZNF429	78.6939	4.50998	0.545371	8.26955	1.34e-16	4.23e-15	4.32147	up			ENSG00000197013	ZNF429	78.6939	4.50998	0.545371	8.26955	1.34e-16	4.23e-15	4.32147	up				GOTERM_BP_DIRECT	GO:0000226~microtubule cytoskeleton organization	16	0.05335958567848527	SPECC1, CUL9, SS18, CNP, TUBG1, EML1, GABARAP, UXT, MAP1A, CDK1, NEFL, BIRC5, VAMP4, OBSL1, GAPDH, BBS4
	ENSG00000087074	PPP1R15A	582.171	2.04073	0.246824	8.26794	1.36e-16	4.28e-15	2.02215	up			ENSG00000087074	PPP1R15A	582.171	2.04073	0.246824	8.26794	1.36e-16	4.28e-15	2.02215	up				GOTERM_BP_DIRECT	GO:0001843~neural tube closure	17	0.05369916128319149	RARG, TGFB1, SDC4, CITED2, PTCH1, NOG, SEMA4C, TULP3, BMP4, DEAF1, TRAF6, DVL2, RARA, PLXNB2, TMED2, PFN1, BBS4
	ENSG00000175390	EIF3F	2164.24	-1.5675	0.189653	-8.2651	1.4e-16	4.38e-15	-1.56142	down			ENSG00000175390	EIF3F	2164.24	-1.5675	0.189653	-8.2651	1.4e-16	4.38e-15	-1.56142	down				GOTERM_BP_DIRECT	GO:0050999~regulation of nitric-oxide synthase activity	8	0.054366433896268634	GCHFR, DDAH1, SPR, CAV1, NOS1AP, CYGB, EGFR, ACVR2A
	ENSG00000087088	BAX	1205.37	-1.55642	0.188342	-8.2638	1.41e-16	4.42e-15	-1.55022	down			ENSG00000087088	BAX	1205.37	-1.55642	0.188342	-8.2638	1.41e-16	4.42e-15	-1.55022	down				GOTERM_BP_DIRECT	GO:0045930~negative regulation of mitotic cell cycle	8	0.054366433896268634	SLC9A3R1, TGFB1, CDKN1B, TIMP2, EGFR, NLE1, PML, NKX3-1
	ENSG00000100911	PSME2	495.752	-2.0442	0.247363	-8.26395	1.41e-16	4.42e-15	-2.0293	down			ENSG00000100911	PSME2	495.752	-2.0442	0.247363	-8.26395	1.41e-16	4.42e-15	-2.0293	down				GOTERM_BP_DIRECT	GO:0016226~iron-sulfur cluster assembly	6	0.056016562553459916	NFU1, ISCA2, MMS19, ISCU, NUBP1, NUBP2
	ENSG00000020577	SAMD4A	106.999	-5.15845	0.624295	-8.26285	1.42e-16	4.45e-15	-4.93224	down			ENSG00000020577	SAMD4A	106.999	-5.15845	0.624295	-8.26285	1.42e-16	4.45e-15	-4.93224	down				GOTERM_BP_DIRECT	GO:0032402~melanosome transport	7	0.05621806811871982	BBS2, RAB1A, DCTN2, BLOC1S3, RAB27A, BBS7, BBS4
	ENSG00000001036	FUCA2	354.038	8.66632	1.04931	8.25906	1.47e-16	4.58e-15	7.3891	up			ENSG00000001036	FUCA2	354.038	8.66632	1.04931	8.25906	1.47e-16	4.58e-15	7.3891	up				GOTERM_BP_DIRECT	GO:0050772~positive regulation of axonogenesis	7	0.05621806811871982	STK25, METRN, ARHGDIA, SHOX2, PLXNB2, NEFL, NGF
	ENSG00000132854	KANK4	202.814	10.5159	1.27391	8.25481	1.52e-16	4.74e-15	8.28824	up			ENSG00000132854	KANK4	202.814	10.5159	1.27391	8.25481	1.52e-16	4.74e-15	8.28824	up				GOTERM_BP_DIRECT	GO:0034141~positive regulation of toll-like receptor 3 signaling pathway	4	0.05785561677555965	CAV1, FLOT1, WDFY1, TIRAP
	ENSG00000159086	PAXBP1	393.006	2.85075	0.345431	8.25272	1.55e-16	4.82e-15	2.80966	up			ENSG00000159086	PAXBP1	393.006	2.85075	0.345431	8.25272	1.55e-16	4.82e-15	2.80966	up				GOTERM_BP_DIRECT	GO:0036089~cleavage furrow formation	4	0.05785561677555965	SNX18, SNX9, SNX33, AURKB
	ENSG00000198300	PEG3	570.805	10.0869	1.22283	8.24883	1.6e-16	4.97e-15	7.85864	up			ENSG00000198300	PEG3	570.805	10.0869	1.22283	8.24883	1.6e-16	4.97e-15	7.85864	up				GOTERM_BP_DIRECT	GO:0060831~smoothened signaling pathway involved in dorsal/ventral neural tube patterning	4	0.05785561677555965	PTCH1, TULP3, GLI3, GLI2
	ENSG00000112851	ERBIN	457.486	2.57234	0.311917	8.24687	1.63e-16	5.05e-15	2.54075	up			ENSG00000112851	ERBIN	457.486	2.57234	0.311917	8.24687	1.63e-16	5.05e-15	2.54075	up				GOTERM_BP_DIRECT	GO:0006734~NADH metabolic process	4	0.05785561677555965	MDH1, MDH2, GPD1L, MDH1B
	ENSG00000187800	PEAR1	65.7832	-5.38416	0.653254	-8.24206	1.69e-16	5.25e-15	-5.17646	down			ENSG00000187800	PEAR1	65.7832	-5.38416	0.653254	-8.24206	1.69e-16	5.25e-15	-5.17646	down				GOTERM_BP_DIRECT	GO:0007160~cell-matrix adhesion	19	0.05886260566630091	ITGB1, CD63, ITGA3, PXN, ITGA1, EMP2, ADAMTS12, FBLN5, CTGF, THBS3, VTN, ADAM15, CDK5, ITGA11, ZYX, FREM1, CD44, VCL, TMEM8B
	ENSG00000183876	ARSI	335.986	-5.42977	0.659253	-8.23625	1.78e-16	5.5e-15	-5.18672	down			ENSG00000183876	ARSI	335.986	-5.42977	0.659253	-8.23625	1.78e-16	5.5e-15	-5.18672	down				GOTERM_BP_DIRECT	GO:0008286~insulin receptor signaling pathway	17	0.059355184173842945	PTPN1, ATP6V0E1, ATP6AP1, SHC1, IRS1, CAV2, IRS2, TCIRG1, BAIAP2, SLC2A8, BAIAP2L1, NAMPT, ZNF106, ATP6V1E1, ATP6V0D1, RHOQ, ATP6V1F
	ENSG00000263711	AC079062.1	189.345	8.6671	1.05247	8.23501	1.8e-16	5.55e-15	7.51105	up			ENSG00000263711	AC079062.1	189.345	8.6671	1.05247	8.23501	1.8e-16	5.55e-15	7.51105	up				GOTERM_BP_DIRECT	GO:0061024~membrane organization	9	0.060840369355020456	TBC1D1, GNPAT, TBC1D4, YWHAQ, YWHAB, RAB13, LPCAT2, LNPEP, YWHAZ
	ENSG00000057657	PRDM1	123.618	10.5604	1.28252	8.23411	1.81e-16	5.59e-15	8.50489	up			ENSG00000057657	PRDM1	123.618	10.5604	1.28252	8.23411	1.81e-16	5.59e-15	8.50489	up				GOTERM_BP_DIRECT	GO:0016477~cell migration	32	0.0615023288492811	ITGB1, CD63, RAB1A, CD151, FOXE1, SDC4, SDC3, TNFAIP1, ADAMTS12, CORO1B, CTGF, PSTPIP2, MDK, S1PR1, PIP5K1A, PLCG1, GPC6, PDGFRB, TGFB1, NDE1, SORBS2, EMP2, ARPC5, CDC42BPA, COL5A1, ABI2, PALLD, PTK7, CDK1, SDC1, CSPG4, EPHA2
	ENSG00000013441	CLK1	285.524	2.59062	0.314752	8.23066	1.86e-16	5.74e-15	2.55718	up			ENSG00000013441	CLK1	285.524	2.59062	0.314752	8.23066	1.86e-16	5.74e-15	2.55718	up				GOTERM_BP_DIRECT	GO:0036297~interstrand cross-link repair	12	0.06232225472280304	MUS81, RAD51D, UBB, FANCL, UBE2T, ERCC1, RPA3, EXO5, NUCKS1, FAAP20, FAN1, FANCF
	ENSG00000128524	ATP6V1F	1027.06	-1.59631	0.193973	-8.22954	1.88e-16	5.79e-15	-1.58878	down			ENSG00000128524	ATP6V1F	1027.06	-1.59631	0.193973	-8.22954	1.88e-16	5.79e-15	-1.58878	down				GOTERM_BP_DIRECT	GO:0007062~sister chromatid cohesion	21	0.06282515460816356	NDE1, PHB2, NDC80, NSL1, AURKB, SKA2, DSN1, RAD51C, RPS27, CENPH, CENPI, ZW10, CENPK, NUF2, CENPM, BIRC5, CENPN, BUB3, CENPP, SPC24, NUP37
	ENSG00000139793	MBNL2	217.93	-5.91044	0.71832	-8.22814	1.9e-16	5.85e-15	-5.53165	down			ENSG00000139793	MBNL2	217.93	-5.91044	0.71832	-8.22814	1.9e-16	5.85e-15	-5.53165	down				GOTERM_BP_DIRECT	GO:0002224~toll-like receptor signaling pathway	8	0.06509338759640224	IRAK1, CTSL, TRAF6, CNPY3, TLR3, HSP90B1, CTSB, LGMN
	ENSG00000135597	REPS1	286.482	2.00612	0.244147	8.21685	2.09e-16	6.42e-15	1.99026	up			ENSG00000135597	REPS1	286.482	2.00612	0.244147	8.21685	2.09e-16	6.42e-15	1.99026	up				GOTERM_BP_DIRECT	GO:0045444~fat cell differentiation	16	0.06557214827522118	BBS2, IL11, TMEM120B, PID1, ERAP1, HMGA2, ARID5B, NOC3L, TTC8, CCND1, LRRC8C, BBS9, SDF4, BBS7, TRIM32, BBS4
	ENSG00000068912	ERLEC1	463.154	-1.10636	0.134709	-8.21295	2.16e-16	6.62e-15	-1.10451	down			ENSG00000068912	ERLEC1	463.154	-1.10636	0.134709	-8.21295	2.16e-16	6.62e-15	-1.10451	down				GOTERM_BP_DIRECT	GO:0032259~methylation	16	0.06557214827522118	GAMT, AHCY, SMYD5, FAM86C1, ASMTL, FAM86C2P, COMT, TYMS, INMT, RRP8, METTL23, METTL22, METTL5, DPH5, METTL7A, METTL18
	ENSG00000280079	AC011447.7	161.417	4.39883	0.536365	8.20118	2.38e-16	7.29e-15	4.23059	up			ENSG00000280079	AC011447.7	161.417	4.39883	0.536365	8.20118	2.38e-16	7.29e-15	4.23059	up				GOTERM_BP_DIRECT	GO:0050852~T cell receptor signaling pathway	28	0.06804867960815297	PSMD10, PSMD13, UBE2D2, PSMB10, RELA, PSMD8, PSMB6, PSMB4, PSMB5, PSMD4, UBB, PSMB3, PDE4B, PSMF1, PLCG1, HRAS, PAG1, RFTN1, PSMA5, ZAP70, PSMC3, PSMA1, PSMC1, TRAF6, PSMC2, PSME1, PSME2, RBCK1
	ENSG00000102225	CDK16	889.331	-2.35204	0.286804	-8.20088	2.39e-16	7.3e-15	-2.32587	down			ENSG00000102225	CDK16	889.331	-2.35204	0.286804	-8.20088	2.39e-16	7.3e-15	-2.32587	down				GOTERM_BP_DIRECT	GO:0007155~cell adhesion	75	0.06822610206177564	DDR1, SEMA5A, LGALS3BP, ACHE, SRPX, APP, SPON1, NRP2, PTPRS, TNFAIP6, CTNND2, TNC, AATF, RND3, WISP1, CYR61, LOXL2, CTGF, ADGRE5, SIRPA, SVEP1, PGM5, DGCR2, POSTN, ITGA3, PRKCE, NME2, EMP2, COL6A2, FEZ1, COL6A1, NINJ1, ADAM12, CDH11, CERCAM, COL6A3, CD47,
	ENSG00000177565	TBL1XR1	736.733	1.92206	0.2345	8.19642	2.48e-16	7.57e-15	1.90856	up			ENSG00000177565	TBL1XR1	736.733	1.92206	0.2345	8.19642	2.48e-16	7.57e-15	1.90856	up				GOTERM_BP_DIRECT	GO:0043171~peptide catabolic process	7	0.06872134979050766	ERAP2, RNPEP, ERAP1, TPP1, LNPEP, LTA4H, C9ORF3
	ENSG00000187772	LIN28B	827.217	1.5778	0.192506	8.1961	2.48e-16	7.58e-15	1.57096	up			ENSG00000187772	LIN28B	827.217	1.5778	0.192506	8.1961	2.48e-16	7.58e-15	1.57096	up				GOTERM_BP_DIRECT	GO:0022409~positive regulation of cell-cell adhesion	5	0.06904354069635968	CITED2, KIF26B, LEF1, CD47, FSTL3
	ENSG00000138085	ATRAID	622.864	-1.77726	0.216855	-8.1956	2.49e-16	7.6e-15	-1.76765	down			ENSG00000138085	ATRAID	622.864	-1.77726	0.216855	-8.1956	2.49e-16	7.6e-15	-1.76765	down				GOTERM_BP_DIRECT	GO:0097320~membrane tubulation	5	0.06904354069635968	MICALL1, PACSIN2, PACSIN3, SNX9, SNX33
	ENSG00000173214	MFSD4B	143.559	2.74476	0.335012	8.19303	2.55e-16	7.75e-15	2.70606	up			ENSG00000173214	MFSD4B	143.559	2.74476	0.335012	8.19303	2.55e-16	7.75e-15	2.70606	up				GOTERM_BP_DIRECT	GO:0042407~cristae formation	5	0.06904354069635968	APOO, C19ORF70, SAMM50, UQCC3, IMMT
	ENSG00000100225	FBXO7	661.426	-1.614	0.197007	-8.19264	2.56e-16	7.77e-15	-1.60588	down			ENSG00000100225	FBXO7	661.426	-1.614	0.197007	-8.19264	2.56e-16	7.77e-15	-1.60588	down				GOTERM_BP_DIRECT	GO:0043248~proteasome assembly	5	0.06904354069635968	PSMD8, PSMD4, PSMD13, POMP, PSMG4
	ENSG00000020181	ADGRA2	138.598	-6.22768	0.760211	-8.19204	2.57e-16	7.8e-15	-5.95514	down			ENSG00000020181	ADGRA2	138.598	-6.22768	0.760211	-8.19204	2.57e-16	7.8e-15	-5.95514	down				GOTERM_BP_DIRECT	GO:0006241~CTP biosynthetic process	5	0.06904354069635968	NME7, NME2, NME3, NME4, NME1
	ENSG00000206573	THUMPD3-AS1	184.045	2.89741	0.353814	8.18908	2.63e-16	7.98e-15	2.85229	up			ENSG00000206573	THUMPD3-AS1	184.045	2.89741	0.353814	8.18908	2.63e-16	7.98e-15	2.85229	up				GOTERM_BP_DIRECT	GO:0032801~receptor catabolic process	5	0.06904354069635968	SH3GLB1, TGFB1, CDK5, CAPN1, LGMN
	ENSG00000204256	BRD2	1274.97	1.64871	0.201389	8.18668	2.69e-16	8.13e-15	1.63947	up			ENSG00000204256	BRD2	1274.97	1.64871	0.201389	8.18668	2.69e-16	8.13e-15	1.63947	up				GOTERM_BP_DIRECT	GO:0006228~UTP biosynthetic process	5	0.06904354069635968	NME7, NME2, NME3, NME4, NME1
	ENSG00000049618	ARID1B	318.845	2.56029	0.31281	8.18481	2.73e-16	8.25e-15	2.53048	up			ENSG00000049618	ARID1B	318.845	2.56029	0.31281	8.18481	2.73e-16	8.25e-15	2.53048	up				GOTERM_BP_DIRECT	GO:0043206~extracellular fibril organization	5	0.06904354069635968	FKBP1A, CST3, COL5A1, B4GALT7, SNCA
	ENSG00000082212	ME2	205.525	-2.56878	0.313898	-8.1835	2.76e-16	8.33e-15	-2.53574	down			ENSG00000082212	ME2	205.525	-2.56878	0.313898	-8.1835	2.76e-16	8.33e-15	-2.53574	down				GOTERM_BP_DIRECT	GO:0040015~negative regulation of multicellular organism growth	5	0.06904354069635968	BBS2, RAI1, PTCH1, ADRB2, LGMN
	ENSG00000145041	DCAF1	140.536	2.52103	0.308082	8.183	2.77e-16	8.34e-15	2.49072	up			ENSG00000145041	DCAF1	140.536	2.52103	0.308082	8.183	2.77e-16	8.34e-15	2.49072	up				GOTERM_BP_DIRECT	GO:0060444~branching involved in mammary gland duct morphogenesis	5	0.06904354069635968	DDR1, CSF1, SRC, PML, EPHA2
	ENSG00000147231	CXorf57	25.7757	-15.7776	1.92809	-8.18302	2.77e-16	8.34e-15	-3.09261	down			ENSG00000147231	CXorf57	25.7757	-15.7776	1.92809	-8.18302	2.77e-16	8.34e-15	-3.09261	down				GOTERM_BP_DIRECT	GO:0048846~axon extension involved in axon guidance	5	0.06904354069635968	NRP1, NRP2, OGN, SLIT3, FMOD
	ENSG00000133477	FAM83F	110.168	10.5129	1.28505	8.18096	2.82e-16	8.47e-15	8.23638	up			ENSG00000133477	FAM83F	110.168	10.5129	1.28505	8.18096	2.82e-16	8.47e-15	8.23638	up				GOTERM_BP_DIRECT	GO:0009268~response to pH	5	0.06904354069635968	ARSA, KCNJ8, GBA, PAM, ASIC1
	ENSG00000152520	PAN3	223.013	3.1802	0.388788	8.1798	2.84e-16	8.54e-15	3.12154	up			ENSG00000152520	PAN3	223.013	3.1802	0.388788	8.1798	2.84e-16	8.54e-15	3.12154	up				GOTERM_BP_DIRECT	GO:0006164~purine nucleotide biosynthetic process	5	0.06904354069635968	PRPS1, ATIC, IMPDH2, ADSSL1, HPRT1
	ENSG00000182752	PAPPA	105.713	-5.76511	0.705251	-8.17456	2.97e-16	8.91e-15	-5.53184	down			ENSG00000182752	PAPPA	105.713	-5.76511	0.705251	-8.17456	2.97e-16	8.91e-15	-5.53184	down				GOTERM_BP_DIRECT	GO:0034498~early endosome to Golgi transport	5	0.06904354069635968	SNX1, TMED9, SNX2, SURF4, SNX8
	ENSG00000151650	VENTX	211.609	9.90187	1.21153	8.17304	3.01e-16	9.01e-15	8.12231	up			ENSG00000151650	VENTX	211.609	9.90187	1.21153	8.17304	3.01e-16	9.01e-15	8.12231	up				GOTERM_BP_DIRECT	GO:0032211~negative regulation of telomere maintenance via telomerase	5	0.06904354069635968	GNL3L, SRC, TINF2, HNRNPA1, PML
	ENSG00000162551	ALPL	524.89	3.12794	0.382733	8.17264	3.02e-16	9.03e-15	3.06844	up			ENSG00000162551	ALPL	524.89	3.12794	0.382733	8.17264	3.02e-16	9.03e-15	3.06844	up				GOTERM_BP_DIRECT	GO:0005975~carbohydrate metabolic process	32	0.06974109177571414	HEXB, PIGQ, HEXA, GBA, MPI, AKR1B1, SLC2A8, NANP, GANAB, ALDH1B1, AMDHD2, ST3GAL5, PGM5, SIAE, MDH1B, CHID1, MDH1, MDH2, B3GAT3, GFPT2, GAA, PGGHG, BPGM, PHKA2, GBGT1, CS, UGDH, DPM3, GNPDA1, GALM, GPD1L, B4GALT7
	ENSG00000007402	CACNA2D2	89.6073	7.51831	0.920046	8.17166	3.04e-16	9.09e-15	6.82983	up			ENSG00000007402	CACNA2D2	89.6073	7.51831	0.920046	8.17166	3.04e-16	9.09e-15	6.82983	up				GOTERM_BP_DIRECT	GO:0007266~Rho protein signal transduction	12	0.07048147358546078	CDC42EP5, ARHGDIA, CFL1, CDC42EP3, CDC42EP2, RHOG, ARHGEF3, ARHGAP29, TAX1BP3, EPS8L2, RHOD, ARHGAP6
	ENSG00000142871	CYR61	1833.33	-3.43453	0.420434	-8.16901	3.11e-16	9.28e-15	-3.35537	down			ENSG00000142871	CYR61	1833.33	-3.43453	0.420434	-8.16901	3.11e-16	9.28e-15	-3.35537	down				GOTERM_BP_DIRECT	GO:0090201~negative regulation of release of cytochrome c from mitochondria	6	0.07076331423264579	PSMD10, HGF, LMNA, PPIF, ARRB2, TRIAP1
	ENSG00000142552	RCN3	490.787	-3.79932	0.465507	-8.16169	3.3e-16	9.85e-15	-3.7283	down			ENSG00000142552	RCN3	490.787	-3.79932	0.465507	-8.16169	3.3e-16	9.85e-15	-3.7283	down				GOTERM_BP_DIRECT	GO:2000811~negative regulation of anoikis	6	0.07076331423264579	ITGB1, SRC, PTRH2, CAV1, SNAI2, ITGA5
	ENSG00000182973	CNOT10	241.136	1.88509	0.231094	8.15726	3.43e-16	1.02e-14	1.87279	up			ENSG00000182973	CNOT10	241.136	1.88509	0.231094	8.15726	3.43e-16	1.02e-14	1.87279	up				GOTERM_BP_DIRECT	GO:0009060~aerobic respiration	9	0.07111309501716673	OXA1L, UQCRB, BLOC1S1, CAT, PMPCB, SDHC, UQCR10, UQCRC2, SDHB
	ENSG00000165288	BRWD3	489.401	3.37477	0.413868	8.15422	3.51e-16	1.04e-14	3.30492	up			ENSG00000165288	BRWD3	489.401	3.37477	0.413868	8.15422	3.51e-16	1.04e-14	3.30492	up				GOTERM_BP_DIRECT	GO:2001244~positive regulation of intrinsic apoptotic signaling pathway	9	0.07111309501716673	FIS1, FLCN, SLC9A3R1, BAD, CAV1, RACK1, BAX, CLU, NKX3-1
	ENSG00000154898	CCDC144CP	143.303	6.6215	0.812438	8.15016	3.63e-16	1.08e-14	6.09854	up			ENSG00000154898	CCDC144CP	143.303	6.6215	0.812438	8.15016	3.63e-16	1.08e-14	6.09854	up				GOTERM_BP_DIRECT	GO:0021987~cerebral cortex development	13	0.07171849448555395	BBS2, LRP1, BAD, NDE1, GNG12, HIF1A, LRP8, ATIC, SMO, MDK, BAX, NEFL, BBS4
	ENSG00000256779	AP002383.3	10.1697	-24.0337	2.9493	-8.14893	3.67e-16	1.09e-14	-1.20971	down			ENSG00000256779	AP002383.3	10.1697	-24.0337	2.9493	-8.14893	3.67e-16	1.09e-14	-1.20971	down				GOTERM_BP_DIRECT	GO:0042733~embryonic digit morphogenesis	13	0.07171849448555395	FBXW4, NOG, TULP3, HOXC11, GLI3, HOXA11, GLI2, TBX2, BMP4, LMBR1, HAND2, B9D1, WDPCP
	ENSG00000119231	SENP5	433.635	1.57191	0.192906	8.14859	3.68e-16	1.09e-14	1.56452	up			ENSG00000119231	SENP5	433.635	1.57191	0.192906	8.14859	3.68e-16	1.09e-14	1.56452	up				GOTERM_BP_DIRECT	GO:0042060~wound healing	17	0.07185826373602876	PDGFRB, SCARB1, SPARC, SDC4, NOG, TNC, ARHGEF19, DCN, EGFR, GLI3, CORO1B, CNN2, LOX, PTK7, C6ORF89, SDC1, TIMP1
	ENSG00000164265	SCGB3A2	401.467	10.7102	1.31514	8.14374	3.83e-16	1.13e-14	8.57327	up			ENSG00000164265	SCGB3A2	401.467	10.7102	1.31514	8.14374	3.83e-16	1.13e-14	8.57327	up				GOTERM_BP_DIRECT	GO:0006605~protein targeting	10	0.07513581100765997	SYNGR1, MYO1C, YWHAQ, OS9, YWHAB, RAB27A, RHOD, YWHAZ, GABARAP, PML
	ENSG00000111321	LTBR	219.618	4.51819	0.555006	8.14079	3.93e-16	1.16e-14	4.3235	up			ENSG00000111321	LTBR	219.618	4.51819	0.555006	8.14079	3.93e-16	1.16e-14	4.3235	up				GOTERM_BP_DIRECT	GO:0001501~skeletal system development	26	0.07656047983230926	DLX5, HEXB, SHOX2, AEBP1, HSPB11, HOXC10, PAPSS2, HOXA11, GLI2, HOXA10, RAI1, EBP, ANKH, ACP2, ARSE, PITX1, NKX3-2, TRAPPC2, POSTN, NOG, COL1A1, BMP1, COL5A2, CDH11, INHA, EPHA2
	ENSG00000149547	EI24	1467	-1.32574	0.162884	-8.13917	3.98e-16	1.17e-14	-1.32143	down			ENSG00000149547	EI24	1467	-1.32574	0.162884	-8.13917	3.98e-16	1.17e-14	-1.32143	down				GOTERM_BP_DIRECT	GO:0000086~G2/M transition of mitotic cell cycle	26	0.07656047983230926	DYNC1I2, CDKN1A, DCTN2, CCNH, CETN2, DCTN3, PKMYT1, AURKA, PPP1CB, ACTR1A, UBB, WNT10B, CDKN2B, NDE1, TUBB, TUBG1, HAUS2, CDC25B, HAUS1, CDK1, BIRC5, CEP41, AJUBA, OPTN, FBXL7, SDCCAG8
	ENSG00000283567	C19orf85	193.404	10.3858	1.27635	8.13717	4.05e-16	1.19e-14	8.55385	up			ENSG00000283567	C19orf85	193.404	10.3858	1.27635	8.13717	4.05e-16	1.19e-14	8.55385	up				GOTERM_BP_DIRECT	GO:0050690~regulation of defense response to virus by virus	8	0.07700788833507538	ARF1, PACS1, AP2S1, AP1S1, AP2A1, B2M, AP2M1, AP1M1
	ENSG00000229807	XIST	376.827	11.6145	1.42741	8.13676	4.06e-16	1.2e-14	9.14367	up			ENSG00000229807	XIST	376.827	11.6145	1.42741	8.13676	4.06e-16	1.2e-14	9.14367	up				GOTERM_BP_DIRECT	GO:0001707~mesoderm formation	8	0.07700788833507538	EXT2, TWSG1, POFUT2, PRKAR1A, NOG, HAND1, DKK1, WLS
	ENSG00000143575	HAX1	833.032	-1.49602	0.183949	-8.13282	4.19e-16	1.23e-14	-1.48981	down			ENSG00000143575	HAX1	833.032	-1.49602	0.183949	-8.13282	4.19e-16	1.23e-14	-1.48981	down				GOTERM_BP_DIRECT	GO:0034976~response to endoplasmic reticulum stress	16	0.0795273902631006	PDIA3, SRPX, EEF2, PDIA6, PDIA5, PDIA4, HSP90B1, CREB3, OS9, DDRGK1, CREB3L2, DNAJC10, FLOT1, AGR2, P4HB, MBTPS2
	ENSG00000131773	KHDRBS3	132.979	6.0374	0.742537	8.13077	4.27e-16	1.25e-14	5.60732	up			ENSG00000131773	KHDRBS3	132.979	6.0374	0.742537	8.13077	4.27e-16	1.25e-14	5.60732	up				GOTERM_BP_DIRECT	GO:0045787~positive regulation of cell cycle	9	0.08237694229749533	FOSL1, CDKN1B, CCND1, CITED2, CDK4, C6ORF89, RARA, CALR, TRIM32
	ENSG00000076043	REXO2	730.463	-1.18994	0.146377	-8.12927	4.32e-16	1.27e-14	-1.1862	down			ENSG00000076043	REXO2	730.463	-1.18994	0.146377	-8.12927	4.32e-16	1.27e-14	-1.1862	down				GOTERM_BP_DIRECT	GO:0033137~negative regulation of peptidyl-serine phosphorylation	7	0.08269928979378235	CAV1, HGF, RACK1, BAX, GPD1L, DKK1, PPM1F
	ENSG00000147123	NDUFB11	1123.91	-1.45754	0.179338	-8.12736	4.39e-16	1.28e-14	-1.45194	down			ENSG00000147123	NDUFB11	1123.91	-1.45754	0.179338	-8.12736	4.39e-16	1.28e-14	-1.45194	down				GOTERM_BP_DIRECT	GO:0043278~response to morphine	7	0.08269928979378235	GHR, PRKCE, PEA15, MDM2, DRD2, RELA, ADA
	ENSG00000143375	CGN	148.749	3.75975	0.462792	8.12406	4.51e-16	1.32e-14	3.65848	up			ENSG00000143375	CGN	148.749	3.75975	0.462792	8.12406	4.51e-16	1.32e-14	3.65848	up				GOTERM_BP_DIRECT	GO:0090398~cellular senescence	7	0.08269928979378235	CDKN1A, CDKN2A, NSMCE2, CALR, HRAS, PML, TBX2
	ENSG00000167562	ZNF701	115.092	2.70208	0.332619	8.12366	4.52e-16	1.32e-14	2.66419	up			ENSG00000167562	ZNF701	115.092	2.70208	0.332619	8.12366	4.52e-16	1.32e-14	2.66419	up				GOTERM_BP_DIRECT	GO:0046835~carbohydrate phosphorylation	7	0.08269928979378235	NAGK, ADK, POMK, PFKM, KHK, GALK1, HK1
	ENSG00000196756	SNHG17	414.615	1.60048	0.19704	8.1226	4.56e-16	1.33e-14	1.59208	up			ENSG00000196756	SNHG17	414.615	1.60048	0.19704	8.1226	4.56e-16	1.33e-14	1.59208	up				GOTERM_BP_DIRECT	GO:0006625~protein targeting to peroxisome	4	0.08341097050858673	PEX16, PEX19, PEX5, LONP2
	ENSG00000187514	PTMA	13894.5	1.07886	0.132898	8.11795	4.74e-16	1.38e-14	1.07682	up			ENSG00000187514	PTMA	13894.5	1.07886	0.132898	8.11795	4.74e-16	1.38e-14	1.07682	up				GOTERM_BP_DIRECT	GO:0030210~heparin biosynthetic process	4	0.08341097050858673	CSGALNACT1, NDST1, GLCE, XYLT2
	ENSG00000198039	ZNF273	165.907	2.4545	0.302693	8.10889	5.11e-16	1.49e-14	2.42452	up			ENSG00000198039	ZNF273	165.907	2.4545	0.302693	8.10889	5.11e-16	1.49e-14	2.42452	up				GOTERM_BP_DIRECT	GO:0072321~chaperone-mediated protein transport	4	0.08341097050858673	PEX19, TOR1A, TIMM9, TIMM10
	ENSG00000154556	SORBS2	107.911	-5.07904	0.626795	-8.10319	5.35e-16	1.56e-14	-4.87894	down			ENSG00000154556	SORBS2	107.911	-5.07904	0.626795	-8.10319	5.35e-16	1.56e-14	-4.87894	down				GOTERM_BP_DIRECT	GO:0060546~negative regulation of necroptotic process	4	0.08341097050858673	CAV1, FADD, RBCK1, YBX3
	ENSG00000139318	DUSP6	311.889	4.94577	0.610408	8.1024	5.39e-16	1.56e-14	4.72015	up			ENSG00000139318	DUSP6	311.889	4.94577	0.610408	8.1024	5.39e-16	1.56e-14	4.72015	up				GOTERM_BP_DIRECT	GO:0030042~actin filament depolymerization	4	0.08341097050858673	CFL2, CFL1, DSTN, MICAL2
	ENSG00000106367	AP1S1	615.201	-2.07979	0.256706	-8.10184	5.41e-16	1.57e-14	-2.05829	down			ENSG00000106367	AP1S1	615.201	-2.07979	0.256706	-8.10184	5.41e-16	1.57e-14	-2.05829	down				GOTERM_BP_DIRECT	GO:0006486~protein glycosylation	22	0.08437853575712265	GALNT11, ALG9, B3GAT3, GALNT2, GALNT18, MPI, B3GALT6, ALG1, ALG10, GALNT10, DDOST, GBGT1, EXT2, DAD1, ST3GAL4, STT3A, ST8SIA4, ST3GAL5, SDF2, ST6GALNAC3, ST6GALNAC4, ALG10B
	ENSG00000130723	PRRC2B	426.901	2.04093	0.251982	8.0995	5.52e-16	1.6e-14	2.02392	up			ENSG00000130723	PRRC2B	426.901	2.04093	0.251982	8.0995	5.52e-16	1.6e-14	2.02392	up				GOTERM_BP_DIRECT	GO:0051262~protein tetramerization	10	0.08576174740594569	OXA1L, ACHE, MTMR2, FH, SHMT2, UXS1, PEX5, CAT, ASL, SBF2
	ENSG00000166855	CLPX	341.273	1.88392	0.232795	8.0926	5.84e-16	1.69e-14	1.87058	up			ENSG00000166855	CLPX	341.273	1.88392	0.232795	8.0926	5.84e-16	1.69e-14	1.87058	up				GOTERM_BP_DIRECT	GO:0030326~embryonic limb morphogenesis	10	0.08576174740594569	FBXW4, HOXA10, GREM1, FBN2, DLX5, PTCH1, LEF1, DKK1, HOXC10, HOXA11
	ENSG00000171004	HS6ST2	200.531	-8.73188	1.07972	-8.08716	6.11e-16	1.76e-14	-7.69545	down			ENSG00000171004	HS6ST2	200.531	-8.73188	1.07972	-8.08716	6.11e-16	1.76e-14	-7.69545	down				GOTERM_BP_DIRECT	GO:0045184~establishment of protein localization	10	0.08576174740594569	WBP2, NRXN1, MDM2, CHMP2A, FLNA, WDPCP, SMYD3, DZIP1, ZDHHC15, CORO1C
	ENSG00000172534	HCFC1	885.677	1.63685	0.202461	8.08479	6.23e-16	1.8e-14	1.62882	up			ENSG00000172534	HCFC1	885.677	1.63685	0.202461	8.08479	6.23e-16	1.8e-14	1.62882	up				GOTERM_BP_DIRECT	GO:0007031~peroxisome organization	6	0.08742188598979246	PEX16, PEX19, PEX11B, LONP2, PEX2, ABCD1
	ENSG00000160963	COL26A1	184.295	10.274	1.27134	8.08127	6.41e-16	1.85e-14	7.98761	up			ENSG00000160963	COL26A1	184.295	10.274	1.27134	8.08127	6.41e-16	1.85e-14	7.98761	up				GOTERM_BP_DIRECT	GO:0035904~aorta development	6	0.08742188598979246	NDST1, LOX, SNX17, LTBP1, LOXL1, ADAMTS6
	ENSG00000100575	TIMM9	346.045	-1.85239	0.229538	-8.07009	7.02e-16	2.02e-14	-1.84054	down			ENSG00000100575	TIMM9	346.045	-1.85239	0.229538	-8.07009	7.02e-16	2.02e-14	-1.84054	down				GOTERM_BP_DIRECT	GO:0010971~positive regulation of G2/M transition of mitotic cell cycle	6	0.08742188598979246	WNT10B, APP, RAD51C, SMARCD3, CCND1, CDK4
	ENSG00000068831	RASGRP2	231.185	5.25152	0.650796	8.06937	7.07e-16	2.03e-14	4.91883	up			ENSG00000068831	RASGRP2	231.185	5.25152	0.650796	8.06937	7.07e-16	2.03e-14	4.91883	up				GOTERM_BP_DIRECT	GO:0098869~cellular oxidant detoxification	15	0.08812921192482119	GPX4, NXN, TXNRD2, MGST3, GSTP1, GSR, GPX8, PARK7, PRDX6, CYGB, TXNDC17, PRDX3, PRDX5, PRDX4, CAT
	ENSG00000198218	QRICH1	694.956	1.61038	0.199565	8.06943	7.06e-16	2.03e-14	1.60269	up			ENSG00000198218	QRICH1	694.956	1.61038	0.199565	8.06943	7.06e-16	2.03e-14	1.60269	up				GOTERM_BP_DIRECT	GO:0007568~aging	30	0.08851066980782098	LRP1, RPN2, CNP, ABAT, TYMS, ENO3, LITAF, RELA, AURKB, CTGF, LOXL2, IRAK1, TIMP2, TSPO, TIMP1, FADS1, SNCA, TGFB1, IGFBP5, AMFR, SERPINF1, GSS, GLRX2, EEF2, DCN, APEX1, CAT, CANX, DLD, ADA
	ENSG00000064042	LIMCH1	90.5659	6.40755	0.794712	8.06274	7.46e-16	2.14e-14	5.95148	up			ENSG00000064042	LIMCH1	90.5659	6.40755	0.794712	8.06274	7.46e-16	2.14e-14	5.95148	up				GOTERM_BP_DIRECT	GO:0030178~negative regulation of Wnt signaling pathway	12	0.08876174238935958	WWOX, CCND1, LRP1, NXN, RACK1, DACT3, HMGA2, TAX1BP3, DKK1, TRABD2B, DKK3, NFATC4
	ENSG00000197360	ZNF98	85.6904	9.77984	1.21297	8.06272	7.46e-16	2.14e-14	8.00526	up			ENSG00000197360	ZNF98	85.6904	9.77984	1.21297	8.06272	7.46e-16	2.14e-14	8.00526	up				GOTERM_BP_DIRECT	GO:0051259~protein oligomerization	13	0.0890406556249079	SH3GLB1, HGSNAT, TMED10, CAV2, AMFR, QPRT, NME2, GRHPR, SNX2, IRAK1, DVL2, BAX, PFKM
	ENSG00000152377	SPOCK1	159.29	-7.97255	0.989325	-8.05857	7.72e-16	2.21e-14	-7.41862	down			ENSG00000152377	SPOCK1	159.29	-7.97255	0.989325	-8.05857	7.72e-16	2.21e-14	-7.41862	down				GOTERM_BP_DIRECT	GO:0010952~positive regulation of peptidase activity	5	0.08934819347475488	APP, CAV1, FBLN1, PCOLCE, MAPK12
	ENSG00000185885	IFITM1	1786.72	3.70742	0.460221	8.05574	7.9e-16	2.26e-14	3.61244	up			ENSG00000185885	IFITM1	1786.72	3.70742	0.460221	8.05574	7.9e-16	2.26e-14	3.61244	up				GOTERM_BP_DIRECT	GO:2000573~positive regulation of DNA biosynthetic process	5	0.08934819347475488	PDGFRB, RGCC, SRC, HGF, ARRB2
	ENSG00000180008	SOCS4	163.002	2.34537	0.291248	8.05282	8.09e-16	2.31e-14	2.31951	up			ENSG00000180008	SOCS4	163.002	2.34537	0.291248	8.05282	8.09e-16	2.31e-14	2.31951	up				GOTERM_BP_DIRECT	GO:0030837~negative regulation of actin filament polymerization	5	0.08934819347475488	MYADM, TWF1, PFN1, BBS4, PFN2
	ENSG00000124151	NCOA3	512.325	2.32404	0.288701	8.05	8.28e-16	2.36e-14	2.30094	up			ENSG00000124151	NCOA3	512.325	2.32404	0.288701	8.05	8.28e-16	2.36e-14	2.30094	up				GOTERM_BP_DIRECT	GO:0071285~cellular response to lithium ion	5	0.08934819347475488	CDKN1B, XRCC4, FAS, CALR, NFATC4
	ENSG00000071242	RPS6KA2	116.546	7.20699	0.895494	8.04805	8.41e-16	2.39e-14	6.51866	up			ENSG00000071242	RPS6KA2	116.546	7.20699	0.895494	8.04805	8.41e-16	2.39e-14	6.51866	up				GOTERM_BP_DIRECT	GO:2000273~positive regulation of receptor activity	5	0.08934819347475488	GREM1, CDK5, ANXA2, PRKCE, SRA1
	ENSG00000151348	EXT2	468.176	-2.38855	0.296834	-8.04676	8.5e-16	2.42e-14	-2.36513	down			ENSG00000151348	EXT2	468.176	-2.38855	0.296834	-8.04676	8.5e-16	2.42e-14	-2.36513	down				GOTERM_BP_DIRECT	GO:0009117~nucleotide metabolic process	5	0.08934819347475488	NT5C3B, REXO2, NUDT5, DNPH1, ITPA
	ENSG00000088826	SMOX	216.774	3.70045	0.460052	8.04356	8.73e-16	2.47e-14	3.60597	up			ENSG00000088826	SMOX	216.774	3.70045	0.460052	8.04356	8.73e-16	2.47e-14	3.60597	up				GOTERM_BP_DIRECT	GO:0051457~maintenance of protein location in nucleus	5	0.08934819347475488	CIZ1, ARL2BP, ARL2, BBS4, PML
	ENSG00000198947	DMD	139.092	10.0833	1.25359	8.04357	8.73e-16	2.47e-14	7.84854	up			ENSG00000198947	DMD	139.092	10.0833	1.25359	8.04357	8.73e-16	2.47e-14	7.84854	up				GOTERM_BP_DIRECT	GO:0071360~cellular response to exogenous dsRNA	5	0.08934819347475488	COLEC12, RALB, CAV1, FLOT1, TLR3
	ENSG00000115762	PLEKHB2	1181.58	1.34194	0.166988	8.0361	9.27e-16	2.63e-14	1.33725	up			ENSG00000115762	PLEKHB2	1181.58	1.34194	0.166988	8.0361	9.27e-16	2.63e-14	1.33725	up				GOTERM_BP_DIRECT	GO:0006294~nucleotide-excision repair, preincision complex assembly	8	0.09010761065804124	UBB, CCNH, RPA3, CETN2, XPA, GTF2H1, RBX1, DDB2
	ENSG00000120063	GNA13	272.87	2.25025	0.280053	8.03508	9.35e-16	2.65e-14	2.22663	up			ENSG00000120063	GNA13	272.87	2.25025	0.280053	8.03508	9.35e-16	2.65e-14	2.22663	up				GOTERM_BP_DIRECT	GO:0045920~negative regulation of exocytosis	3	0.09224113387808328	ANXA1, STXBP6, SNCA
	ENSG00000160691	SHC1	833.644	-1.99695	0.248766	-8.02741	9.95e-16	2.81e-14	-1.98212	down			ENSG00000160691	SHC1	833.644	-1.99695	0.248766	-8.02741	9.95e-16	2.81e-14	-1.98212	down				GOTERM_BP_DIRECT	GO:0000338~protein deneddylation	3	0.09224113387808328	COPS4, COPS6, TOR1A
	ENSG00000153904	DDAH1	378.986	-3.94746	0.491805	-8.02647	1e-15	2.83e-14	-3.82836	down			ENSG00000153904	DDAH1	378.986	-3.94746	0.491805	-8.02647	1e-15	2.83e-14	-3.82836	down				GOTERM_BP_DIRECT	GO:0048549~positive regulation of pinocytosis	3	0.09224113387808328	AXL, PPT1, ACTN4
	ENSG00000077009	NMRK2	353.741	9.74921	1.21487	8.02488	1.02e-15	2.86e-14	7.43541	up			ENSG00000077009	NMRK2	353.741	9.74921	1.21487	8.02488	1.02e-15	2.86e-14	7.43541	up				GOTERM_BP_DIRECT	GO:0021953~central nervous system neuron differentiation	3	0.09224113387808328	SMO, SPOCK1, TULP3
	ENSG00000169093	ASMTL	160.171	-2.90355	0.361978	-8.02133	1.05e-15	2.94e-14	-2.85779	down			ENSG00000169093	ASMTL	160.171	-2.90355	0.361978	-8.02133	1.05e-15	2.94e-14	-2.85779	down				GOTERM_BP_DIRECT	GO:0060355~positive regulation of cell adhesion molecule production	3	0.09224113387808328	COLEC12, CAV1, FLOT1
	ENSG00000122912	SLC25A16	353.977	3.17585	0.396264	8.01447	1.11e-15	3.11e-14	3.11061	up			ENSG00000122912	SLC25A16	353.977	3.17585	0.396264	8.01447	1.11e-15	3.11e-14	3.11061	up				GOTERM_BP_DIRECT	GO:0051280~negative regulation of release of sequestered calcium ion into cytosol	3	0.09224113387808328	FKBP1A, TGFB1, FKBP1B
	ENSG00000171466	ZNF562	182.025	3.19453	0.398819	8.00997	1.15e-15	3.22e-14	3.11293	up			ENSG00000171466	ZNF562	182.025	3.19453	0.398819	8.00997	1.15e-15	3.22e-14	3.11293	up				GOTERM_BP_DIRECT	GO:0060574~intestinal epithelial cell maturation	3	0.09224113387808328	CDKN1A, TYMS, HIF1A
	ENSG00000171867	PRNP	408.275	-3.00983	0.375868	-8.00769	1.17e-15	3.28e-14	-2.95826	down			ENSG00000171867	PRNP	408.275	-3.00983	0.375868	-8.00769	1.17e-15	3.28e-14	-2.95826	down				GOTERM_BP_DIRECT	GO:0038026~reelin-mediated signaling pathway	3	0.09224113387808328	RELN, VLDLR, LRP8
	ENSG00000177106	EPS8L2	686.906	-2.23015	0.278748	-8.00061	1.24e-15	3.47e-14	-2.21409	down			ENSG00000177106	EPS8L2	686.906	-2.23015	0.278748	-8.00061	1.24e-15	3.47e-14	-2.21409	down				GOTERM_BP_DIRECT	GO:1900746~regulation of vascular endothelial growth factor signaling pathway	3	0.09224113387808328	CD63, PTP4A3, TCF4
	ENSG00000010404	IDS	196.782	-5.96851	0.746158	-7.99899	1.25e-15	3.51e-14	-5.55089	down			ENSG00000010404	IDS	196.782	-5.96851	0.746158	-7.99899	1.25e-15	3.51e-14	-5.55089	down				GOTERM_BP_DIRECT	GO:0048205~COPI coating of Golgi vesicle	3	0.09224113387808328	TMED9, TMED10, TMED2
	ENSG00000231205	ZNF826P	96.493	9.86143	1.23294	7.99831	1.26e-15	3.53e-14	7.68361	up			ENSG00000231205	ZNF826P	96.493	9.86143	1.23294	7.99831	1.26e-15	3.53e-14	7.68361	up				GOTERM_BP_DIRECT	GO:0003219~cardiac right ventricle formation	3	0.09224113387808328	SMARCD3, HAND2, HAND1
	ENSG00000125676	THOC2	1240.48	1.70391	0.213157	7.99369	1.31e-15	3.66e-14	1.69427	up			ENSG00000125676	THOC2	1240.48	1.70391	0.213157	7.99369	1.31e-15	3.66e-14	1.69427	up				GOTERM_BP_DIRECT	GO:0001934~positive regulation of protein phosphorylation	24	0.09238453182875492	FZD1, PRR5, TGFB1, HDAC3, RALB, ANXA2, ODAM, PLAUR, CYR61, EGFR, ACVR2A, BMP4, MYDGF, FLCN, CCND3, CCND2, CCND1, DVL2, FLOT1, NPTN, RACK1, HRAS, SQSTM1, NKX3-1
	ENSG00000258763	AC122685.1	88.0031	9.79401	1.22535	7.99284	1.32e-15	3.68e-14	8.269	up			ENSG00000258763	AC122685.1	88.0031	9.79401	1.22535	7.99284	1.32e-15	3.68e-14	8.269	up				GOTERM_BP_DIRECT	GO:0040018~positive regulation of multicellular organism growth	9	0.09463038980538863	GHR, BBS2, SMO, CSF1, PEX5, HMGA2, DRD2, PPIB, BBS4
	ENSG00000249242	TMEM150C	70.1167	10.3165	1.29082	7.99219	1.33e-15	3.69e-14	8.32887	up			ENSG00000249242	TMEM150C	70.1167	10.3165	1.29082	7.99219	1.33e-15	3.69e-14	8.32887	up				GOTERM_BP_DIRECT	GO:0006297~nucleotide-excision repair, DNA gap filling	7	0.09812836226862687	POLD4, PCNA, UBB, RFC2, RPA3, POLD2, XRCC1
	ENSG00000284753	EEF1AKMT4	136.193	2.59057	0.324246	7.98953	1.35e-15	3.77e-14	2.55484	up			ENSG00000284753	EEF1AKMT4	136.193	2.59057	0.324246	7.98953	1.35e-15	3.77e-14	2.55484	up				GOTERM_BP_DIRECT	GO:0031532~actin cytoskeleton reorganization	11	0.09852638340115147	PTPN1, SIPA1L1, ANXA1, SHC1, PTK7, S1PR1, PIP5K1A, FLNA, PARVA, PARVB, CDC42BPA
	ENSG00000130545	CRB3	115.439	10.103	1.26539	7.98414	1.42e-15	3.93e-14	7.83059	up			ENSG00000130545	CRB3	115.439	10.103	1.26539	7.98414	1.42e-15	3.93e-14	7.83059	up				GOTERM_BP_DIRECT	GO:0071230~cellular response to amino acid stimulus	11	0.09852638340115147	COL1A1, ZEB1, MMP2, RRAGD, PDGFC, COL5A2, COL6A1, CAPN2, LAMTOR1, LAMTOR4, EGFR
	ENSG00000152818	UTRN	254.007	4.33479	0.543502	7.97567	1.52e-15	4.21e-14	4.1787	up			ENSG00000152818	UTRN	254.007	4.33479	0.543502	7.97567	1.52e-15	4.21e-14	4.1787	up				GOTERM_CC_DIRECT	GO:0070062~extracellular exosome	600	4.28557e-20	CYFIP2, RPL4, RPL30, RNH1, RPL3, UXS1, SERPINE1, ABAT, PHB2, LIPA, ENO3, RPL7, PSMD8, NAMPT, AP1S1, WLS, CHID1, GAMT, ACOT7, IAH1, SERPINF1, HPCAL1, ARMC9, SND1, SCAMP3, MYL6, PSME1, PSME2, RPL27, HPRT1, UQCRC2, VPS25, PLBD2, MTMR2, TTYH3, SHMT2, ENDOD1,
	ENSG00000114423	CBLB	311.578	3.82221	0.47965	7.96876	1.6e-15	4.44e-14	3.71578	up			ENSG00000114423	CBLB	311.578	3.82221	0.47965	7.96876	1.6e-15	4.44e-14	3.71578	up				GOTERM_CC_DIRECT	GO:0005925~focal adhesion	136	7.63039e-12	SCARB2, RPL4, RPL30, RPL3, TNC, SLC4A2, RPL8, ACTB, RPL6, ACTG1, RPL7, PPP1CB, RPS14, CCND3, CFL1, CAPN2, CAPN1, B2M, RPS13, TGM2, PDGFRB, PDIA3, TLE2, MAP2K2, TPM4, RPS5, ACTN1, LMO7, ACTN4, PROCR, RPL27, PFN1, PPIB, AJUBA, VCL, EPHA2, CD151, SDC4, PXN,
	ENSG00000198804	MT-CO1	8934.18	2.38398	0.299333	7.96431	1.66e-15	4.6e-14	2.35723	up			ENSG00000198804	MT-CO1	8934.18	2.38398	0.299333	7.96431	1.66e-15	4.6e-14	2.35723	up				GOTERM_CC_DIRECT	GO:0005829~cytosol	637	8.17551e-10	CYFIP2, RPL4, RPL30, SCOC, RPL3, SERPINE2, RPL8, ENO3, RPL6, RPL7, PSMD8, PSMD4, TMEM88, DPYSL3, NAMPT, AP1S1, PKNOX1, GTSE1, GAMT, GABARAPL2, ACOT7, PRKCE, PHKA2, EML1, ATG12, MYL5, MYL6, MYL7, PRKAR1A, CLNS1A, PSME1, PSME2, RPL27, HPRT1, RBCK1, MYL9, VP
	ENSG00000213058	AL365357.1	61.5195	5.71272	0.717356	7.96357	1.67e-15	4.62e-14	5.33462	up			ENSG00000213058	AL365357.1	61.5195	5.71272	0.717356	7.96357	1.67e-15	4.62e-14	5.33462	up				GOTERM_CC_DIRECT	GO:0016020~membrane	445	4.8056e-05	CYFIP2, RPL4, RPL30, XYLT2, STMN2, SLC4A2, RPL8, PHB2, RPL6, RPL7, CREB3L1, AP1S1, GTSE1, CHID1, HPCAL1, GTPBP4, SND1, NUP93, MYL6, PRKAR1A, ORAI3, ORAI2, PSME2, RPL27, RPN2, RETSAT, ENDOD1, RPS4Y1, AAAS, GLG1, NCSTN, CYB5R3, ST3GAL4, RDH14, PSMF1, HMOX2,
	ENSG00000146083	RNF44	408.296	2.27632	0.285971	7.95997	1.72e-15	4.75e-14	2.25411	up			ENSG00000146083	RNF44	408.296	2.27632	0.285971	7.95997	1.72e-15	4.75e-14	2.25411	up				GOTERM_CC_DIRECT	GO:0005739~mitochondrion	287	0.031357	ISCA2, SPARC, UXS1, PARS2, ABAT, PHB2, ELK1, CISD3, NFU1, RPS14, FDXR, MPV17, ATP6V1E1, FBXO7, TMEM8B, ACOT9, STARD4, CPT1A, ACOT7, OXSM, PRKCE, ECH1, BOLA1, BCS1L, HDHD3, SND1, GNPAT, PYURF, HOXB9, SCO2, FEZ1, TMEM126A, SUCLG1, UQCRC2, MGARP, MMADHC, SMI
	ENSG00000178409	BEND3	214.507	3.11915	0.3922	7.95295	1.82e-15	5.02e-14	3.05975	up			ENSG00000178409	BEND3	214.507	3.11915	0.3922	7.95295	1.82e-15	5.02e-14	3.05975	up				GOTERM_CC_DIRECT	GO:0005789~endoplasmic reticulum membrane	200	3.82109	KDELR1, RTCB, XYLT2, XYLT1, NSDHL, EVA1A, CREB3L1, CREB3L2, ARL6IP5, PIEZO1, PTGFRN, WLS, MFSD2A, ALG8, ALG9, ALG1, PYURF, ZW10, KDELR2, PREB, KDELR3, ALG10B, HACD1, RPN2, RETSAT, MGST3, TMTC2, GJC1, APH1A, APOO, CYB5R3, FLRT2, SSR1, RDH14, HMOX2, FDFT1,
	ENSG00000146066	HIGD2A	633.897	-1.34138	0.168696	-7.9515	1.84e-15	5.08e-14	-1.33708	down			ENSG00000146066	HIGD2A	633.897	-1.34138	0.168696	-7.9515	1.84e-15	5.08e-14	-1.33708	down				GOTERM_CC_DIRECT	GO:0005783~endoplasmic reticulum	188	2392.56	KDELR1, PDCD6, PLOD3, PLOD2, PARK7, CLU, CLGN, EEF1B2, GRIP1, NSDHL, APMAP, POFUT1, CREB3L1, CREB3L2, ARL6IP5, CAPN2, ADORA1, SLC39A6, PIEZO1, SLC26A11, CLCC1, SLC39A7, TMEM8B, TGM2, CAST, PDIA3, ALG9, MAP2K2, ENTPD5, PRKCE, HLA-B, VRK2, P3H3, ALG1, TEX2,
	ENSG00000175115	PACS1	323.873	-3.18555	0.400679	-7.95038	1.86e-15	5.12e-14	-3.12241	down			ENSG00000175115	PACS1	323.873	-3.18555	0.400679	-7.95038	1.86e-15	5.12e-14	-3.12241	down				GOTERM_CC_DIRECT	GO:0031012~extracellular matrix	84	273877	LGALS3BP, RPL30, SPON1, ECM1, SERPINE2, SERPINE1, TNC, HSPB1, CLU, CYR61, LOXL1, LOXL2, ACTG1, RPS14, LGALS1, CFL1, TIMP2, TIMP3, HMCN1, FGFBP3, ADAMTS9, LMCD1, CTSD, RPS13, TGM2, SBSPON, CCT2, POSTN, ANXA2, MMP1, RPS5, SERPINF1, TUBB, MMP2, PCOLCE, CKAP4
	ENSG00000117616	RSRP1	341.337	3.70645	0.466261	7.94931	1.88e-15	5.16e-14	3.60681	up			ENSG00000117616	RSRP1	341.337	3.70645	0.466261	7.94931	1.88e-15	5.16e-14	3.60681	up				GOTERM_CC_DIRECT	GO:0042470~melanosome	41	61227.3	ITGB1, CD63, RAB1A, RAB5B, TMED10, RAB5C, AHCY, CNP, YWHAB, SLC1A4, ATP1A1, HSP90B1, GANAB, NCSTN, SYNGR1, FLOT1, ANXA6, CTSD, CTSB, PDIA3, ANXA2, SERPINF1, TRPV2, GGH, RAB27A, ANXA11, PDIA6, YWHAZ, SND1, PDIA4, GCHFR, RAB32, SYPL1, CANX, CALU, RAB9A, TPP
	ENSG00000257702	LBX2-AS1	29.3272	-6.63547	0.834943	-7.94721	1.91e-15	5.24e-14	-6.2636	down			ENSG00000257702	LBX2-AS1	29.3272	-6.63547	0.834943	-7.94721	1.91e-15	5.24e-14	-6.2636	down				GOTERM_CC_DIRECT	GO:0005788~endoplasmic reticulum lumen	60	434017	FKBP10, TOR2A, SPON1, FKBP14, ADAMTSL1, MYDGF, B2M, COLGALT1, PDIA3, ARSA, COL27A1, GPX8, PLAUR, CNPY3, PDIA6, SUMF2, PDIA5, PDIA4, GIP, RCN3, MINPP1, RCN1, RCN2, COL6A2, COL6A1, CANX, CERCAM, COL4A5, COL6A3, FKBP7, PPIB, COL15A1, H6PD, CLN6, HSP90B1, NTF
	ENSG00000139278	GLIPR1	82.7375	-9.44703	1.18897	-7.94553	1.93e-15	5.3e-14	-8.28158	down			ENSG00000139278	GLIPR1	82.7375	-9.44703	1.18897	-7.94553	1.93e-15	5.3e-14	-8.28158	down				GOTERM_CC_DIRECT	GO:0000139~Golgi membrane	134	997630	SLC35B2, GALNT11, SCOC, SYS1, CLSTN2, CHPF, KDELR1, TMEM167A, GALNT18, XYLT2, XYLT1, ZDHHC7, GALNT10, HS6ST2, NDST1, GOLGA5, AP1S1, B2M, WLS, NSF, SH3GLB1, CSGALNACT1, GABARAPL2, GLCE, COG4, SLC35C1, HLA-B, TMEM130, SCAMP3, GBGT1, TPST1, RAB36, SLC9A7, KD
	ENSG00000168952	STXBP6	204.861	-7.24529	0.91189	-7.94536	1.94e-15	5.3e-14	-6.72837	down			ENSG00000168952	STXBP6	204.861	-7.24529	0.91189	-7.94536	1.94e-15	5.3e-14	-6.72837	down				GOTERM_CC_DIRECT	GO:0005743~mitochondrial inner membrane	106	2.46222e+07	MTCH1, NDUFA12, NDUFA10, PHB2, SLC25A48, MPC2, FPGS, FDXR, MPV17, HADH, SLC25A45, CPT1A, MRPS18A, SDHC, SDHB, OXA1L, SCO2, TMEM126A, PPIF, SUCLG1, SLC25A53, UQCRC2, LETMD1, DAP3, NDUFB10, UQCRB, CNP, NDUFB11, ABCB7, SHMT2, MRPL17, MRPL12, MRPL10, ACAT1, C
	ENSG00000110723	EXPH5	170.976	5.10638	0.642966	7.94191	1.99e-15	5.45e-14	4.82607	up			ENSG00000110723	EXPH5	170.976	5.10638	0.642966	7.94191	1.99e-15	5.45e-14	4.82607	up				GOTERM_CC_DIRECT	GO:0005840~ribosome	52	6.53934e+06	RPL4, RPL30, MRPS16, RPL3, MRPS14, RPLP1, MRPS11, RPLP0, MRPS10, MRPL37, RPL8, RPL6, RPL7, RPS14, RPL7A, RPLP2, RPS13, MRPS27, MRPS18A, MRPS21, RPL13A, MRPL43, CANX, RPL27, RPL10, MRPL17, RPS27L, RPS4Y1, MRPL10, RPS3, RPL13, RPS2, SNCA, RPL19, RPL41, MRPL
	ENSG00000128923	MINDY2	597.362	1.62001	0.204206	7.93322	2.14e-15	5.83e-14	1.61128	up			ENSG00000128923	MINDY2	597.362	1.62001	0.204206	7.93322	2.14e-15	5.83e-14	1.61128	up				GOTERM_CC_DIRECT	GO:0005737~cytoplasm	820	4.6051e+06	PID1, PSMD4, DPYSL3, PKNOX1, GABARAPL2, SND1, EID1, PRKAR1A, CLNS1A, FEZ1, PSME1, TBPL1, PSME2, MPPE1, OPTN, MTMR1, MTMR2, SHMT2, CRABP1, COPS7B, COPS7A, AAAS, OAZ2, C12ORF57, CYB5R3, RNF217, PDGFC, PIP5K1A, LTA4H, VTI1B, PMM1, MRPL28, BBIP1, SNF8, MLLT11
	ENSG00000134444	RELCH	103.95	2.60246	0.328726	7.91681	2.44e-15	6.65e-14	2.56751	up			ENSG00000134444	RELCH	103.95	2.60246	0.328726	7.91681	2.44e-15	6.65e-14	2.56751	up				GOTERM_CC_DIRECT	GO:0005764~lysosome	62	5.28741e+07	SCARB2, TMEM97, LIPA, SGSH, FLCN, NAGLU, CTSL, SMPD1, CAPN2, ACP2, CAPN1, AP5S1, RNF152, CTBS, CTSD, CTSB, CHID1, VPS18, ARSA, USP5, GAA, NPC2, RRAGD, CAT, TMEM106B, DNASE2, TMEM9, VAMP4, CD63, ASAH1, SRC, PON2, VPS4A, PRCP, ADRB2, ABCB9, GNS, GABARAP, CS
	ENSG00000171811	CFAP46	42.9867	5.47248	0.691324	7.91593	2.45e-15	6.69e-14	5.18386	up			ENSG00000171811	CFAP46	42.9867	5.47248	0.691324	7.91593	2.45e-15	6.69e-14	5.18386	up				GOTERM_CC_DIRECT	GO:0043202~lysosomal lumen	32	8.20539e+07	SCARB2, ASAH1, SDC4, HEXB, HEXA, GBA, SDC3, GNS, SGSH, NAGLU, CTSL, GPC1, SMPD1, NEU1, IDS, ACP2, GPC6, CTSD, CTSA, PDGFRB, ARSA, LUM, GAA, DCN, OGN, PPT1, SDC1, TPP1, CSPG4, FMOD, PLBD2, LGMN
	ENSG00000164120	HPGD	192.114	4.9287	0.622924	7.9122	2.53e-15	6.89e-14	4.6995	up			ENSG00000164120	HPGD	192.114	4.9287	0.622924	7.9122	2.53e-15	6.89e-14	4.6995	up				GOTERM_CC_DIRECT	GO:0005794~Golgi apparatus	171	1.45114e+09	SLC35B2, APP, SYAP1, STMN2, ZDHHC7, CXCL14, PWP1, CLU, CTGF, POFUT2, GOLGA5, CAPN2, AP1S1, SLC26A11, PTGFRN, CLCC1, SLC39A7, ZFPL1, B2M, WLS, GABARAPL2, MAP2K2, GLCE, PRKCE, TANGO2, SLC35C1, HLA-B, GTPBP4, GBGT1, ADAM19, TPST1, SELENOM, RAB36, SMO, RAB34,
	ENSG00000167797	CDK2AP2	926.589	-2.41771	0.305821	-7.90564	2.67e-15	7.25e-14	-2.39218	down			ENSG00000167797	CDK2AP2	926.589	-2.41771	0.305821	-7.90564	2.67e-15	7.25e-14	-2.39218	down				GOTERM_CC_DIRECT	GO:0005913~cell-cell adherens junction	79	1.48325e+09	ITGB1, YWHAB, HDLBP, PARK7, BZW2, RPL6, SEPT9, RPL7A, BAIAP2L1, ATIC, SEPT7, CAPZB, PPME1, RARS, RACK1, EFHD2, FLOT1, TNKS1BP1, ARFIP2, PGM5, MB21D2, CLIC1, EMD, TBC1D10A, SH3GLB1, CAST, ANXA1, DBNL, ANXA2, LMO7, YWHAZ, SND1, SEPT2, SHTN1, GPRC5A, EEF1D,
	ENSG00000163872	YEATS2	190.596	2.55765	0.323791	7.89909	2.81e-15	7.63e-14	2.52441	up			ENSG00000163872	YEATS2	190.596	2.55765	0.323791	7.89909	2.81e-15	7.63e-14	2.52441	up				GOTERM_CC_DIRECT	GO:0005765~lysosomal membrane	69	3.13027e+08	IFITM3, SCARB2, SLC48A1, SCARB1, WDR41, TCIRG1, LITAF, ATRAID, SLC2A8, EVA1A, ANXA6, FLOT1, AP1S1, ACP2, SLC26A11, ATP6V1E1, AP5S1, RNF152, AP2M1, NSF, VPS18, HGSNAT, ANXA2, MIOS, STARD3NL, GAA, MFSD12, VAMP7, COL6A1, TMEM106B, TMEM9, ATP6V0D1, TLR3, ARL8
	ENSG00000241343	RPL36A	206.944	2.00118	0.253709	7.88773	3.08e-15	8.35e-14	1.98455	up			ENSG00000241343	RPL36A	206.944	2.00118	0.253709	7.88773	3.08e-15	8.35e-14	1.98455	up				GOTERM_CC_DIRECT	GO:0015629~actin cytoskeleton	58	4.52408e+09	ZNF174, ARPC1A, IFIT5, FHL2, ARHGAP6, TRIOBP, SEPT9, BAIAP2L1, SEPT7, CAPZB, CFL2, CFL1, SYNPO, ACTR3, TNNC1, ACTN4, SHROOM4, SEPT2, ACTA2, HAX1, SYNPO2L, PALLD, CDC42EP3, RARA, DBN1, VCL, RAI14, TWF1, GABARAP, CORO1B, CORO1C, CNN3, SLC9A3R1, ABLIM1, PDLI
	ENSG00000197372	ZNF675	177.618	9.57411	1.21389	7.88711	3.09e-15	8.38e-14	7.36392	up			ENSG00000197372	ZNF675	177.618	9.57411	1.21389	7.88711	3.09e-15	8.38e-14	7.36392	up				GOTERM_CC_DIRECT	GO:0030133~transport vesicle	30	1.30403e+10	NRSN2, COPA, TMED10, KDELR1, RAB1B, COPB1, RABEPK, TGOLN2, GOLGA5, BLOC1S3, TMED3, TMED2, TMED7, CD55, TMED9, YIPF2, CAV2, SURF4, M6PR, COPZ2, COPZ1, ARCN1, VAMP7, RAB9A, PLIN3, KDELR2, KDELR3, SEC22B, VAMP4, BET1
	ENSG00000143199	ADCY10	61.5134	5.31177	0.674067	7.88018	3.27e-15	8.85e-14	5.05073	up			ENSG00000143199	ADCY10	61.5134	5.31177	0.674067	7.88018	3.27e-15	8.85e-14	5.05073	up				GOTERM_CC_DIRECT	GO:0033116~endoplasmic reticulum-Golgi intermediate compartment membrane	23	1.81473e+11	MCFD2, TMED9, TMED10, KDELR1, GOSR2, RAB1B, SURF4, COPZ2, CNIH1, LMAN2, VMA21, TMED3, TMED2, PIEZO1, CD59, MPPE1, TMED7, SEC22B, ERGIC3, ERGIC2, CD55, ERGIC1, BET1
	ENSG00000080845	DLGAP4	444.675	-1.83596	0.233183	-7.87344	3.45e-15	9.33e-14	-1.82034	down			ENSG00000080845	DLGAP4	444.675	-1.83596	0.233183	-7.87344	3.45e-15	9.33e-14	-1.82034	down				GOTERM_CC_DIRECT	GO:0030018~Z disc	34	2.62157e+10	FHL2, FHL3, HSPB1, CACNA1C, SRI, JPH1, FBXO22, MYL12B, PPP3CA, JPH2, PDLIM3, CAPZB, CFL2, PDE4B, FLNA, PGM5, FLNC, SYNPO, GLRX3, NEBL, ACTN1, SORBS2, PARVA, ACTN4, PARVB, FKBP1A, KRT19, DES, SYNPO2L, PALLD, FKBP1B, NOS1AP, OBSL1, MYL9
	ENSG00000055147	FAM114A2	84.0186	-2.63735	0.335043	-7.87167	3.5e-15	9.45e-14	-2.59905	down			ENSG00000055147	FAM114A2	84.0186	-2.63735	0.335043	-7.87167	3.5e-15	9.45e-14	-2.59905	down				GOTERM_CC_DIRECT	GO:0001725~stress fiber	20	4.61002e+10	TPM4, NEBL, ACTN1, PXN, FHL3, ACTN4, SHROOM4, CORO1B, MYL12B, CNN2, SEPT9, ABLIM1, MYO1C, PDLIM2, SEPT7, ZYX, PGM5, SYNPO, MYL9, PDLIM7
	ENSG00000149418	ST14	321.398	10.7268	1.36295	7.87029	3.54e-15	9.54e-14	8.11766	up			ENSG00000149418	ST14	321.398	10.7268	1.36295	7.87029	3.54e-15	9.54e-14	8.11766	up				GOTERM_CC_DIRECT	GO:0005759~mitochondrial matrix	71	5.12003e+11	MIPEP, ISCA2, ACADVL, CHPF, HIBADH, PARS2, NDUFA10, NUDT2, ABAT, ETFA, PARK7, ETFB, ALDH1L2, FARS2, TXN2, ABHD10, FPGS, FDXR, PMPCB, ME2, HADH, ACOT9, ARG2, DIMT1, NME4, GLRX2, REXO2, NDUFS8, SCO2, PPIF, NDUFS2, SUCLG1, DLD, ISCU, FH, ECHS1, NAXE, SHC1, S
	ENSG00000103018	CYB5B	849.527	-1.45418	0.184783	-7.86968	3.56e-15	9.58e-14	-1.44858	down			ENSG00000103018	CYB5B	849.527	-1.45418	0.184783	-7.86968	3.56e-15	9.58e-14	-1.44858	down				GOTERM_CC_DIRECT	GO:0008250~oligosaccharyltransferase complex	8	6.73814e+10	KRTCAP2, RPN2, DAD1, TUSC3, OSTC, STT3A, MAGT1, DDOST
	ENSG00000149474	KAT14	191.968	3.41423	0.434042	7.86612	3.66e-15	9.83e-14	3.33603	up			ENSG00000149474	KAT14	191.968	3.41423	0.434042	7.86612	3.66e-15	9.83e-14	3.33603	up				GOTERM_CC_DIRECT	GO:0005758~mitochondrial intermembrane space	24	7.27995e+09	TRAP1, SHMT2, UQCC2, TIMM9, HSD3B1, ARL2, CHCHD10, NME4, TRIAP1, PARK7, TIMM10, REXO2, PPOX, GFER, CHCHD2, HAX1, AIFM1, ARL2BP, BLOC1S1, CAT, THOP1, FBXL4, PRELID3A, PRELID3B
	ENSG00000152219	ARL14EP	124.156	-2.68459	0.341284	-7.86613	3.66e-15	9.83e-14	-2.64762	down			ENSG00000152219	ARL14EP	124.156	-2.68459	0.341284	-7.86613	3.66e-15	9.83e-14	-2.64762	down				GOTERM_CC_DIRECT	GO:0048471~perinuclear region of cytoplasm	118	9.58461e+10	CYFIP2, APP, CSF1, STMN2, PARK7, CLU, CTGF, MT2A, CAPN6, MAP2K2, SERPINF1, PRKCE, USP2, TRAPPC2B, ACTN4, EML1, GTPBP4, DOK1, SHTN1, SELENOM, RAB34, S100A4, PPIB, FKBP4, OBSL1, OPTN, ANP32A, CNP, TWF1, GABARAP, CORO1B, HSP90B1, CTIF, SLC9A3R1, PRDX5, PSMF1
	ENSG00000184840	TMED9	2287.93	-1.82335	0.231833	-7.86493	3.69e-15	9.92e-14	-1.81465	down			ENSG00000184840	TMED9	2287.93	-1.82335	0.231833	-7.86493	3.69e-15	9.92e-14	-1.81465	down				GOTERM_CC_DIRECT	GO:0030027~lamellipodium	40	1.46082e+11	ITGB1, PLEKHH2, PXN, STMN2, NEDD9, FGD1, ACTG2, CORO1B, CORO1C, ABLIM1, SNX1, SNX2, CAPZB, DPYSL3, FLOT1, PIP5K1A, RAC3, STX4, SH3BGRL3, PLCG1, WASF1, ACTR3, DBNL, NME2, SORBS2, PARVA, PARVB, SLC39A14, ACTA2, SHTN1, HAX1, VAMP7, ABI2, CDK5, ARPC3, PALLD,
	ENSG00000204711	C9orf135	138.776	9.86347	1.25458	7.86199	3.78e-15	1.01e-13	8.03036	up			ENSG00000204711	C9orf135	138.776	9.86347	1.25458	7.86199	3.78e-15	1.01e-13	8.03036	up				GOTERM_CC_DIRECT	GO:0022625~cytosolic large ribosomal subunit	22	1.63447e+12	RPL4, RPL30, RPLP0P6, RPL41, RPL3, RPL10, RPLP1, RPL12, RPLP0, RPL13A, RPL23A, RPL8, RPL6, RPL7, RPL7A, RPL36AL, RPL27A, RPLP2, RPL13, RPL27, ZNF622, RPL19
	ENSG00000113648	H2AFY	1054.17	-2.91648	0.371164	-7.85765	3.91e-15	1.05e-13	-2.87898	down			ENSG00000113648	H2AFY	1054.17	-2.91648	0.371164	-7.85765	3.91e-15	1.05e-13	-2.87898	down				GOTERM_CC_DIRECT	GO:0005793~endoplasmic reticulum-Golgi intermediate compartment	22	1.63447e+12	TRAPPC2, TMED9, TMED10, KDELR1, COPB1, SURF4, TRAPPC2B, PDIA6, YIF1A, MYDGF, LMAN2, TMED3, TMED2, NUCB1, MAN1A1, P4HB, MPPE1, TMED7, SEC22B, RAB6B, ERGIC1, NUCB2
	ENSG00000114767	RRP9	553.698	2.20107	0.280124	7.85749	3.92e-15	1.05e-13	2.1792	up			ENSG00000114767	RRP9	553.698	2.20107	0.280124	7.85749	3.92e-15	1.05e-13	2.1792	up				GOTERM_CC_DIRECT	GO:0030496~midbody	34	1.75407e+12	ZNF330, RALB, ARL3, VPS4A, DCTN3, TRIOBP, GNAI1, AURKB, AURKA, HSP90B1, FLCN, SEPT7, RACK1, LZTS2, SH3GLB1, ANXA2, PTCH1, ANXA11, SIRT2, GEM, SEPT2, KLHL9, AGBL5, PITPNM1, ARL2BP, C6ORF89, CDK1, MPLKIP, BIRC5, MAPRE3, ERH, MITD1, PKN1, ARL8A
	ENSG00000073060	SCARB1	622.064	-3.5481	0.451983	-7.85006	4.16e-15	1.11e-13	-3.47083	down			ENSG00000073060	SCARB1	622.064	-3.5481	0.451983	-7.85006	4.16e-15	1.11e-13	-3.47083	down				GOTERM_CC_DIRECT	GO:0000502~proteasome complex	20	2.29535e+12	PSMD10, PSMD13, ZFAND2A, HSPB1, PSMB10, PSMD8, PSMA5, PSMB6, PSMB4, PSMB5, PSMC3, PSMD4, PSMA1, PSMB3, PSMC1, PSMC2, PSME1, PSME2, PSMF1, PAAF1
	ENSG00000142089	IFITM3	3742.05	-2.53367	0.322789	-7.84931	4.18e-15	1.12e-13	-2.50941	down			ENSG00000142089	IFITM3	3742.05	-2.53367	0.322789	-7.84931	4.18e-15	1.12e-13	-2.50941	down				GOTERM_CC_DIRECT	GO:0022627~cytosolic small ribosomal subunit	17	3.67464e+11	RPS5, MRPS18A, RPS27L, RPS4Y1, RPS26, RPS14, RPS25, RPS28, RPS27, RPS29, RPS3, EIF2D, RPS2, FAU, RPS21, RPS13, RPS23
	ENSG00000268119	AC010615.2	121.702	9.51829	1.2134	7.84433	4.35e-15	1.16e-13	7.33585	up			ENSG00000268119	AC010615.2	121.702	9.51829	1.2134	7.84433	4.35e-15	1.16e-13	7.33585	up				GOTERM_CC_DIRECT	GO:0015935~small ribosomal subunit	12	4.34602e+12	RPS26, RPS25, RPS28, RPS29, RPS5, RPS3, RACK1, FAU, RPS2, RPS21, RPS23, DAP3
	ENSG00000055044	NOP58	1471.56	1.06788	0.136166	7.84248	4.42e-15	1.18e-13	1.06526	up			ENSG00000055044	NOP58	1471.56	1.06788	0.136166	7.84248	4.42e-15	1.18e-13	1.06526	up				GOTERM_CC_DIRECT	GO:0005654~nucleoplasm	434	4.53632e+12	ZNF174, PID1, RNH1, RPL3, ELK1, RRP8, PSMD8, LSM11, PSMD4, CREB3L2, NAMPT, GTSE1, TSPYL2, ACOT7, MED8, DNTTIP1, SOX12, MED7, EID1, HOXB9, SCO2, CLNS1A, AKIP1, PSME1, PSME2, UQCRC2, MPPE1, HOXB7, VPS25, ATF3, OPTN, RHNO1, ANAPC16, CTBP1, XPA, COPS7B, WDR61
	ENSG00000156966	B3GNT7	282.404	9.72576	1.24027	7.84163	4.45e-15	1.18e-13	7.36166	up			ENSG00000156966	B3GNT7	282.404	9.72576	1.24027	7.84163	4.45e-15	1.18e-13	7.36166	up				GOTERM_CC_DIRECT	GO:0005578~proteinaceous extracellular matrix	57	5.17691e+11	LGALS3BP, SPON1, ECM1, SPARC, OLFML2B, FGF1, WISP1, CYR61, CTGF, ADAMTSL1, LGALS1, MMP28, TIMP2, TIMP3, TIMP1, ADAMTS9, ADAMTS6, SBSPON, POSTN, MMP1, MMP2, MAMDC2, MMP10, MMP11, LOX, COL6A2, COL4A5, COL6A3, MATN2, FBN2, COL15A1, FBLN1, ADAMTS12, FBLN2, LT
	ENSG00000111879	FAM184A	128.86	6.34716	0.81007	7.83533	4.68e-15	1.24e-13	5.87576	up			ENSG00000111879	FAM184A	128.86	6.34716	0.81007	7.83533	4.68e-15	1.24e-13	5.87576	up				GOTERM_CC_DIRECT	GO:0005750~mitochondrial respiratory chain complex III	8	6.63483e+10	UQCRB, UQCC3, UQCRQ, PMPCB, CYC1, UQCR10, UQCRC2, BCS1L
	ENSG00000197712	FAM114A1	192.597	-4.39671	0.562128	-7.82155	5.22e-15	1.39e-13	-4.24816	down			ENSG00000197712	FAM114A1	192.597	-4.39671	0.562128	-7.82155	5.22e-15	1.39e-13	-4.24816	down				GOTERM_CC_DIRECT	GO:0031902~late endosome membrane	27	7.36632e+11	IFITM3, SCARB2, CD63, GOSR2, VPS4A, HLA-DMA, MICALL1, KIAA1324, MVB12A, ANXA6, ANXA8, AP5S1, VTI1B, VPS18, STARD3NL, ANXA2, SNF8, TSPAN15, TMEM59, VAMP7, VPS41, CHMP2A, TMEM106B, MITD1, LAMTOR1, TMEM9, ARL8A
	ENSG00000094914	AAAS	577.271	-1.91743	0.245255	-7.81811	5.36e-15	1.42e-13	-1.90197	down			ENSG00000094914	AAAS	577.271	-1.91743	0.245255	-7.81811	5.36e-15	1.42e-13	-1.90197	down				GOTERM_CC_DIRECT	GO:0043231~intracellular membrane-bounded organelle	102	0.0011768805950497486	PECR, APP, SCARB1, IRS1, IFIT5, ZDHHC7, ATP12A, CTGF, NSDHL, EVA1A, PALM, DPF2, AP1S1, SLC26A11, CLCC1, FADS1, G6PD, ENTPD4, GTF2F1, SCAMP3, DPM1, SMO, TIPRL, STAM2, RAB5C, COPB1, MGST3, KLHL12, EIF1AD, SLC9A3R1, PRDX5, SNX1, NEU1, PACSIN2, UGT3A2, SNX8,
	ENSG00000122861	PLAU	246.863	4.35395	0.557041	7.81621	5.44e-15	1.44e-13	4.1931	up			ENSG00000122861	PLAU	246.863	4.35395	0.557041	7.81621	5.44e-15	1.44e-13	4.1931	up				GOTERM_CC_DIRECT	GO:0005762~mitochondrial large ribosomal subunit	16	0.0011875343287406784	MRPL27, MRPL17, MRPL28, MRPL58, MRPL37, MRPL23, MRPL12, MRPL24, MRPL43, MRPL10, MRPL21, MRPL22, C12ORF65, MRPL52, MRPL30, MRPL51
	ENSG00000164080	RAD54L2	615.971	1.69862	0.217336	7.81564	5.47e-15	1.45e-13	1.68958	up			ENSG00000164080	RAD54L2	615.971	1.69862	0.217336	7.81564	5.47e-15	1.45e-13	1.68958	up				GOTERM_CC_DIRECT	GO:0000506~glycosylphosphatidylinositol-N-acetylglucosaminyltransferase (GPI-GnT) complex	6	0.0017618547536876893	PIGC, DPM2, PYURF, PIGQ, PIGP, PIGH
	ENSG00000155849	ELMO1	108.262	3.79047	0.485166	7.81272	5.6e-15	1.48e-13	3.68198	up			ENSG00000155849	ELMO1	108.262	3.79047	0.485166	7.81272	5.6e-15	1.48e-13	3.68198	up				GOTERM_CC_DIRECT	GO:0005813~centrosome	80	0.001955044934633547	TTC26, CETN2, CHD3, TPGS1, AATF, HSPB11, TCHP, UXT, ACTR1A, ACTR1B, C7ORF31, PDE4B, DPF2, CEP170, BBS7, LZTS2, BBS4, TSPYL2, G6PD, USP2, RPGRIP1L, TUBG1, SIRT2, HAUS2, HAUS1, NME1, CDC25B, MZT2B, PROCR, MZT2A, RAD51D, RILPL2, FAM161A, PSMA1, NME7, FEZ1, K
	ENSG00000108950	FAM20A	75.969	7.7954	0.997983	7.81116	5.67e-15	1.5e-13	6.93602	up			ENSG00000108950	FAM20A	75.969	7.7954	0.997983	7.81116	5.67e-15	1.5e-13	6.93602	up				GOTERM_CC_DIRECT	GO:0005768~endosome	47	0.002449095360188308	APP, RAB5B, SCOC, CDKN1B, LRP1, PDCD6, VPS4A, STMN2, TNFAIP1, SNX33, ADRB2, ATP1A1, RABEPK, EGFR, TGOLN2, GPC1, SMPD1, FLOT1, S1PR1, PACSIN3, STX4, SNX9, ATP6V1E1, ARSA, CD164, ANXA1, ANXA2, CAV1, RFTN1, M6PR, NSG1, NGF, BET1L, MARCH3, MYO1D, CLCN5, SNX18
	ENSG00000072803	FBXW11	300.215	1.73805	0.222577	7.80877	5.77e-15	1.52e-13	1.72765	up			ENSG00000072803	FBXW11	300.215	1.73805	0.222577	7.80877	5.77e-15	1.52e-13	1.72765	up				GOTERM_CC_DIRECT	GO:0005795~Golgi stack	12	0.0029783866135043888	NSF, NSFL1C, GALNT2, TRAPPC4, RAB34, LPCAT2, OCRL, MGAT2, SULF1, ARSE, MARCH4, SULF2
	ENSG00000102575	ACP5	155.752	5.64987	0.72353	7.80875	5.78e-15	1.52e-13	5.28342	up			ENSG00000102575	ACP5	155.752	5.64987	0.72353	7.80875	5.78e-15	1.52e-13	5.28342	up				GOTERM_CC_DIRECT	GO:0005929~cilium	34	0.003216995906658338	TTC26, NAXE, ARL3, ARL2, ADCY3, TULP3, NUBP1, HSPB11, GLI3, AURKA, NUBP2, DYNC2LI1, FLCN, BBS9, BBS4, TUB, CAV1, DAW1, RPGRIP1L, TTC8, IFT22, IFT43, SMO, ARL2BP, RILPL2, TMEM138, TMEM216, TTC30A, ANKS6, CEP41, IFT46, DLD, DNAL4, GAS8
	ENSG00000171794	UTF1	664.102	11.1394	1.42724	7.80481	5.96e-15	1.57e-13	8.61379	up			ENSG00000171794	UTF1	664.102	11.1394	1.42724	7.80481	5.96e-15	1.57e-13	8.61379	up				GOTERM_CC_DIRECT	GO:0031410~cytoplasmic vesicle	48	0.0034753552910796372	NRP1, PDCD6, CLTA, TMEM74, SNX33, ARRB2, GABARAP, ADD2, PRDX5, EBP, COMMD9, RUSC2, PALM, ARHGDIB, NEU1, ESD, DVL2, FLOT1, SNX9, RAB6B, UBQLN2, WLS, SH3GLB1, PDGFRB, PTPN1, GABARAPL2, STARD4, CAV2, ENTPD4, CAV1, SIGMAR1, HPS1, EMP2, TICAM1, PRDX6, MYO1D, T
	ENSG00000131899	LLGL1	126.85	3.98529	0.510662	7.80417	5.99e-15	1.57e-13	3.84922	up			ENSG00000131899	LLGL1	126.85	3.98529	0.510662	7.80417	5.99e-15	1.57e-13	3.84922	up				GOTERM_CC_DIRECT	GO:0034464~BBSome	6	0.003523385262564928	BBS2, TTC8, BBS9, BBIP1, BBS7, BBS4
	ENSG00000196781	TLE1	376.101	2.97618	0.381427	7.80277	6.06e-15	1.59e-13	2.92209	up			ENSG00000196781	TLE1	376.101	2.97618	0.381427	7.80277	6.06e-15	1.59e-13	2.92209	up				GOTERM_CC_DIRECT	GO:0042383~sarcolemma	22	0.003884178905405117	ITGB1, ANXA1, ANXA2, KCNJ8, KCND3, ABCC9, ATP1A1, AQP1, CACNB1, PPP3CA, KRT19, DES, COL6A2, COL6A1, NOS1AP, FLOT1, COL6A3, CD59, PGM5, FLNC, BVES, SNTA1
	ENSG00000166803	PCLAF	341.172	-3.72033	0.477007	-7.79931	6.22e-15	1.63e-13	-3.6359	down			ENSG00000166803	PCLAF	341.172	-3.72033	0.477007	-7.79931	6.22e-15	1.63e-13	-3.6359	down				GOTERM_CC_DIRECT	GO:0071944~cell periphery	13	0.004137480908496053	ODAM, ITGA3, PRKCE, NME2, MSN, PHB2, ACTG2, CORO1B, SLC9A3R1, KRT19, STK26, PDE4B, RAC3
	ENSG00000180398	MCFD2	542.622	-1.75923	0.225674	-7.79548	6.42e-15	1.68e-13	-1.75032	down			ENSG00000180398	MCFD2	542.622	-1.75923	0.225674	-7.79548	6.42e-15	1.68e-13	-1.75032	down				GOTERM_CC_DIRECT	GO:0016023~cytoplasmic, membrane-bounded vesicle	31	0.005208188264147545	PIGT, CLTA, SNX33, ADD2, NTF4, GRIP1, EBP, COMMD9, PALM, ARHGDIB, NEU1, ESD, SNX9, RAB6B, WLS, PDGFRB, STARD4, BDNF, SIGMAR1, HPS1, COMMD1, NGF, PRDX6, TBC1D2, SNX18, HAX1, MYO1C, SNX17, PKN1, KCNK1, OPTN
	ENSG00000111912	NCOA7	120.417	3.02788	0.388567	7.79244	6.57e-15	1.72e-13	2.97097	up			ENSG00000111912	NCOA7	120.417	3.02788	0.388567	7.79244	6.57e-15	1.72e-13	2.97097	up				GOTERM_CC_DIRECT	GO:0030176~integral component of endoplasmic reticulum membrane	25	0.005417269011916001	SLC35B2, PIGU, HACD1, PIGT, DERL2, TEX261, ABCB9, PORCN, SARAF, ELOVL1, ELOVL5, AMFR, RHBDD1, ELOVL2, TMCO1, DPM2, CREB3, DPM3, G6PC3, TBL2, STIM1, DHRS9, ASPH, PREB, ESYT1
	ENSG00000167528	ZNF641	87.6886	-5.16456	0.66279	-7.79216	6.59e-15	1.72e-13	-4.93895	down			ENSG00000167528	ZNF641	87.6886	-5.16456	0.66279	-7.79216	6.59e-15	1.72e-13	-4.93895	down				GOTERM_CC_DIRECT	GO:0005811~lipid particle	18	0.005689124160901395	TRAP1, STARD13, RAB5C, ANXA2, CAV1, SIGMAR1, LSS, CKAP4, NSDHL, CYB5R3, PITPNM1, IRAK1, TRAF6, LPCAT2, PLIN3, METTL7A, GAPDH, PNPLA2
	ENSG00000109113	RAB34	918.8	-2.96159	0.380253	-7.78846	6.78e-15	1.77e-13	-2.91105	down			ENSG00000109113	RAB34	918.8	-2.96159	0.380253	-7.78846	6.78e-15	1.77e-13	-2.91105	down				GOTERM_CC_DIRECT	GO:0045121~membrane raft	42	0.006580679224267846	ITGB1, APP, SDC4, TRADD, PARK7, GNAI1, EGFR, HK1, GRIP1, SLC9A3R1, PPP2R1B, MARVELD1, GPC1, EFHD2, FLOT1, S1PR1, CAPN2, STAT6, FADD, CTSD, CD55, GPM6B, PAG1, S100A10, PRNP, ANXA2, CAV2, CAV1, RFTN1, ITGA1, EMP2, EEF2, SULF1, TNFRSF1A, ZAP70, MYO1C, MYADM,
	ENSG00000039068	CDH1	1474.19	1.75411	0.225276	7.78649	6.89e-15	1.8e-13	1.74529	up			ENSG00000039068	CDH1	1474.19	1.75411	0.225276	7.78649	6.89e-15	1.8e-13	1.74529	up				GOTERM_CC_DIRECT	GO:0030126~COPI vesicle coat	7	0.006884000527585584	COPA, COPB1, TMED3, COPZ2, TMED7, COPZ1, ARCN1
	ENSG00000089597	GANAB	1053.2	-1.55429	0.19964	-7.78548	6.94e-15	1.81e-13	-1.54814	down			ENSG00000089597	GANAB	1053.2	-1.55429	0.19964	-7.78548	6.94e-15	1.81e-13	-1.54814	down				GOTERM_CC_DIRECT	GO:0005774~vacuolar membrane	7	0.006884000527585584	MTMR2, ATP6AP1, TMEM138, SLC22A17, VPS4A, PCYOX1L, SBF2
	ENSG00000183696	UPP1	3192.71	1.46642	0.188393	7.78381	7.04e-15	1.83e-13	1.45996	up			ENSG00000183696	UPP1	3192.71	1.46642	0.188393	7.78381	7.04e-15	1.83e-13	1.45996	up				GOTERM_CC_DIRECT	GO:0005604~basement membrane	20	0.007928270824049316	CD151, SPARC, ANXA2, SERPINF1, TNC, FBLN1, LOXL1, LOXL2, CST3, VTN, EFEMP2, CCDC80, COL5A1, TIMP3, HMCN1, TIMP1, TGFBI, ANXA2P2, FREM1, MATN2
	ENSG00000186654	PRR5	467.051	-2.48173	0.319204	-7.77472	7.56e-15	1.96e-13	-2.44781	down			ENSG00000186654	PRR5	467.051	-2.48173	0.319204	-7.77472	7.56e-15	1.96e-13	-2.44781	down				GOTERM_CC_DIRECT	GO:0030659~cytoplasmic vesicle membrane	28	0.009412878160352082	YWHAB, SNX33, SLC2A8, AP3M1, YWHAQ, PACSIN2, AP1S1, SNX9, AP1M1, SNCA, TOR1A, ANXA1, IFNGR2, ZDHHC13, AGTRAP, LNPEP, ZDHHC17, YWHAZ, MARCH3, SNX18, GPRC5A, SNX19, APPBP2, TBC1D4, SNX17, RAB13, VOPP1, KIFC3
	ENSG00000235508	RPS2P7	61.6262	-2.98475	0.383954	-7.77372	7.62e-15	1.98e-13	-2.94749	down			ENSG00000235508	RPS2P7	61.6262	-2.98475	0.383954	-7.77372	7.62e-15	1.98e-13	-2.94749	down				GOTERM_CC_DIRECT	GO:0005779~integral component of peroxisomal membrane	7	0.010177918141587798	PEX16, FIS1, SLC25A17, PXMP2, PEX11B, PEX2, ABCD1
	ENSG00000100938	GMPR2	287.207	-1.95859	0.252061	-7.77027	7.83e-15	2.03e-13	-1.94165	down			ENSG00000100938	GMPR2	287.207	-1.95859	0.252061	-7.77027	7.83e-15	2.03e-13	-1.94165	down				GOTERM_CC_DIRECT	GO:0005778~peroxisomal membrane	15	0.010839961784267068	PEX16, PECR, ARF1, PEX19, MAP2K2, PEX11B, PEX2, GNPAT, SLC25A17, IMPDH2, PXMP2, PEX5, CAT, ABCD1, RAB8B
	ENSG00000183340	JRKL	36.2613	-3.4963	0.450451	-7.76178	8.37e-15	2.17e-13	-3.41405	down			ENSG00000183340	JRKL	36.2613	-3.4963	0.450451	-7.76178	8.37e-15	2.17e-13	-3.41405	down				GOTERM_CC_DIRECT	GO:0045171~intercellular bridge	13	0.011744438539519881	XPA, SRA1, USB1, RFXANK, C12ORF66, TIRAP, AURKB, UNC119, TUT1, QSOX1, SNRNP25, FAN1, TRIM45
	ENSG00000163993	S100P	169.444	11.4349	1.47333	7.76129	8.41e-15	2.17e-13	8.91227	up			ENSG00000163993	S100P	169.444	11.4349	1.47333	7.76129	8.41e-15	2.17e-13	8.91227	up				GOTERM_CC_DIRECT	GO:0031594~neuromuscular junction	15	0.012778059890371424	ITGB1, ACHE, APP, POSTN, SERPINE2, SYNGR1, DES, CDK5, PRKAR1A, SV2A, DNAJA3, COL4A5, SPOCK1, PDZRN3, SNTA1
	ENSG00000134291	TMEM106C	286.481	-3.37268	0.434656	-7.75944	8.53e-15	2.2e-13	-3.28644	down			ENSG00000134291	TMEM106C	286.481	-3.37268	0.434656	-7.75944	8.53e-15	2.2e-13	-3.28644	down				GOTERM_CC_DIRECT	GO:0005635~nuclear envelope	33	0.01282723753199164	LRRC59, CSE1L, MGST3, RTCB, AAAS, ATRAID, CLGN, LMNB1, EBP, MTA1, SLC22A18, LMNA, EMD, CLIC1, RANBP1, SUN2, RRM1, TOR1A, FANCL, SIGMAR1, ANXA11, DHRS2, NUP93, PARP11, HAX1, CNEP1R1, CHMP2A, BAX, NEMP1, NUPL2, CHMP7, NUCB2, NUP37
	ENSG00000142405	NLRP12	70.8126	6.35793	0.819652	7.75687	8.71e-15	2.25e-13	5.89825	up			ENSG00000142405	NLRP12	70.8126	6.35793	0.819652	7.75687	8.71e-15	2.25e-13	5.89825	up				GOTERM_CC_DIRECT	GO:0005802~trans-Golgi network	29	0.0141919636006697	SCOC, ARF1, SYS1, CLTB, TGOLN2, ARFRP1, MICALL1, KIAA1324, STX4, SNX9, PLEKHJ1, WLS, CHID1, POSTN, M6PR, WIPI1, OCRL, SOD3, TMEM230, MARCH4, RAB32, VAMP7, SLC9A7, RAB13, YIPF6, NUCB1, TGFBI, PAM, OPTN
	ENSG00000198087	CD2AP	415.033	2.51544	0.324361	7.75505	8.83e-15	2.28e-13	2.48392	up			ENSG00000198087	CD2AP	415.033	2.51544	0.324361	7.75505	8.83e-15	2.28e-13	2.48392	up				GOTERM_CC_DIRECT	GO:0005869~dynactin complex	5	0.014811077913593854	ACTR1A, ACTR1B, DCTN2, DCTN3, ACTR10
	ENSG00000008282	SYPL1	651.732	-1.93894	0.250087	-7.75307	8.97e-15	2.31e-13	-1.9257	down			ENSG00000008282	SYPL1	651.732	-1.93894	0.250087	-7.75307	8.97e-15	2.31e-13	-1.9257	down				GOTERM_CC_DIRECT	GO:0005839~proteasome core complex	8	0.016860301195174357	PSMA5, PSMB6, PSMB4, PSMB5, PSMA1, PSMB3, PSMF1, PSMB10
	ENSG00000163605	PPP4R2	368.811	2.28892	0.295245	7.75261	9e-15	2.32e-13	2.26519	up			ENSG00000163605	PPP4R2	368.811	2.28892	0.295245	7.75261	9e-15	2.32e-13	2.26519	up				GOTERM_CC_DIRECT	GO:0042765~GPI-anchor transamidase complex	4	0.01993613575910258	PIGS, PIGU, PIGT, GPAA1
	ENSG00000213516	RBMXL1	224.406	2.42589	0.313014	7.7501	9.18e-15	2.36e-13	2.39705	up			ENSG00000213516	RBMXL1	224.406	2.42589	0.313014	7.7501	9.18e-15	2.36e-13	2.39705	up				GOTERM_CC_DIRECT	GO:0005801~cis-Golgi network	12	0.02094728578578606	TMED10, GOLGA5, KDELR1, B3GAT3, LIMK2, YIPF6, COPZ2, NUCB1, KDELR2, MPPE1, CTGF, BET1
	ENSG00000101166	PRELID3B	738.059	-1.52502	0.19688	-7.74595	9.49e-15	2.43e-13	-1.5191	down			ENSG00000101166	PRELID3B	738.059	-1.52502	0.19688	-7.74595	9.49e-15	2.43e-13	-1.5191	down				GOTERM_CC_DIRECT	GO:0009986~cell surface	91	0.021330104406725378	EPHB6, ITGB1, ACHE, SCARB1, SRPX, APP, NRP1, SLC46A1, SPARC, CLSTN2, CLU, PHB2, GHR, LGALS1, APMAP, ADGRA2, NPTN, TIMP2, SLC39A6, PTGFRN, ADAMTS9, TMEM8B, PDGFRB, PDIA3, ANXA1, TNFRSF12A, ANXA2, ITGA3, IL1R1, ITGA1, HLA-B, EMP2, PDIA4, TNFRSF1A, GREM1, PR
	ENSG00000139116	KIF21A	532.643	2.58419	0.333703	7.74399	9.63e-15	2.47e-13	2.55111	up			ENSG00000139116	KIF21A	532.643	2.58419	0.333703	7.74399	9.63e-15	2.47e-13	2.55111	up				GOTERM_CC_DIRECT	GO:0005769~early endosome	42	0.03521997982453938	RAB1A, NRP1, RAB5B, RAB5C, VPS4A, SNX12, DERL2, ADRB2, ABCB9, PRDX3, BLOC1S1, MICALL1, CHMP1A, FLOT1, PACSIN2, LDLRAP1, TBC1D16, PLEKHJ1, RAB11FIP5, WLS, PTPN1, VPS18, MAP2K2, DBNL, ANXA2, SIAH2, NIPA1, OCRL, COMMD1, RHOD, TMEM230, RAB32, PTP4A3, RAB31, R
	ENSG00000141504	SAT2	256.077	-2.11783	0.273477	-7.74408	9.63e-15	2.47e-13	-2.1007	down			ENSG00000141504	SAT2	256.077	-2.11783	0.273477	-7.74408	9.63e-15	2.47e-13	-2.1007	down				GOTERM_CC_DIRECT	GO:0031965~nuclear membrane	42	0.03521997982453938	CUEDC2, RETSAT, MRPS14, EI24, PDCD6, NRXN1, NDUFB4, TOR1AIP2, TMEM97, AAAS, EGFR, PHF8, LMNB1, AQP1, CST3, CCND2, HSD17B1, LMNA, TSPO, CEP170, EMD, CLIC1, SUN2, TOR1A, CMTM3, NUTF2, PLRG1, RANBP6, GTPBP4, PML, ZC3HC1, GCHFR, NUP93, HAX1, ELF4, CDK4, CNEP1
	ENSG00000119431	HDHD3	232.157	-2.63579	0.340421	-7.74273	9.73e-15	2.49e-13	-2.59186	down			ENSG00000119431	HDHD3	232.157	-2.63579	0.340421	-7.74273	9.73e-15	2.49e-13	-2.59186	down				GOTERM_CC_DIRECT	GO:0072546~ER membrane protein complex	5	0.03555787559513066	EMC1, EMC2, EMC4, EMC7, EMC9
	ENSG00000075388	FGF4	363.122	10.0428	1.298	7.7371	1.02e-14	2.6e-13	8.12265	up			ENSG00000075388	FGF4	363.122	10.0428	1.298	7.7371	1.02e-14	2.6e-13	8.12265	up				GOTERM_CC_DIRECT	GO:0031982~vesicle	26	0.03556469043410203	DYNC1I2, DCTN2, GSTP1, NRXN1, STMN2, CORO1C, CST3, SLC9A3R1, SNX1, CFL1, TSPAN4, MVB12A, CD59, EPS8L2, LZTS2, CLIC1, VTI1B, ANXA1, ANXA2, MSN, GBGT1, MYL6, GPRC5A, RAB34, TAGLN2, GAPDH
	ENSG00000279220	GPR1-AS	88.1145	9.46954	1.22402	7.73643	1.02e-14	2.61e-13	7.5977	up			ENSG00000279220	GPR1-AS	88.1145	9.46954	1.22402	7.73643	1.02e-14	2.61e-13	7.5977	up				GOTERM_CC_DIRECT	GO:0030130~clathrin coat of trans-Golgi network vesicle	4	0.03589595510292504	CLTB, CLTA, AP2A1, NCALD
	ENSG00000084676	NCOA1	240.763	3.45948	0.447249	7.73503	1.03e-14	2.64e-13	3.37522	up			ENSG00000084676	NCOA1	240.763	3.45948	0.447249	7.73503	1.03e-14	2.64e-13	3.37522	up				GOTERM_CC_DIRECT	GO:0005786~signal recognition particle, endoplasmic reticulum targeting	4	0.03589595510292504	SRP19, SRP54, SRP68, SRP14
	ENSG00000011028	MRC2	266.37	-4.8681	0.629626	-7.73174	1.06e-14	2.7e-13	-4.66866	down			ENSG00000011028	MRC2	266.37	-4.8681	0.629626	-7.73174	1.06e-14	2.7e-13	-4.66866	down				GOTERM_CC_DIRECT	GO:0005777~peroxisome	22	0.03706211997050779	PEX16, FIS1, PECR, PHYH, PEX19, MVK, ECH1, PEX11B, MFF, LACC1, GNPAT, PRDX5, NUDT7, SLC25A17, AMACR, ZADH2, PEX5, CAT, LONP2, MVD, MPV17, ABCD1
	ENSG00000139263	LRIG3	93.1614	4.25328	0.550151	7.73111	1.07e-14	2.71e-13	4.09145	up			ENSG00000139263	LRIG3	93.1614	4.25328	0.550151	7.73111	1.07e-14	2.71e-13	4.09145	up				GOTERM_CC_DIRECT	GO:0008021~synaptic vesicle	20	0.03727724528550411	MTMR2, TOR1A, SNAPIN, MME, TRAPPC4, MFF, TMEM230, SLC2A8, COPS4, SYNPR, SYPL1, SV2A, PPT1, PDE4B, STX4, RABAC1, ATP6V0D1, CDK16, VTI1B, SNCA
	ENSG00000061938	TNK2	143.375	3.59369	0.464865	7.73062	1.07e-14	2.72e-13	3.49808	up			ENSG00000061938	TNK2	143.375	3.59369	0.464865	7.73062	1.07e-14	2.72e-13	3.49808	up				GOTERM_CC_DIRECT	GO:0005730~nucleolus	135	0.037456158835268594	RPL4, SRP19, ZNF330, RPL3, THYN1, ZDHHC7, FGF1, RPL8, PWP1, RRP8, TXN2, RPL7, PPP1CB, RPS14, RGS2, CCND2, ARL6IP4, PITX1, RPS13, TSPYL2, DIMT1, DNTTIP1, CIRBP, LDOC1, P3H4, GTPBP4, JMJD6, EEF1A1, MORF4L2, SUB1, VPS25, ATF3, MRI1, ACAT2, NUAK1, EMG1, DEAF1
	ENSG00000043143	JADE2	295.754	3.33044	0.431027	7.72676	1.1e-14	2.8e-13	3.25751	up			ENSG00000043143	JADE2	295.754	3.33044	0.431027	7.72676	1.1e-14	2.8e-13	3.25751	up				GOTERM_CC_DIRECT	GO:0000777~condensed chromosome kinetochore	19	0.04117374157859991	ANAPC16, NDE1, DCTN3, KNSTRN, NDC80, SEPT2, SEPT7, CENPH, ZW10, CENPK, NUF2, CHAMP1, CENPM, BIRC5, CENPN, BUB3, TP53BP1, SPC24, NUP37
	ENSG00000154642	C21orf91	107.748	3.56433	0.461349	7.7259	1.11e-14	2.82e-13	3.44789	up			ENSG00000154642	C21orf91	107.748	3.56433	0.461349	7.7259	1.11e-14	2.82e-13	3.44789	up				GOTERM_CC_DIRECT	GO:0032580~Golgi cisterna membrane	17	0.045352833084221035	CSGALNACT1, CANT1, CHPF, CHPF2, GALNT2, UXS1, YIPF5, B3GALT6, APH1A, PITPNM1, CHSY1, ST3GAL4, TMED3, TMED2, NUCB1, CHSY3, B4GALT7
	ENSG00000170290	SLN	149.999	-13.8883	1.79797	-7.72447	1.12e-14	2.85e-13	-11.0172	down			ENSG00000170290	SLN	149.999	-13.8883	1.79797	-7.72447	1.12e-14	2.85e-13	-11.0172	down				GOTERM_CC_DIRECT	GO:0060170~ciliary membrane	12	0.045462409539461894	BBS2, TTC8, SMO, TCTN3, TCTN2, PTCH1, CLTB, BBS9, BBS7, DRD2, BBS4, SEPT2
	ENSG00000175928	LRRN1	127.948	10.8781	1.40844	7.72353	1.13e-14	2.86e-13	8.29802	up			ENSG00000175928	LRRN1	127.948	10.8781	1.40844	7.72353	1.13e-14	2.86e-13	8.29802	up				GOTERM_CC_DIRECT	GO:0043234~protein complex	69	0.04548203634470734	TOP2A, CDKN1A, FEN1, CDKN1B, YWHAB, UBE2D2, TRIAP1, CLU, PHB2, ACTB, HOXA11, NPPB, YWHAQ, VPS72, FBXO7, SNTA1, SH3GLB1, ANXA1, TUBB, VRK2, ACTN4, MAPK8IP2, DDOST, DDB2, ACTA2, GCHFR, OXA1L, STIM1, PRKAR1A, COL6A2, TRAF6, HAND2, COL6A1, CANX, PEX5, FKBP4,
	ENSG00000053438	NNAT	389.819	10.3024	1.33413	7.72218	1.14e-14	2.89e-13	7.88102	up			ENSG00000053438	NNAT	389.819	10.3024	1.33413	7.72218	1.14e-14	2.89e-13	7.88102	up				GOTERM_CC_DIRECT	GO:0005901~caveola	15	0.04963690207686901	SCARB1, IRS1, CAV2, SRC, CAV1, PTCH1, EMP2, ATP1A1, LRP8, SMO, KCNMA1, NOS1AP, FLOT1, PACSIN2, BVES
	ENSG00000011304	PTBP1	2950.22	1.04553	0.135554	7.71302	1.23e-14	3.1e-13	1.04326	up			ENSG00000011304	PTBP1	2950.22	1.04553	0.135554	7.71302	1.23e-14	3.1e-13	1.04326	up				GOTERM_CC_DIRECT	GO:0033185~dolichol-phosphate-mannose synthase complex	3	0.049846370467062105	DPM1, DPM2, DPM3
	ENSG00000188822	CNR2	128.992	9.92192	1.2868	7.71054	1.25e-14	3.16e-13	8.33877	up			ENSG00000188822	CNR2	128.992	9.92192	1.2868	7.71054	1.25e-14	3.16e-13	8.33877	up				GOTERM_CC_DIRECT	GO:0045323~interleukin-1 receptor complex	3	0.049846370467062105	IRAK1, TOLLIP, TRIP6
	ENSG00000116962	NID1	366.637	3.20221	0.415391	7.70891	1.27e-14	3.2e-13	3.11908	up			ENSG00000116962	NID1	366.637	3.20221	0.415391	7.70891	1.27e-14	3.2e-13	3.11908	up				GOTERM_CC_DIRECT	GO:0036195~muscle cell projection membrane	3	0.049846370467062105	ARPC2, ARPC1A, PLEKHO1
	ENSG00000163530	DPPA2	158.548	9.43081	1.22359	7.70746	1.28e-14	3.23e-13	7.33965	up			ENSG00000163530	DPPA2	158.548	9.43081	1.22359	7.70746	1.28e-14	3.23e-13	7.33965	up				GOTERM_CC_DIRECT	GO:0005589~collagen type VI trimer	3	0.049846370467062105	COL6A1, COL6A3, DCN
	ENSG00000153147	SMARCA5	928.593	1.04252	0.135304	7.705	1.31e-14	3.29e-13	1.0404	up			ENSG00000153147	SMARCA5	928.593	1.04252	0.135304	7.705	1.31e-14	3.29e-13	1.0404	up				GOTERM_CC_DIRECT	GO:0034663~endoplasmic reticulum chaperone complex	5	0.050036198340175024	DNAJC10, P4HB, PPIB, PDIA6, HSP90B1
	ENSG00000129353	SLC44A2	1723.54	1.97132	0.256215	7.69402	1.43e-14	3.58e-13	1.95692	up			ENSG00000129353	SLC44A2	1723.54	1.97132	0.256215	7.69402	1.43e-14	3.58e-13	1.95692	up				GOTERM_CC_DIRECT	GO:0005790~smooth endoplasmic reticulum	8	0.05228349529040232	MYO1D, APP, PRDX4, CANX, CALR, SRI, PPIB, GABARAP
	ENSG00000058085	LAMC2	187.079	4.46857	0.580841	7.69327	1.43e-14	3.6e-13	4.28472	up			ENSG00000058085	LAMC2	187.079	4.46857	0.580841	7.69327	1.43e-14	3.6e-13	4.28472	up				GOTERM_CC_DIRECT	GO:0005903~brush border	14	0.05484606720380207	ACTR3, MME, DCXR, ACTN1, ACTN4, AQP1, MYL12B, MYO1D, MYL6, MYO1C, CAPZB, CAPZA2, CLIC1, VCL
	ENSG00000141562	NARF	553.78	1.44931	0.188392	7.69305	1.44e-14	3.6e-13	1.44291	up			ENSG00000141562	NARF	553.78	1.44931	0.188392	7.69305	1.44e-14	3.6e-13	1.44291	up				GOTERM_CC_DIRECT	GO:0030008~TRAPP complex	4	0.05660307167817168	TRAPPC3, TRAPPC1, TRAPPC4, TRAPPC5
	ENSG00000103855	CD276	890.068	-2.02669	0.263521	-7.69081	1.46e-14	3.66e-13	-2.01064	down			ENSG00000103855	CD276	890.068	-2.02669	0.263521	-7.69081	1.46e-14	3.66e-13	-2.01064	down				GOTERM_CC_DIRECT	GO:0030137~COPI-coated vesicle	4	0.05660307167817168	ARF1, TMED10, PACS1, TMED2
	ENSG00000164649	CDCA7L	134.482	9.74398	1.26697	7.69076	1.46e-14	3.66e-13	7.64764	up			ENSG00000164649	CDCA7L	134.482	9.74398	1.26697	7.69076	1.46e-14	3.66e-13	7.64764	up				GOTERM_CC_DIRECT	GO:0005747~mitochondrial respiratory chain complex I	12	0.05925109537739046	NDUFS8, NDUFB10, NDUFB11, NDUFA12, NDUFB4, NDUFA10, NDUFS4, NDUFS2, NDUFB1, PARK7, NDUFV3, SNCA
	ENSG00000104870	FCGRT	195.207	-3.80737	0.495102	-7.69006	1.47e-14	3.67e-13	-3.70406	down			ENSG00000104870	FCGRT	195.207	-3.80737	0.495102	-7.69006	1.47e-14	3.67e-13	-3.70406	down				GOTERM_CC_DIRECT	GO:0005667~transcription factor complex	35	0.06200446783265107	RARG, CTBP1, EPAS1, LEF1, ETS1, HIF1A, BARX2, RELA, NPAS2, HOXA11, HOXA10, PDLIM1, DEAF1, CREG1, PKNOX1, NKX2-5, PITX1, IVNS1ABP, RBM14, XRCC6, FOXF1, TCF12, ARNT, SNF8, MED7, NFATC4, TBX2, ZEB1, HAX1, CDK4, APEX1, SUB1, HAND2, TCF4, AJUBA
	ENSG00000034152	MAP2K3	359.224	-2.22131	0.288905	-7.68872	1.49e-14	3.7e-13	-2.19592	down			ENSG00000034152	MAP2K3	359.224	-2.22131	0.288905	-7.68872	1.49e-14	3.7e-13	-2.19592	down				GOTERM_CC_DIRECT	GO:0036064~ciliary basal body	20	0.06475222110406535	BBS2, TTC26, CETN2, RPGRIP1L, WDR34, TUBG1, DYNC2LI1, TTC8, FAM161A, RILPL2, RP2, POC1A, B9D1, CEP41, BBS7, RAB28, IFT46, DZIP1, BBS4, GAS8
	ENSG00000139289	PHLDA1	374.318	3.02791	0.393809	7.68877	1.49e-14	3.7e-13	2.9715	up			ENSG00000139289	PHLDA1	374.318	3.02791	0.393809	7.68877	1.49e-14	3.7e-13	2.9715	up				GOTERM_CC_DIRECT	GO:0036020~endolysosome membrane	5	0.0672560856574087	AP2S1, CLTA, AP2A1, AP2M1, TLR3
	ENSG00000176979	TRIM60	138.532	9.60209	1.2496	7.68415	1.54e-14	3.83e-13	8.04716	up			ENSG00000176979	TRIM60	138.532	9.60209	1.2496	7.68415	1.54e-14	3.83e-13	8.04716	up				GOTERM_CC_DIRECT	GO:0008540~proteasome regulatory particle, base subcomplex	5	0.0672560856574087	PSMD10, PSMC3, PSMD4, PSMC1, PSMC2
	ENSG00000196576	PLXNB2	759.024	-2.2427	0.291901	-7.6831	1.55e-14	3.86e-13	-2.22327	down			ENSG00000196576	PLXNB2	759.024	-2.2427	0.291901	-7.6831	1.55e-14	3.86e-13	-2.22327	down				GOTERM_CC_DIRECT	GO:0005885~Arp2/3 protein complex	5	0.0672560856574087	ACTR3, ARPC2, ARPC3, ARPC1A, ARPC5
	ENSG00000152661	GJA1	1324.22	2.33214	0.303662	7.68004	1.59e-14	3.95e-13	2.30301	up			ENSG00000152661	GJA1	1324.22	2.33214	0.303662	7.68004	1.59e-14	3.95e-13	2.30301	up				GOTERM_CC_DIRECT	GO:0022624~proteasome accessory complex	6	0.06864965879190238	PSMD8, PSMC3, PSMD4, PSMD13, PSMC1, PSMC2
	ENSG00000099991	CABIN1	232.827	2.94414	0.383418	7.67868	1.61e-14	3.99e-13	2.8884	up			ENSG00000099991	CABIN1	232.827	2.94414	0.383418	7.67868	1.61e-14	3.99e-13	2.8884	up				GOTERM_CC_DIRECT	GO:0031143~pseudopodium	6	0.06864965879190238	VAMP7, CNP, ACTN1, CAPN2, MSN, ACTN4
	ENSG00000102119	EMD	464.698	-1.99837	0.260329	-7.67632	1.64e-14	4.06e-13	-1.98319	down			ENSG00000102119	EMD	464.698	-1.99837	0.260329	-7.67632	1.64e-14	4.06e-13	-1.98319	down				GOTERM_CC_DIRECT	GO:0005881~cytoplasmic microtubule	12	0.07553899871932807	DYNC2LI1, SS18, CLMP, DYNLT1, TMEM214, TUBGCP2, ARL3, DCXR, BIRC5, TUBG1, GTSE1, SPACA9
	ENSG00000131171	SH3BGRL	161.086	-7.98182	1.04062	-7.67027	1.72e-14	4.25e-13	-6.87745	down			ENSG00000131171	SH3BGRL	161.086	-7.98182	1.04062	-7.67027	1.72e-14	4.25e-13	-6.87745	down				GOTERM_CC_DIRECT	GO:0044297~cell body	14	0.07612736736741373	CCT2, NAXE, TUBB, TRPV2, PARK7, COMT, ACTG2, GABARAP, ACTA2, DPYSL3, GNB3, FADD, CCT7, LZTS1
	ENSG00000104904	OAZ1	4481.45	1.19735	0.15613	7.66897	1.73e-14	4.29e-13	1.19397	up			ENSG00000104904	OAZ1	4481.45	1.19735	0.15613	7.66897	1.73e-14	4.29e-13	1.19397	up				GOTERM_CC_DIRECT	GO:0014069~postsynaptic density	33	0.07868168934485464	MTMR2, ARF1, CLSTN2, SRC, CAMK2A, CACNA1C, ARRB2, ATP1A1, LIN7B, LRP8, CNN3, ADD2, SIPA1L1, PALM, NCS1, ADORA1, NPTN, PDE4B, SPOCK1, SYNPO, DRD2, LZTS1, NSF, DBNL, PTCH1, SIGMAR1, SEMA4C, BAIAP2, MAPK8IP2, ARFGAP1, CNKSR2, GAP43, CDK5
	ENSG00000197323	TRIM33	420.623	2.4835	0.323858	7.66849	1.74e-14	4.3e-13	2.45233	up			ENSG00000197323	TRIM33	420.623	2.4835	0.323858	7.66849	1.74e-14	4.3e-13	2.45233	up				GOTERM_CC_DIRECT	GO:0005875~microtubule associated complex	9	0.07916299602469726	SHTN1, ACTR1A, APPBP2, MAP1A, PXN, PEA15, EML1, LRP8, GABARAP
	ENSG00000159216	RUNX1	136.63	4.73085	0.616962	7.66798	1.75e-14	4.31e-13	4.51412	up			ENSG00000159216	RUNX1	136.63	4.73085	0.616962	7.66798	1.75e-14	4.31e-13	4.51412	up				GOTERM_CC_DIRECT	GO:0032587~ruffle membrane	17	0.08103843658427132	ITGB1, SRC, IFIT5, TWF1, TIRAP, NME1, EEF1A1, MYO1C, RAB34, CFL1, RPS3, PACSIN2, PIP5K1A, PLEKHO1, EPS8L2, ITGA5, EPHA2
	ENSG00000159247	TUBBP5	47.9134	4.91997	0.641625	7.66799	1.75e-14	4.31e-13	4.67409	up			ENSG00000159247	TUBBP5	47.9134	4.91997	0.641625	7.66799	1.75e-14	4.31e-13	4.67409	up				GOTERM_CC_DIRECT	GO:0031301~integral component of organelle membrane	4	0.08167826793722774	SLC22A17, VOPP1, RNF152, TRABD2B
	ENSG00000140092	FBLN5	170.393	-5.72027	0.746124	-7.66665	1.77e-14	4.35e-13	-5.45788	down			ENSG00000140092	FBLN5	170.393	-5.72027	0.746124	-7.66665	1.77e-14	4.35e-13	-5.45788	down				GOTERM_CC_DIRECT	GO:0030173~integral component of Golgi membrane	13	0.08470298934790577	CSGALNACT1, SLC35B2, SYS1, ENTPD4, GALNT2, TEX261, SLC39A13, RFNG, YIF1A, ST3GAL4, ST8SIA4, ST3GAL5, QSOX1
	ENSG00000007237	GAS7	470.138	-2.13851	0.278993	-7.6651	1.79e-14	4.4e-13	-2.12167	down			ENSG00000007237	GAS7	470.138	-2.13851	0.278993	-7.6651	1.79e-14	4.4e-13	-2.12167	down				GOTERM_CC_DIRECT	GO:0044322~endoplasmic reticulum quality control compartment	5	0.0871158766312146	ERLEC1, OS9, RHBDD1, EDEM2, DERL2
	ENSG00000108641	B9D1	157.611	-4.29144	0.559884	-7.66488	1.79e-14	4.4e-13	-4.14378	down			ENSG00000108641	B9D1	157.611	-4.29144	0.559884	-7.66488	1.79e-14	4.4e-13	-4.14378	down				GOTERM_CC_DIRECT	GO:0030122~AP-2 adaptor complex	5	0.0871158766312146	AP2S1, AP2A1, LDLRAP1, EGFR, AP2M1
	ENSG00000136720	HS6ST1	138.907	3.57647	0.46668	7.66364	1.81e-14	4.44e-13	3.48024	up			ENSG00000136720	HS6ST1	138.907	3.57647	0.46668	7.66364	1.81e-14	4.44e-13	3.48024	up				GOTERM_CC_DIRECT	GO:0031905~early endosome lumen	3	0.09082730566958537	RAB32, LNPEP, B2M
	ENSG00000115091	ACTR3	798.323	-1.38628	0.180946	-7.66131	1.84e-14	4.51e-13	-1.37998	down			ENSG00000115091	ACTR3	798.323	-1.38628	0.180946	-7.66131	1.84e-14	4.51e-13	-1.37998	down				GOTERM_CC_DIRECT	GO:0031262~Ndc80 complex	3	0.09082730566958537	NUF2, SPC24, NDC80
	ENSG00000033170	FUT8	356.701	2.47191	0.322695	7.6602	1.86e-14	4.55e-13	2.442	up			ENSG00000033170	FUT8	356.701	2.47191	0.322695	7.6602	1.86e-14	4.55e-13	2.442	up				GOTERM_CC_DIRECT	GO:0005853~eukaryotic translation elongation factor 1 complex	3	0.09082730566958537	EEF1A1, EEF1B2, EEF1D
	ENSG00000125726	CD70	184.296	10.185	1.3301	7.65731	1.9e-14	4.65e-13	7.95933	up			ENSG00000125726	CD70	184.296	10.185	1.3301	7.65731	1.9e-14	4.65e-13	7.95933	up				GOTERM_CC_DIRECT	GO:0048500~signal recognition particle	3	0.09082730566958537	SRP19, SRP54, SRP14
	ENSG00000161888	SPC24	218.406	-2.64206	0.345155	-7.6547	1.94e-14	4.74e-13	-2.59893	down			ENSG00000161888	SPC24	218.406	-2.64206	0.345155	-7.6547	1.94e-14	4.74e-13	-2.59893	down				GOTERM_CC_DIRECT	GO:1904115~axon cytoplasm	9	0.0910279901133976	AP3M1, RANBP1, SNAPIN, BLOC1S1, BLOC1S2, BLOC1S3, NEFL, MGARP, HIF1A
	ENSG00000279377	AC003973.3	335.307	8.78573	1.14786	7.65404	1.95e-14	4.76e-13	7.55506	up			ENSG00000279377	AC003973.3	335.307	8.78573	1.14786	7.65404	1.95e-14	4.76e-13	7.55506	up				GOTERM_CC_DIRECT	GO:0008180~COP9 signalosome	9	0.0910279901133976	COPS4, COPS3, COPS6, GPS1, FLOT1, COPS7B, COPS7A, PLCG1, COPS8
	ENSG00000162639	HENMT1	110.117	9.43114	1.23223	7.6537	1.95e-14	4.76e-13	7.31698	up			ENSG00000162639	HENMT1	110.117	9.43114	1.23223	7.6537	1.95e-14	4.76e-13	7.31698	up				GOTERM_CC_DIRECT	GO:0005884~actin filament	14	0.09291081386990799	VPS18, TPM4, SRC, TPM2, ACTN1, GNG12, ARHGAP6, CORO1B, CAPZB, PALLD, DNAJA3, FLNA, PLS3, RHOQ
	ENSG00000064703	DDX20	205.702	-1.83818	0.240457	-7.6445	2.1e-14	5.11e-13	-1.82512	down			ENSG00000064703	DDX20	205.702	-1.83818	0.240457	-7.6445	2.1e-14	5.11e-13	-1.82512	down				GOTERM_CC_DIRECT	GO:0030670~phagocytic vesicle membrane	13	0.09388052385933782	ATP6V0E1, HLA-B, OCRL, TCIRG1, ATG12, RAB32, RAB31, VAMP7, RAB34, RAB9A, ATP6V0D1, B2M, RAB8B
	ENSG00000105717	PBX4	94.4254	7.62308	0.997261	7.64402	2.11e-14	5.13e-13	6.75238	up			ENSG00000105717	PBX4	94.4254	7.62308	0.997261	7.64402	2.11e-14	5.13e-13	6.75238	up				GOTERM_CC_DIRECT	GO:0001726~ruffle	18	0.09390804551992854	ITGB1, DBNL, TNFRSF12A, ANXA2, ACTN1, NME2, LAYN, BAIAP2, FGD1, SLC9A3R1, PALLD, MYADM, ARFIP2, SNX9, PLCG1, ITGA5, S100A11, PDLIM7
	ENSG00000164924	YWHAZ	4470.85	-1.1559	0.151234	-7.64316	2.12e-14	5.16e-13	-1.1523	down			ENSG00000164924	YWHAZ	4470.85	-1.1559	0.151234	-7.64316	2.12e-14	5.16e-13	-1.1523	down				GOTERM_CC_DIRECT	GO:0043025~neuronal cell body	52	0.09589667232709558	NRP1, NRSN2, DENND1A, STMN2, ELK1, TXN2, GHR, ADORA1, RACK1, TIMP2, RAC3, EPHB2, ELOVL5, GLRX2, MAPK8IP2, GIP, CNKSR2, CREB3, CANX, RARA, RIN1, FKBP4, HCN3, LRP1, NRXN1, SLC1A4, SEZ6L2, LRP8, CYGB, CNN3, CST3, UBB, SLC38A7, FLNA, NLRP1, SPTBN2, VTI1B, RRM
	ENSG00000164733	CTSB	3499.91	-2.40269	0.314372	-7.64283	2.12e-14	5.16e-13	-2.37912	down			ENSG00000164733	CTSB	3499.91	-2.40269	0.314372	-7.64283	2.12e-14	5.16e-13	-2.37912	down				GOTERM_CC_DIRECT	GO:0030426~growth cone	22	0.09769685120256356	NRP1, TOR1A, DCTN2, ITGA3, AMFR, TMOD2, SIGMAR1, STMN2, SIRT2, SHTN1, STIM1, CDK5, ARPC3, PALLD, DPYSL3, ORAI2, TIMP2, NEFL, RAC3, KIF21B, DBN1, SNCA
	ENSG00000073711	PPP2R3A	143.676	2.56083	0.335145	7.64095	2.16e-14	5.23e-13	2.52508	up			ENSG00000073711	PPP2R3A	143.676	2.56083	0.335145	7.64095	2.16e-14	5.23e-13	2.52508	up				GOTERM_CC_DIRECT	GO:0072372~primary cilium	16	0.0982662404015196	TTC26, ARL3, PTCH1, TULP3, WDR34, GLI3, HSPB11, DYNC2LI1, FLCN, IFT22, IFT43, SMO, RILPL2, RP2, CEP41, IFT46
	ENSG00000198382	UVRAG	147.834	2.58085	0.337786	7.64047	2.16e-14	5.25e-13	2.54153	up			ENSG00000198382	UVRAG	147.834	2.58085	0.337786	7.64047	2.16e-14	5.25e-13	2.54153	up				GOTERM_MF_DIRECT	GO:0005515~protein binding	1448	2.00972e-14	SCOC, PID1, TMEM97, C4BPB, NDST1, LSM11, PSMD4, TMEM88, DPYSL3, GTSE1, WLS, TMEM8B, CHID1, EXOC3-AS1, GABARAPL2, HPCAL1, DNTTIP1, LDOC1, HDHD3, PHKA2, EML1, SND1, EID1, MYL6, MYL7, PRKAR1A, SCO2, CLNS1A, FEZ1, ORAI3, AKIP1, RFX5, ORAI2, PSME1, TCEANC2, CD
	ENSG00000144566	RAB5A	508.41	1.42971	0.18715	7.63939	2.18e-14	5.29e-13	1.42378	up			ENSG00000144566	RAB5A	508.41	1.42971	0.18715	7.63939	2.18e-14	5.29e-13	1.42378	up				GOTERM_MF_DIRECT	GO:0003735~structural constituent of ribosome	64	5.88878e+07	SLC25A1, RPL4, SLC25A3, RPL30, RPLP0P6, MRPS16, RPL3, MRPS14, RPLP1, MRPS11, RPLP0, MRPL37, RPL8, RPL6, RPL7, RPS14, SLC25A48, RPL7A, RPL36AL, RPLP2, SLC25A45, RPS13, RPS5, MRPS18A, MRPS21, RPL13A, MRPL43, MRPL52, MRPL51, SLC25A17, RPL27, SLC25A10, SLC25A
	ENSG00000166348	USP54	71.6464	3.73865	0.489863	7.63204	2.31e-14	5.59e-13	3.62374	up			ENSG00000166348	USP54	71.6464	3.73865	0.489863	7.63204	2.31e-14	5.59e-13	3.62374	up				GOTERM_MF_DIRECT	GO:0098641~cadherin binding involved in cell-cell adhesion	74	9.56299e+07	ITGB1, YWHAB, HDLBP, PARK7, BZW2, RPL6, SEPT9, RPL7A, BAIAP2L1, ATIC, SEPT7, CAPZB, PPME1, RARS, RACK1, EFHD2, TNKS1BP1, ARFIP2, MB21D2, CLIC1, EMD, TBC1D10A, SH3GLB1, CAST, ANXA1, DBNL, ANXA2, YWHAZ, SND1, SEPT2, SHTN1, GPRC5A, EEF1D, PLIN3, TAGLN2, PFN1
	ENSG00000228624	HDAC2-AS2	74.3434	4.1658	0.545932	7.63063	2.34e-14	5.65e-13	4.01098	up			ENSG00000228624	HDAC2-AS2	74.3434	4.1658	0.545932	7.63063	2.34e-14	5.65e-13	4.01098	up				GOTERM_MF_DIRECT	GO:0042802~identical protein binding	145	9.02266e+09	APP, PDCD6, NAB2, SAT2, MSANTD3, PARK7, ETS1, ACTB, ACTG1, THG1L, PSMD4, RUVBL2, ARFIP2, HOXA1, EPHB2, NUDT14, B2M, SH3GLB1, CPT1A, G6PD, HGF, USP2, JMJD6, STIM1, PSME2, S100A4, HPRT1, KCTD17, SQSTM1, OPTN, ATF3, MAGED1, SHMT2, BRI3, STXBP1, MRI1, FBLN1,
	ENSG00000176532	PRR15	43.5223	10.2607	1.345	7.62877	2.37e-14	5.72e-13	8.0233	up			ENSG00000176532	PRR15	43.5223	10.2607	1.345	7.62877	2.37e-14	5.72e-13	8.0233	up				GOTERM_MF_DIRECT	GO:0044822~poly(A) RNA binding	202	3.04776e+11	RPL4, RPL30, RPL3, RTCA, RTCB, IFIT5, PWP2, C14ORF93, RPL8, RRP8, RPL6, UBE2L3, RPL7, RPS14, LGALS1, PSMD4, ARL6IP4, RPS13, MBNL2, CIRBP, ACTN4, GTPBP4, SND1, SUB1, CLNS1A, RPL27, SUCLG1, KCTD12, PFN1, ANP32A, STXBP1, HNRNPLL, MRPL10, RRP7A, C7ORF50, ERI3
	ENSG00000170043	TRAPPC1	624.094	-2.27506	0.298339	-7.62577	2.43e-14	5.85e-13	-2.25043	down			ENSG00000170043	TRAPPC1	624.094	-2.27506	0.298339	-7.62577	2.43e-14	5.85e-13	-2.25043	down				GOTERM_MF_DIRECT	GO:0008484~sulfuric ester hydrolase activity	10	3.74421e+10	ARSA, ARSJ, ARSK, ARSI, IDS, SULF1, ARSE, GNS, SGSH, SULF2
	ENSG00000128656	CHN1	144.569	-4.4225	0.580085	-7.62388	2.46e-14	5.93e-13	-4.28649	down			ENSG00000128656	CHN1	144.569	-4.4225	0.580085	-7.62388	2.46e-14	5.93e-13	-4.28649	down				GOTERM_MF_DIRECT	GO:0009055~electron carrier activity	26	3.14865e+11	ACADVL, NDUFA12, HAAO, AKR1B1, UQCR11, GLRX, ETFA, ETFB, ADH5, LOXL2, AIFM1, SH3BGRL3, PHGDH, ME2, GLRX3, PTGES2, GSR, SDHC, GLRX2, SDHB, UGDH, ASPH, P4HA2, NDUFAF2, NDUFS2, DEGS1
	ENSG00000135636	DYSF	141.893	6.84511	0.897885	7.62359	2.47e-14	5.94e-13	6.07686	up			ENSG00000135636	DYSF	141.893	6.84511	0.897885	7.62359	2.47e-14	5.94e-13	6.07686	up				GOTERM_MF_DIRECT	GO:0004579~dolichyl-diphosphooligosaccharide-protein glycotransferase activity	7	3.74295e+11	RPN2, DAD1, TUSC3, OSTC, STT3A, MAGT1, DDOST
	ENSG00000170919	TPT1-AS1	83.1866	3.07268	0.403134	7.62199	2.5e-14	6.01e-13	3.01089	up			ENSG00000170919	TPT1-AS1	83.1866	3.07268	0.403134	7.62199	2.5e-14	6.01e-13	3.01089	up				GOTERM_MF_DIRECT	GO:0003924~GTPase activity	52	4.12451e+11	ARF1, SRP54, RND3, SEPT9, TUBB6, NKIRAS2, ARHGDIB, RAC3, HRAS, TGM2, RAB8B, TUBB, RHOG, RHOF, TUBG1, RHOD, GNL1, GTPBP4, GEM, RAB32, EEF1A1, RAB31, RRAGD, ADSSL1, RHOQ, ARL8A, ARF5, RAB1A, RAB5B, RALB, RAB5C, EEF1A1P5, ATL3, ARL3, ARL2, TUBD1, GNAI1, ARFR
	ENSG00000175550	DRAP1	584.884	-1.30557	0.171296	-7.6217	2.5e-14	6.01e-13	-1.30113	down			ENSG00000175550	DRAP1	584.884	-1.30557	0.171296	-7.6217	2.5e-14	6.01e-13	-1.30113	down				GOTERM_MF_DIRECT	GO:0042803~protein homodimerization activity	132	5.20786e+11	SCARB1, ZNF174, CSF1, UXS1, PDCD6, PRDM6, ABAT, PARK7, ERFE, NUDT5, ENO3, RPL7, HPGDS, LGALS1, GOLGA5, NAMPT, SBF2, SH3GLB1, G6PD, ACOT7, ACTN1, DNTTIP1, ACTN4, JMJD6, OXA1L, SLC9A7, MASP1, HPRT1, VPS25, SQSTM1, ATF3, MTMR1, MTMR2, CTBP1, PEX11B, XPA, ADR
	ENSG00000124493	GRM4	174.74	9.7692	1.28321	7.61311	2.68e-14	6.42e-13	7.61898	up			ENSG00000124493	GRM4	174.74	9.7692	1.28321	7.61311	2.68e-14	6.42e-13	7.61898	up				GOTERM_MF_DIRECT	GO:0051015~actin filament binding	33	7.31401e+11	ARPC1A, TRIOBP, CORO1B, EGFR, CORO1C, ADD2, UXT, CAPZB, CFL2, CFL1, FLNA, PLS3, ANXA8, FLNC, ACTR3, DBNL, TPM4, NEBL, TPM2, ACTN1, TNNC1, DSTN, ACTN4, ARPC5, EEF2, CORO2B, SHROOM4, MYO1D, SHTN1, ARPC2, ARPC3, ADSSL1, AJUBA
	ENSG00000114331	ACAP2	310.521	1.87581	0.246436	7.61175	2.7e-14	6.48e-13	1.86166	up			ENSG00000114331	ACAP2	310.521	1.87581	0.246436	7.61175	2.7e-14	6.48e-13	1.86166	up				GOTERM_MF_DIRECT	GO:0030544~Hsp70 protein binding	13	8.98024e+11	CDKN1B, ST13, FGF1, METTL21A, FKBP1A, DNAJA3, DNAJC10, SACS, RPS3, CDK1, BAX, MVD, SNCA
	ENSG00000100564	PIGH	175.105	-3.17586	0.417289	-7.6107	2.73e-14	6.53e-13	-3.12502	down			ENSG00000100564	PIGH	175.105	-3.17586	0.417289	-7.6107	2.73e-14	6.53e-13	-3.12502	down				GOTERM_MF_DIRECT	GO:0051287~NAD binding	14	0.0010758483708630316	AHCY, HIBADH, MDH1, CTBP1, GRHPR, HADHA, UGDH, CYB5R3, NDUFS2, PHGDH, GPD1L, ME2, GAPDH, DLD
	ENSG00000162772	ATF3	749.394	-2.41139	0.316921	-7.6088	2.77e-14	6.62e-13	-2.38915	down			ENSG00000162772	ATF3	749.394	-2.41139	0.316921	-7.6088	2.77e-14	6.62e-13	-2.38915	down				GOTERM_MF_DIRECT	GO:0016491~oxidoreductase activity	44	0.0014884704248265233	RETSAT, GMPR2, RFESD, HSD17B14, AKR1B1, SDR39U1, ETFA, PPOX, HSD17B10, ADH5, CRYZ, DHRSX, PRDX4, CYB5R3, ALDH1B1, AIFM1, CREG1, CREG2, FDXR, RDH14, VAT1L, FADS1, SNCA, FDFT1, WWOX, TXNRD2, DCXR, GSR, OSGIN1, MICAL2, DHRS1, DHRS2, SDHB, PDIA5, ENOX1, DHRS7
	ENSG00000163481	RNF25	187.996	-2.24065	0.294906	-7.59784	3.01e-14	7.2e-13	-2.21463	down			ENSG00000163481	RNF25	187.996	-2.24065	0.294906	-7.59784	3.01e-14	7.2e-13	-2.21463	down				GOTERM_MF_DIRECT	GO:0019003~GDP binding	17	0.0017397011077662549	PRPS2, PRPS1, RAB5B, ARF1, RALB, RAB5C, ARL3, SRP54, RAB27A, ARL2, GEM, GNAI1, RAB31, RRAS, RAB9A, RAB28, RAB8B
	ENSG00000132698	RAB25	367.677	9.74278	1.28235	7.5976	3.02e-14	7.2e-13	7.32288	up			ENSG00000132698	RAB25	367.677	9.74278	1.28235	7.5976	3.02e-14	7.2e-13	7.32288	up				GOTERM_MF_DIRECT	GO:0044325~ion channel binding	28	0.002283599774679634	KCNE4, SRC, FHL1, SRI, RIMS1, YWHAQ, NPTN, PDE4B, TSPO, FLNA, AP2M1, S100A10, SNTA1, TRAPPC2, PRNP, TCAF1, KCND3, ACTN1, CAV1, ABCC9, ACTN4, FKBP1A, ASPH, PACS1, FKBP1B, GPD1L, PHPT1, GRINA
	ENSG00000107796	ACTA2	934.576	-12.9173	1.70086	-7.59462	3.09e-14	7.36e-13	-10.4219	down			ENSG00000107796	ACTA2	934.576	-12.9173	1.70086	-7.59462	3.09e-14	7.36e-13	-10.4219	down				GOTERM_MF_DIRECT	GO:0032403~protein complex binding	44	0.0026951768509005532	ITGB1, RPAIN, CDKN1A, SLC25A3, CDKN1B, TMED10, LRP1, YWHAB, TRADD, TULP3, TWF1, FBLN1, AP2A1, ARRB2, RELA, TXN2, FLCN, SLC9A3R1, CCND1, RRAS, FADD, MB21D2, WASF1, RBM10, IGBP1, NSF, TUB, CRTAP, ST13, PTCH1, TUBB, MAPK8IP2, RBX1, HADHA, KRT19, ABI2, CDK4,
	ENSG00000152234	ATP5F1A	4165.7	-1.28507	0.16922	-7.59407	3.1e-14	7.39e-13	-1.28072	down			ENSG00000152234	ATP5F1A	4165.7	-1.28507	0.16922	-7.59407	3.1e-14	7.39e-13	-1.28072	down				GOTERM_MF_DIRECT	GO:0004065~arylsulfatase activity	7	0.0028489426436544415	ARSA, ARSJ, ARSK, ARSI, SULF1, ARSE, SULF2
	ENSG00000158234	FAIM	105.277	9.22744	1.21546	7.59175	3.16e-14	7.51e-13	7.03776	up			ENSG00000158234	FAIM	105.277	9.22744	1.21546	7.59175	3.16e-14	7.51e-13	7.03776	up				GOTERM_MF_DIRECT	GO:0005525~GTP binding	73	0.002946892360224747	ARF1, RASL11B, SRP54, NUDT2, RND3, THG1L, SEPT8, SEPT9, TUBB6, HHAT, SEPT7, NKIRAS2, ANXA6, ARFIP2, RAC3, HRAS, TGM2, RAB8B, ARL10, TUBB, RHOG, RHOF, TUBG1, RHOD, GNL1, GTPBP4, GEM, SEPT2, NME1, RAB32, EEF1A1, ARL4A, RAB31, RAB36, RP2, RAB34, RRAGD, ADSSL
	ENSG00000123349	PFDN5	1548.85	-1.33743	0.176183	-7.59115	3.17e-14	7.54e-13	-1.33262	down			ENSG00000123349	PFDN5	1548.85	-1.33743	0.176183	-7.59115	3.17e-14	7.54e-13	-1.33262	down				GOTERM_MF_DIRECT	GO:0005528~FK506 binding	9	0.0032659035496093755	FKBP11, FKBP1A, FKBP10, FKBP2, FKBP14, FKBP1B, FKBP7, FKBP4, FKBP3
	ENSG00000113272	THG1L	146.08	-2.16963	0.285843	-7.59029	3.19e-14	7.58e-13	-2.14647	down			ENSG00000113272	THG1L	146.08	-2.16963	0.285843	-7.59029	3.19e-14	7.58e-13	-2.14647	down				GOTERM_MF_DIRECT	GO:0016787~hydrolase activity	41	0.0034905978785774536	ACHE, ASAH1, HDAC3, NUDT5, PPP1CB, NDST1, HINT1, HINT2, PPP3CC, SMPD1, NUDT18, MEST, CTSB, IAH1, TEX30, ENTPD4, ENTPD5, PGGHG, HAGHL, ABHD14B, ABHD14A, OCRL, CMBL, BPGM, NUDT16L1, HDHD3, PRDX6, FAHD2A, GCHFR, NUDT7, GNPDA1, NUDT8, PSMC3, XPNPEP1, PSMC1, P
	ENSG00000112137	PHACTR1	84.4771	6.54467	0.863111	7.58266	3.39e-14	8.03e-13	5.89624	up			ENSG00000112137	PHACTR1	84.4771	6.54467	0.863111	7.58266	3.39e-14	8.03e-13	5.89624	up				GOTERM_MF_DIRECT	GO:0008237~metallopeptidase activity	21	0.005406364163476235	ERAP2, MME, MMP2, LNPEP, ADAMTSL1, BMP1, DNPEP, ADAM15, PAPPA, RNPEP, ADAM12, ADAM23, CHMP1A, CPXM1, AMZ2, C9ORF3, LTA4H, ADAMTS9, THOP1, MBTPS2, ADAMTS6
	ENSG00000198692	EIF1AY	69.9284	-11.0634	1.45908	-7.58241	3.39e-14	8.04e-13	-9.99513	down			ENSG00000198692	EIF1AY	69.9284	-11.0634	1.45908	-7.58241	3.39e-14	8.04e-13	-9.99513	down				GOTERM_MF_DIRECT	GO:0005518~collagen binding	17	0.005557814504935149	DDR1, ACHE, SPARC, ITGA3, LUM, ITGA1, PCOLCE, DCN, MRC2, VTN, CTSL, ITGA11, TGFBI, PPIB, CD44, CTSB, DDR2
	ENSG00000197122	SRC	211.543	-2.93241	0.38694	-7.57846	3.5e-14	8.28e-13	-2.88812	down			ENSG00000197122	SRC	211.543	-2.93241	0.38694	-7.57846	3.5e-14	8.28e-13	-2.88812	down				GOTERM_MF_DIRECT	GO:0001968~fibronectin binding	10	0.005695320125565846	ITGB1, CCDC80, IGFBP5, SDC4, CTSL, ITGA3, IGFBP3, FBLN1, FSTL3, CTGF
	ENSG00000126016	AMOT	176.245	4.50684	0.594802	7.57704	3.54e-14	8.36e-13	4.31474	up			ENSG00000126016	AMOT	176.245	4.50684	0.594802	7.57704	3.54e-14	8.36e-13	4.31474	up				GOTERM_MF_DIRECT	GO:0019901~protein kinase binding	70	0.005958897325025903	PRKAG1, PRKAG2, HSPB1, AP2A1, IRS2, GHR, PPP1CB, GYS1, CCND3, CCND2, CCND1, PPME1, TRIM5, NCS1, FBXO7, SLC12A7, PDGFRB, NSF, MAP2K3, DUSP3, H2AFY, EMP2, VRK2, TICAM1, MAPK8IP2, RHOD, YWHAZ, NME1, CDC25B, ACTA2, EEF1A1, TOM1L2, TRAF6, SQSTM1, STXBP1, PXN,
	ENSG00000115138	POMC	96.4248	10.6636	1.40847	7.57104	3.7e-14	8.75e-13	8.22696	up			ENSG00000115138	POMC	96.4248	10.6636	1.40847	7.57104	3.7e-14	8.75e-13	8.22696	up				GOTERM_MF_DIRECT	GO:0019899~enzyme binding	63	0.006397151964965856	SCARB2, TOP2A, APP, ECM1, YWHAB, SNX12, ARRB2, PARK7, SLC4A2, TSPAN10, UBE2L3, PPP3CA, CCND1, RACK1, COTL1, LONP2, TNKS1BP1, ABCD1, PDGFRB, PIAS3, H2AFY, RFC2, PRKCE, PLAUR, NME2, NPC2, PEX5, HAND1, CAT, RARA, BIRC5, TUT1, BIRC7, CUTA, HACD1, HDAC3, PCNA,
	ENSG00000119772	DNMT3A	544.221	1.26924	0.167724	7.56743	3.81e-14	8.99e-13	1.26519	up			ENSG00000119772	DNMT3A	544.221	1.26924	0.167724	7.56743	3.81e-14	8.99e-13	1.26519	up				GOTERM_MF_DIRECT	GO:0016208~AMP binding	6	0.00656497262153943	PRPS2, PRPS1, CYB5R3, PRKAG1, PRKAG2, APRT
	ENSG00000205643	CDPF1	76.5931	-7.22852	0.955312	-7.56666	3.83e-14	9.03e-13	-6.36903	down			ENSG00000205643	CDPF1	76.5931	-7.22852	0.955312	-7.56666	3.83e-14	9.03e-13	-6.36903	down				GOTERM_MF_DIRECT	GO:0016757~transferase activity, transferring glycosyl groups	17	0.006599329763437933	GALNT11, ALG9, RPN2, GALNT2, GALNT18, GLT8D1, GLT8D2, RFNG, ALG1, GALNT10, DDOST, APRT, DPM1, DPM2, EXT2, POFUT2, B4GALT7
	ENSG00000152463	OLAH	83.9742	9.33115	1.23361	7.5641	3.91e-14	9.2e-13	7.81988	up			ENSG00000152463	OLAH	83.9742	9.33115	1.23361	7.5641	3.91e-14	9.2e-13	7.81988	up				GOTERM_MF_DIRECT	GO:0005507~copper ion binding	16	0.006828000286242069	CUTA, MOXD1, PRNP, LOXL3, PARK7, COMMD1, SOD3, LOXL1, ATOX1, LOXL2, LACC1, LOX, SCO2, GPC1, PAM, SNCA
	ENSG00000166272	WBP1L	366.457	-1.90761	0.25226	-7.56206	3.97e-14	9.34e-13	-1.89108	down			ENSG00000166272	WBP1L	366.457	-1.90761	0.25226	-7.56206	3.97e-14	9.34e-13	-1.89108	down				GOTERM_MF_DIRECT	GO:0005178~integrin binding	25	0.006999334567495375	ITGB1, CD151, SRC, PXN, FBLN1, FGF1, WISP1, FBLN5, CYR61, EGFR, CTGF, VTN, ADAM23, TSPAN4, TIMP2, ITGA3, ACTN1, EMP2, ACTN4, COL5A1, ADAM15, TGFBI, ITGA5, P4HB, CALR
	ENSG00000114541	FRMD4B	165.038	3.85521	0.509864	7.56125	3.99e-14	9.39e-13	3.73284	up			ENSG00000114541	FRMD4B	165.038	3.85521	0.509864	7.56125	3.99e-14	9.39e-13	3.73284	up				GOTERM_MF_DIRECT	GO:0008312~7S RNA binding	5	0.008614078273303965	SRP19, SRP54, SRP68, SRP14, EXOSC2
	ENSG00000233608	TWIST2	77.6374	-16.094	2.12962	-7.55724	4.12e-14	9.67e-13	-0.59665	down			ENSG00000233608	TWIST2	77.6374	-16.094	2.12962	-7.55724	4.12e-14	9.67e-13	-0.59665	down				GOTERM_MF_DIRECT	GO:0070180~large ribosomal subunit rRNA binding	5	0.008614078273303965	RPLP0P6, RPLP1, RPLP0, RPLP2, RPL19
	ENSG00000115226	FNDC4	67.9619	5.1669	0.683906	7.55499	4.19e-14	9.83e-13	4.88269	up			ENSG00000115226	FNDC4	67.9619	5.1669	0.683906	7.55499	4.19e-14	9.83e-13	4.88269	up				GOTERM_MF_DIRECT	GO:0008307~structural constituent of muscle	13	0.008648112997485594	TPM4, NEBL, TPM2, MYL6B, SORBS2, JPH1, MYL5, KRT19, MYL6, SMTN, PDLIM3, ASPH, MYL9
	ENSG00000171130	ATP6V0E2	204.771	5.35509	0.708868	7.55443	4.21e-14	9.86e-13	4.89138	up			ENSG00000171130	ATP6V0E2	204.771	5.35509	0.708868	7.55443	4.21e-14	9.86e-13	4.89138	up				GOTERM_MF_DIRECT	GO:0050510~N-acetylgalactosaminyl-proteoglycan 3-beta-glucuronosyltransferase activity	4	0.009142574815307301	CHPF, CHSY1, CHPF2, CHSY3
	ENSG00000158825	CDA	226.069	6.44456	0.853559	7.55022	4.35e-14	1.02e-12	5.81111	up			ENSG00000158825	CDA	226.069	6.44456	0.853559	7.55022	4.35e-14	1.02e-12	5.81111	up				GOTERM_MF_DIRECT	GO:0035035~histone acetyltransferase binding	10	0.00977076308852759	EID1, MYOCD, PCNA, EPAS1, CITED2, ECD, ETS1, HIF1A, GLI3, SIRT2
	ENSG00000109861	CTSC	1998.92	1.74533	0.231198	7.54908	4.38e-14	1.03e-12	1.73368	up			ENSG00000109861	CTSC	1998.92	1.74533	0.231198	7.54908	4.38e-14	1.03e-12	1.73368	up				GOTERM_MF_DIRECT	GO:0050072~m7G(5')pppN diphosphatase activity	6	0.010694221176986544	NUDT11, NUDT10, NUDT7, NUDT16L1, NUDT5, DCPS
	ENSG00000145439	CBR4	248.058	1.78513	0.23651	7.54779	4.43e-14	1.03e-12	1.77218	up			ENSG00000145439	CBR4	248.058	1.78513	0.23651	7.54779	4.43e-14	1.03e-12	1.77218	up				GOTERM_MF_DIRECT	GO:0008022~protein C-terminus binding	37	0.01333358850246219	TOP2A, ECM1, CTBP1, YWHAB, SRC, VPS4A, FBLN1, AP2A1, PHB2, FBLN5, CTGF, SLC9A3R2, PRDX3, GRIP1, YWHAQ, BLOC1S2, NEFL, PCGF1, RABAC1, HRAS, PEX16, PIAS3, XRCC6, DBNL, XRCC4, SNF8, BAIAP2, MYO1C, SNX17, ERCC1, PEX5, SDC1, TAX1BP3, TCF4, IFT46, PFKM, OPTN
	ENSG00000213853	EMP2	450.928	-2.74125	0.363329	-7.54482	4.53e-14	1.06e-12	-2.68323	down			ENSG00000213853	EMP2	450.928	-2.74125	0.363329	-7.54482	4.53e-14	1.06e-12	-2.68323	down				GOTERM_MF_DIRECT	GO:0050750~low-density lipoprotein particle receptor binding	7	0.015197547164284519	SNX17, LANCL1, ANKRA2, LDLRAP1, DKK1, AP2M1, HSP90B1
	ENSG00000116750	UCHL5	325.151	-1.77933	0.235933	-7.54167	4.64e-14	1.08e-12	-1.76736	down			ENSG00000116750	UCHL5	325.151	-1.77933	0.235933	-7.54167	4.64e-14	1.08e-12	-1.76736	down				GOTERM_MF_DIRECT	GO:0017049~GTP-Rho binding	7	0.015197547164284519	CDC42EP5, CDC42EP3, CDC42EP2, PKN1, STXBP6, TNFAIP1, TRIOBP
	ENSG00000176971	FIBIN	84.7218	-12.2927	1.6303	-7.54017	4.69e-14	1.09e-12	-10.2701	down			ENSG00000176971	FIBIN	84.7218	-12.2927	1.6303	-7.54017	4.69e-14	1.09e-12	-10.2701	down				GOTERM_MF_DIRECT	GO:0048037~cofactor binding	7	0.015197547164284519	WWOX, ACLY, PHYH, UROS, BIRC5, SUCLG1, TYMS
	ENSG00000118960	HS1BP3	224.885	-4.30591	0.571089	-7.53982	4.71e-14	1.1e-12	-4.14004	down			ENSG00000118960	HS1BP3	224.885	-4.30591	0.571089	-7.53982	4.71e-14	1.1e-12	-4.14004	down				GOTERM_MF_DIRECT	GO:0070181~small ribosomal subunit rRNA binding	5	0.01537748094265659	RPS14, MRPS11, CIRBP, RPS3, RPS13
	ENSG00000096433	ITPR3	57.2392	9.81948	1.30242	7.53943	4.72e-14	1.1e-12	7.67239	up			ENSG00000096433	ITPR3	57.2392	9.81948	1.30242	7.53943	4.72e-14	1.1e-12	7.67239	up				GOTERM_MF_DIRECT	GO:0031418~L-ascorbic acid binding	8	0.017816244140335176	PHYH, P4HA2, P4HA3, OGFOD3, PLOD3, PLOD2, P3H3, PAM
	ENSG00000166347	CYB5A	689.649	2.68533	0.356224	7.5383	4.76e-14	1.11e-12	2.6469	up			ENSG00000166347	CYB5A	689.649	2.68533	0.356224	7.5383	4.76e-14	1.11e-12	2.6469	up				GOTERM_MF_DIRECT	GO:0003755~peptidyl-prolyl cis-trans isomerase activity	13	0.018146993057765234	FKBP11, FKBP10, FKBP2, FKBP14, FKBP1A, FKBP1B, PPIF, FKBP7, PPIE, PPIB, FKBP4, FKBP3, PPIC
	ENSG00000176083	ZNF683	76.5026	9.78377	1.29791	7.53808	4.77e-14	1.11e-12	8.02066	up			ENSG00000176083	ZNF683	76.5026	9.78377	1.29791	7.53808	4.77e-14	1.11e-12	8.02066	up				GOTERM_MF_DIRECT	GO:0005080~protein kinase C binding	13	0.018146993057765234	TOP2A, GLRX3, SDC4, IRS1, SRC, HSPB1, TIRAP, HINT1, FEZ1, RACK1, DACT3, PKN1, SQSTM1
	ENSG00000131504	DIAPH1	419.168	2.39723	0.318161	7.53465	4.9e-14	1.13e-12	2.36946	up			ENSG00000131504	DIAPH1	419.168	2.39723	0.318161	7.53465	4.9e-14	1.13e-12	2.36946	up				GOTERM_MF_DIRECT	GO:0017176~phosphatidylinositol N-acetylglucosaminyltransferase activity	4	0.02053504047463957	PIGC, PIGQ, PIGP, PIGH
	ENSG00000184203	PPP1R2	445.95	2.10599	0.27951	7.53458	4.9e-14	1.13e-12	2.08609	up			ENSG00000184203	PPP1R2	445.95	2.10599	0.27951	7.53458	4.9e-14	1.13e-12	2.08609	up				GOTERM_MF_DIRECT	GO:0046923~ER retention sequence binding	4	0.02053504047463957	CEMIP, KDELR1, KDELR2, KDELR3
	ENSG00000143842	SOX13	297.173	4.46533	0.592716	7.53369	4.93e-14	1.14e-12	4.27996	up			ENSG00000143842	SOX13	297.173	4.46533	0.592716	7.53369	4.93e-14	1.14e-12	4.27996	up				GOTERM_MF_DIRECT	GO:0016641~oxidoreductase activity, acting on the CH-NH2 group of donors, oxygen as acceptor	4	0.02053504047463957	LOX, LOXL3, LOXL1, LOXL2
	ENSG00000198265	HELZ	273.737	2.07009	0.274783	7.53354	4.94e-14	1.14e-12	2.04953	up			ENSG00000198265	HELZ	273.737	2.07009	0.274783	7.53354	4.94e-14	1.14e-12	2.04953	up				GOTERM_MF_DIRECT	GO:0003923~GPI-anchor transamidase activity	4	0.02053504047463957	PIGS, PIGU, PIGT, GPAA1
	ENSG00000134644	PUM1	648.979	1.59587	0.211923	7.53044	5.06e-14	1.17e-12	1.58711	up			ENSG00000134644	PUM1	648.979	1.59587	0.211923	7.53044	5.06e-14	1.17e-12	1.58711	up				GOTERM_MF_DIRECT	GO:0047238~glucuronosyl-N-acetylgalactosaminyl-proteoglycan 4-beta-N-acetylgalactosaminyltransferase activity	4	0.02053504047463957	CSGALNACT1, CHPF, CHSY1, CHSY3
	ENSG00000279207	AC015813.6	44.9988	6.39632	0.849383	7.53054	5.05e-14	1.17e-12	5.85041	up			ENSG00000279207	AC015813.6	44.9988	6.39632	0.849383	7.53054	5.05e-14	1.17e-12	5.85041	up				GOTERM_MF_DIRECT	GO:0008656~cysteine-type endopeptidase activator activity involved in apoptotic process	7	0.020826106781511654	BEX3, CDKN1B, BAD, RACK1, RPS27L, NLRP1, NKX3-1
	ENSG00000031003	FAM13B	96.545	2.35613	0.31296	7.52854	5.13e-14	1.18e-12	2.32675	up			ENSG00000031003	FAM13B	96.545	2.35613	0.31296	7.52854	5.13e-14	1.18e-12	2.32675	up				GOTERM_MF_DIRECT	GO:0048306~calcium-dependent protein binding	15	0.021994857946919143	ANXA1, ANXA2, PDCD6, NRXN1, TNNC1, STMN2, ANXA11, VLDLR, MYO1D, ANXA6, RAC3, S100A4, MASP1, S100A11, SPACA9
	ENSG00000168918	INPP5D	254.311	4.33455	0.576083	7.52417	5.31e-14	1.22e-12	4.16104	up			ENSG00000168918	INPP5D	254.311	4.33455	0.576083	7.52417	5.31e-14	1.22e-12	4.16104	up				GOTERM_MF_DIRECT	GO:0016409~palmitoyltransferase activity	7	0.027712392254424355	HHAT, ZDHHC13, ZDHHC7, ZDHHC16, ZDHHC17, ZDHHC14, ZDHHC15
	ENSG00000204054	LINC00963	97.645	-6.17412	0.820588	-7.52403	5.31e-14	1.22e-12	-5.69755	down			ENSG00000204054	LINC00963	97.645	-6.17412	0.820588	-7.52403	5.31e-14	1.22e-12	-5.69755	down				GOTERM_MF_DIRECT	GO:0051536~iron-sulfur cluster binding	7	0.027712392254424355	NFU1, NFS1, GLRX3, RPS3, ABAT, ISCU, NUBP1
	ENSG00000123609	NMI	141.176	3.97565	0.528551	7.5218	5.4e-14	1.24e-12	3.82076	up			ENSG00000123609	NMI	141.176	3.97565	0.528551	7.5218	5.4e-14	1.24e-12	3.82076	up				GOTERM_MF_DIRECT	GO:0030674~protein binding, bridging	18	0.028853680960178995	VPS18, RBM14, ANXA1, CRADD, ST13, CAV2, AMFR, CAV1, DDX20, TIRAP, FLRT2, TRIM5, TNNT2, DVL2, NEFL, MMS19, FKBP4, OPTN
	ENSG00000197020	ZNF100	136.388	2.19292	0.291599	7.52032	5.46e-14	1.25e-12	2.16945	up			ENSG00000197020	ZNF100	136.388	2.19292	0.291599	7.52032	5.46e-14	1.25e-12	2.16945	up				GOTERM_MF_DIRECT	GO:0070006~metalloaminopeptidase activity	8	0.02942270838098326	DNPEP, ERAP2, XPNPEP1, RNPEP, ERAP1, LNPEP, LTA4H, C9ORF3
	ENSG00000143061	IGSF3	184.3	2.63838	0.350989	7.51699	5.6e-14	1.29e-12	2.59801	up			ENSG00000143061	IGSF3	184.3	2.63838	0.350989	7.51699	5.6e-14	1.29e-12	2.59801	up				GOTERM_MF_DIRECT	GO:0004222~metalloendopeptidase activity	24	0.03088855370152238	MIPEP, MME, MMP1, ATP23, MMP2, ADAMTS12, MMP10, ADAM19, MMP11, ADAMTS15, BMP1, PITRM1, ADAM15, PAPPA, ADAM12, ADAM23, MMP28, PMPCB, UQCRC2, ADAMTS9, THOP1, MBTPS2, ADAMTS6, TRABD2B
	ENSG00000152556	PFKM	297.069	-2.91498	0.387865	-7.51544	5.67e-14	1.3e-12	-2.86443	down			ENSG00000152556	PFKM	297.069	-2.91498	0.387865	-7.51544	5.67e-14	1.3e-12	-2.86443	down				GOTERM_MF_DIRECT	GO:0043130~ubiquitin binding	18	0.03235766523438859	TOP2A, DYRK2, USP5, RHBDD2, HSPB1, UCHL3, FAAP20, SIRT2, NSFL1C, NPLOC4, TOLLIP, MVB12A, BUB3, RBCK1, FBXO7, TRIM32, SQSTM1, FAN1
	ENSG00000265992	ESRG	714.514	9.91149	1.31991	7.50921	5.95e-14	1.36e-12	7.64592	up			ENSG00000265992	ESRG	714.514	9.91149	1.31991	7.50921	5.95e-14	1.36e-12	7.64592	up				GOTERM_MF_DIRECT	GO:0070064~proline-rich region binding	7	0.035946758600336796	GHR, BAIAP2L1, CCND1, ABI2, PFN1, RABAC1, BAIAP2
	ENSG00000240342	RPS2P5	1502.51	-2.67683	0.35648	-7.50908	5.95e-14	1.36e-12	-2.63907	down			ENSG00000240342	RPS2P5	1502.51	-2.67683	0.35648	-7.50908	5.95e-14	1.36e-12	-2.63907	down				GOTERM_MF_DIRECT	GO:0015035~protein disulfide oxidoreductase activity	8	0.03678459773111771	GLRX3, PTGES2, DNAJC10, SH3BGRL3, GLRX, GLRX2, GFER, TXN2
	ENSG00000068078	FGFR3	263.778	4.6358	0.617521	7.50711	6.04e-14	1.38e-12	4.41937	up			ENSG00000068078	FGFR3	263.778	4.6358	0.617521	7.50711	6.04e-14	1.38e-12	4.41937	up				GOTERM_MF_DIRECT	GO:0051920~peroxiredoxin activity	4	0.036931343119174495	PRDX5, PRDX4, PARK7, PRDX6
	ENSG00000260400	AL513534.1	71.1321	6.73567	0.897708	7.50318	6.23e-14	1.42e-12	6.10873	up			ENSG00000260400	AL513534.1	71.1321	6.73567	0.897708	7.50318	6.23e-14	1.42e-12	6.10873	up				GOTERM_MF_DIRECT	GO:0048365~Rac GTPase binding	11	0.039026918788577294	ABI2, CAV1, ITPKA, ARHGDIB, DVL2, FLNA, ARFIP2, OCRL, PKN1, WASF1, CORO1C
	ENSG00000072506	HSD17B10	751.363	-1.79459	0.239205	-7.50233	6.27e-14	1.43e-12	-1.78254	down			ENSG00000072506	HSD17B10	751.363	-1.79459	0.239205	-7.50233	6.27e-14	1.43e-12	-1.78254	down				GOTERM_MF_DIRECT	GO:0030332~cyclin binding	7	0.0455976558513829	CDKN1A, HDAC3, MDFIC, CDK4, PTCH1, USP2, CDK1
	ENSG00000121892	PDS5A	442.245	1.88466	0.251226	7.50183	6.29e-14	1.43e-12	1.86983	up			ENSG00000121892	PDS5A	442.245	1.88466	0.251226	7.50183	6.29e-14	1.43e-12	1.86983	up				GOTERM_MF_DIRECT	GO:0005546~phosphatidylinositol-4,5-bisphosphate binding	14	0.04642189531062786	AMER1, ANXA2, TULP3, TWF1, COMMD1, TIRAP, JPH2, SNX18, ANXA8, STXBP6, PFN1, LDLRAP1, PFN2, PHLDA3
	ENSG00000173535	TNFRSF10C	89.4149	9.56713	1.27534	7.5016	6.3e-14	1.43e-12	7.41908	up			ENSG00000173535	TNFRSF10C	89.4149	9.56713	1.27534	7.5016	6.3e-14	1.43e-12	7.41908	up				GOTERM_MF_DIRECT	GO:0003779~actin binding	49	0.050044151232893054	ITGB1, GMFB, ARPC1A, FHL3, PPP1R18, BAIAP2L1, CAPZB, PSTPIP2, COTL1, SYNPO, EMD, SNTA1, VPS18, DBNL, TPM2, TMOD2, ACTN4, IMPACT, SYNPO2L, RP2, PALLD, TNNT2, KCNMA1, S100A4, PFN1, DBN1, VCL, TAGLN, PLEKHH2, NCALD, CNN3, ADD2, CNN2, ABLIM1, CALD1, TNNI1, EP
	ENSG00000196126	HLA-DRB1	64.8679	7.57126	1.00927	7.50173	6.3e-14	1.43e-12	6.71554	up			ENSG00000196126	HLA-DRB1	64.8679	7.57126	1.00927	7.50173	6.3e-14	1.43e-12	6.71554	up				GOTERM_MF_DIRECT	GO:1990932~5.8S rRNA binding	3	0.05086797476030785	RPL8, RPS13, RPL19
	ENSG00000160213	CSTB	1713.69	1.39662	0.186189	7.50109	6.33e-14	1.44e-12	1.39096	up			ENSG00000160213	CSTB	1713.69	1.39662	0.186189	7.50109	6.33e-14	1.44e-12	1.39096	up				GOTERM_MF_DIRECT	GO:0003985~acetyl-CoA C-acetyltransferase activity	3	0.05086797476030785	HADHA, ACAT2, ACAT1
	ENSG00000145555	MYO10	557.095	2.0935	0.279251	7.49683	6.54e-14	1.48e-12	2.07257	up			ENSG00000145555	MYO10	557.095	2.0935	0.279251	7.49683	6.54e-14	1.48e-12	2.07257	up				GOTERM_MF_DIRECT	GO:0004720~protein-lysine 6-oxidase activity	3	0.05086797476030785	LOX, LOXL3, LOXL2
	ENSG00000154040	CABYR	42.581	4.08558	0.545157	7.49432	6.66e-14	1.51e-12	3.94005	up			ENSG00000154040	CABYR	42.581	4.08558	0.545157	7.49432	6.66e-14	1.51e-12	3.94005	up				GOTERM_MF_DIRECT	GO:0035034~histone acetyltransferase regulator activity	3	0.05086797476030785	PYGO1, PYGO2, EID1
	ENSG00000076826	CAMSAP3	75.5247	4.7769	0.637443	7.49385	6.69e-14	1.51e-12	4.52703	up			ENSG00000076826	CAMSAP3	75.5247	4.7769	0.637443	7.49385	6.69e-14	1.51e-12	4.52703	up				GOTERM_MF_DIRECT	GO:0030060~L-malate dehydrogenase activity	3	0.05086797476030785	MDH1, MDH2, MDH1B
	ENSG00000053254	FOXN3	500.39	1.77316	0.236632	7.49336	6.71e-14	1.52e-12	1.76138	up			ENSG00000053254	FOXN3	500.39	1.77316	0.236632	7.49336	6.71e-14	1.52e-12	1.76138	up				GOTERM_MF_DIRECT	GO:0030942~endoplasmic reticulum signal peptide binding	3	0.05086797476030785	SRP54, SRP68, SRP14
	ENSG00000130208	APOC1	694.798	2.09144	0.27954	7.4817	7.34e-14	1.66e-12	2.06356	up			ENSG00000130208	APOC1	694.798	2.09144	0.27954	7.4817	7.34e-14	1.66e-12	2.06356	up				GOTERM_MF_DIRECT	GO:0008449~N-acetylglucosamine-6-sulfatase activity	3	0.05086797476030785	SULF1, GNS, SULF2
	ENSG00000001084	GCLC	151.467	3.11064	0.4158	7.4811	7.37e-14	1.66e-12	3.04446	up			ENSG00000001084	GCLC	151.467	3.11064	0.4158	7.4811	7.37e-14	1.66e-12	3.04446	up				GOTERM_MF_DIRECT	GO:0046873~metal ion transmembrane transporter activity	5	0.05176094851148482	SLC39A9, SLC39A6, SLC39A13, SLC39A7, SLC39A14
	ENSG00000136143	SUCLA2	462.8	1.20634	0.161268	7.48032	7.41e-14	1.67e-12	1.20254	up			ENSG00000136143	SUCLA2	462.8	1.20634	0.161268	7.48032	7.41e-14	1.67e-12	1.20254	up				GOTERM_MF_DIRECT	GO:0005158~insulin receptor binding	9	0.05209965397145607	DOK1, PTPN1, SNX1, SNX2, SHC1, IRS1, DOK5, SRC, IRS2
	ENSG00000150593	PDCD4	160.617	-3.27522	0.437851	-7.4802	7.42e-14	1.67e-12	-3.21437	down			ENSG00000150593	PDCD4	160.617	-3.27522	0.437851	-7.4802	7.42e-14	1.67e-12	-3.21437	down				GOTERM_MF_DIRECT	GO:0042277~peptide binding	14	0.05238425931981716	ERAP2, MME, ERAP1, RPLP0, CLTB, CLTA, LNPEP, RNPEP, TPP1, CALR, C9ORF3, LTA4H, PPIB, THOP1
	ENSG00000091483	FH	461.74	-2.2159	0.296247	-7.4799	7.44e-14	1.67e-12	-2.19013	down			ENSG00000091483	FH	461.74	-2.2159	0.296247	-7.4799	7.44e-14	1.67e-12	-2.19013	down				GOTERM_MF_DIRECT	GO:0001948~glycoprotein binding	15	0.05348815024969766	CTSA, TGFB1, ITGA3, EDEM2, VLDLR, EGFR, ERLEC1, LGALS1, OS9, LMAN2, CANX, FLNA, SDC1, CALR, B2M
	ENSG00000123240	OPTN	220.918	-4.54378	0.607505	-7.47941	7.47e-14	1.68e-12	-4.31368	down			ENSG00000123240	OPTN	220.918	-4.54378	0.607505	-7.47941	7.47e-14	1.68e-12	-4.31368	down				GOTERM_MF_DIRECT	GO:0050840~extracellular matrix binding	8	0.05489455453783272	ADAMTS15, VTN, SPARC, OLFML2B, TGFBI, FBLN2, DCN, CYR61
	ENSG00000145817	YIPF5	403.807	-1.90008	0.25418	-7.47533	7.7e-14	1.73e-12	-1.88663	down			ENSG00000145817	YIPF5	403.807	-1.90008	0.25418	-7.47533	7.7e-14	1.73e-12	-1.88663	down				GOTERM_MF_DIRECT	GO:0070300~phosphatidic acid binding	6	0.05645163579829706	JPH2, PITPNM1, UQCC3, MICALL1, PACSIN2, COMMD1
	ENSG00000181449	SOX2	250.291	9.77092	1.30764	7.47216	7.89e-14	1.77e-12	7.58092	up			ENSG00000181449	SOX2	250.291	9.77092	1.30764	7.47216	7.89e-14	1.77e-12	7.58092	up				GOTERM_MF_DIRECT	GO:0004298~threonine-type endopeptidase activity	7	0.05671022053637312	PSMA5, PSMB6, PSMB4, PSMB5, PSMA1, PSMB3, PSMB10
	ENSG00000159166	LAD1	180.823	8.1849	1.09662	7.46373	8.41e-14	1.89e-12	7.03792	up			ENSG00000159166	LAD1	180.823	8.1849	1.09662	7.46373	8.41e-14	1.89e-12	7.03792	up				GOTERM_MF_DIRECT	GO:0047485~protein N-terminus binding	20	0.06478122345788283	PIAS3, PEX19, TGFB1, STXBP1, GLRX, SNF8, ACTN4, PHB2, APTX, DCN, RELA, HAX1, YWHAQ, FEZ1, TRAF6, PEX5, EIF3E, RPS21, VPS25, SNCA
	ENSG00000184292	TACSTD2	545.616	10.1312	1.3575	7.46315	8.45e-14	1.89e-12	7.61018	up			ENSG00000184292	TACSTD2	545.616	10.1312	1.3575	7.46315	8.45e-14	1.89e-12	7.61018	up				GOTERM_MF_DIRECT	GO:0004177~aminopeptidase activity	8	0.06570913957702793	DNPEP, ERAP2, XPNPEP1, RNPEP, ERAP1, LNPEP, LTA4H, C9ORF3
	ENSG00000179241	LDLRAD3	116.899	-2.98324	0.399791	-7.46201	8.52e-14	1.91e-12	-2.92806	down			ENSG00000179241	LDLRAD3	116.899	-2.98324	0.399791	-7.46201	8.52e-14	1.91e-12	-2.92806	down				GOTERM_MF_DIRECT	GO:0003756~protein disulfide isomerase activity	7	0.06930577872843129	PDIA3, QSOX1, P4HB, GLRX2, PDIA6, PDIA5, PDIA4
	ENSG00000129083	COPB1	663.424	-1.37551	0.18436	-7.46102	8.59e-14	1.92e-12	-1.37084	down			ENSG00000129083	COPB1	663.424	-1.37551	0.18436	-7.46102	8.59e-14	1.92e-12	-1.37084	down				GOTERM_MF_DIRECT	GO:0015075~ion transmembrane transporter activity	5	0.06949242698776076	TRPV2, SFXN3, SFXN4, SFXN1, SFXN2
	ENSG00000115159	GPD2	135.343	2.3635	0.316828	7.45988	8.66e-14	1.93e-12	2.33434	up			ENSG00000115159	GPD2	135.343	2.3635	0.316828	7.45988	8.66e-14	1.93e-12	2.33434	up				GOTERM_MF_DIRECT	GO:0017154~semaphorin receptor activity	5	0.06949242698776076	NRP1, NRP2, PLXNB2, MET, PLXNA4
	ENSG00000158716	DUSP23	201.094	9.17189	1.22966	7.45885	8.73e-14	1.95e-12	7.40616	up			ENSG00000158716	DUSP23	201.094	9.17189	1.22966	7.45885	8.73e-14	1.95e-12	7.40616	up				GOTERM_MF_DIRECT	GO:0003906~DNA-(apurinic or apyrimidinic site) lyase activity	5	0.06949242698776076	NTHL1, APEX1, RPS3, APEX2, HMGA2
	ENSG00000122218	COPA	859.716	-1.38378	0.185572	-7.45683	8.86e-14	1.98e-12	-1.37845	down			ENSG00000122218	COPA	859.716	-1.38378	0.185572	-7.45683	8.86e-14	1.98e-12	-1.37845	down				GOTERM_MF_DIRECT	GO:0019904~protein domain specific binding	37	0.07815899493001628	CTBP1, YWHAB, STXBP1, STX18, VPS4A, DDX20, XPA, MRPL17, IRS2, TNFAIP1, ARRB2, ATP1A1, LIN7B, YWHAQ, CHMP1A, DVL2, NEFL, ARFIP2, NLRP1, TGM2, SNCA, IGBP1, DBNL, ITGA3, ST13, NDE1, TUBB, PLAUR, RAB27A, VRK2, YWHAZ, ETV6, MYO1D, ERCC1, RARA, CHMP2A, MITD1
	ENSG00000108861	DUSP3	342.89	-2.25809	0.302878	-7.45545	8.96e-14	1.99e-12	-2.23368	down			ENSG00000108861	DUSP3	342.89	-2.25809	0.302878	-7.45545	8.96e-14	1.99e-12	-2.23368	down				GOTERM_MF_DIRECT	GO:0003684~damaged DNA binding	14	0.08136758670975147	XRCC6, FEN1, PCNA, KDM4D, MPG, XPA, XRCC1, APTX, DDB2, RPA3, APEX1, ERCC1, RPS3, RAD1
	ENSG00000130600	H19	2034.13	-4.86439	0.653005	-7.44924	9.39e-14	2.09e-12	-4.64701	down			ENSG00000130600	H19	2034.13	-4.86439	0.653005	-7.44924	9.39e-14	2.09e-12	-4.64701	down				GOTERM_MF_DIRECT	GO:0004518~nuclease activity	7	0.08338215649546808	MUS81, FEN1, DDX1, APEX2, USB1, SND1, FAN1
	ENSG00000268043	NBPF12	48.7555	3.21829	0.43233	7.44406	9.76e-14	2.17e-12	3.1453	up			ENSG00000268043	NBPF12	48.7555	3.21829	0.43233	7.44406	9.76e-14	2.17e-12	3.1453	up				GOTERM_MF_DIRECT	GO:0032036~myosin heavy chain binding	4	0.08384437824126902	PDLIM2, AXL, MYL9, MYL12B
	ENSG00000145390	USP53	232.757	3.00532	0.403873	7.44126	9.97e-14	2.21e-12	2.94631	up			ENSG00000145390	USP53	232.757	3.00532	0.403873	7.44126	9.97e-14	2.21e-12	2.94631	up				GOTERM_MF_DIRECT	GO:0003857~3-hydroxyacyl-CoA dehydrogenase activity	4	0.08384437824126902	HADHB, HADHA, HADH, HSD17B10
	ENSG00000164117	FBXO8	90.6036	-2.71361	0.364729	-7.44006	1.01e-13	2.23e-12	-2.67458	down			ENSG00000164117	FBXO8	90.6036	-2.71361	0.364729	-7.44006	1.01e-13	2.23e-12	-2.67458	down				GOTERM_MF_DIRECT	GO:0015232~heme transporter activity	4	0.08384437824126902	SLC48A1, HPX, SLC46A1, ABCB7
	ENSG00000088727	KIF9	71.8083	3.44177	0.462741	7.43779	1.02e-13	2.27e-12	3.35139	up			ENSG00000088727	KIF9	71.8083	3.44177	0.462741	7.43779	1.02e-13	2.27e-12	3.35139	up				GOTERM_MF_DIRECT	GO:0032947~protein complex scaffold	10	0.08666580087987164	SLC9A3R2, SLC9A3R1, CAV2, CAV1, RACK1, ARRB2, LAMTOR1, LAMTOR4, ISCU, SEPT2
	ENSG00000168785	TSPAN5	222.431	-3.11586	0.41928	-7.43145	1.07e-13	2.38e-12	-3.05285	down			ENSG00000168785	TSPAN5	222.431	-3.11586	0.41928	-7.43145	1.07e-13	2.38e-12	-3.05285	down				GOTERM_MF_DIRECT	GO:0005520~insulin-like growth factor binding	6	0.08805838082521887	IGFBP3, IGFBP7, KAZALD1, CYR61, WISP1, CTGF
	ENSG00000115207	GTF3C2	562.072	1.22312	0.164603	7.43075	1.08e-13	2.39e-12	1.21927	up			ENSG00000115207	GTF3C2	562.072	1.22312	0.164603	7.43075	1.08e-13	2.39e-12	1.21927	up				GOTERM_MF_DIRECT	GO:0000287~magnesium ion binding	36	0.08965150341236343	PRPS2, TOP2A, PRPS1, ARF1, FEN1, DYRK2, ATP10D, NUDT5, COMT, ENO3, GNAI1, FARS2, THG1L, HPGDS, NCS1, NUDT18, PGM5, AASDHPPT, SNCA, DUT, GSS, CDC42BPA, MAPK12, GEM, NME1, NT5C3B, NUDT7, PPA1, TMEM237, STK26, PGP, ADSSL1, DXO, HPRT1, FAN1, FARSB
	ENSG00000135074	ADAM19	597.654	-4.79553	0.645459	-7.42964	1.09e-13	2.41e-12	-4.58085	down			ENSG00000135074	ADAM19	597.654	-4.79553	0.645459	-7.42964	1.09e-13	2.41e-12	-4.58085	down				GOTERM_MF_DIRECT	GO:0005041~low-density lipoprotein receptor activity	5	0.08990813604005575	LRP1, VLDLR, LRP10, LRP8, LRP12
	ENSG00000122515	ZMIZ2	159.728	2.78624	0.375087	7.42823	1.1e-13	2.43e-12	2.73646	up			ENSG00000122515	ZMIZ2	159.728	2.78624	0.375087	7.42823	1.1e-13	2.43e-12	2.73646	up				GOTERM_MF_DIRECT	GO:0035497~cAMP response element binding	5	0.08990813604005575	CREB3, CREB3L1, TCF12, CREB3L2, HMGA2
	ENSG00000158055	GRHL3	99.8457	6.02106	0.810719	7.42681	1.11e-13	2.45e-12	5.5775	up			ENSG00000158055	GRHL3	99.8457	6.02106	0.810719	7.42681	1.11e-13	2.45e-12	5.5775	up				GOTERM_MF_DIRECT	GO:0004712~protein serine/threonine/tyrosine kinase activity	8	0.09091481863851092	DYRK4, RELN, MAP2K2, PRKAA2, DYRK2, AURKB, CLK3, AURKA
	ENSG00000166377	ATP9B	125.827	3.07412	0.413979	7.42578	1.12e-13	2.47e-12	3.00879	up			ENSG00000166377	ATP9B	125.827	3.07412	0.413979	7.42578	1.12e-13	2.47e-12	3.00879	up				GOTERM_MF_DIRECT	GO:0008134~transcription factor binding	48	0.09203701298392468	PSMD10, HDAC3, SMARCD3, INSIG2, CTBP1, EPAS1, LEF1, NAB2, FHL2, NUCKS1, PARK7, ETS1, HIF1A, RELA, CHCHD2, PSMD4, CCND1, CREG1, MLX, RPS3, FLNA, NKX2-5, TAF9B, HES4, NKX3-1, TRAPPC2, MYOCD, CDKN2A, TCF12, AIP, ARNT, HMGA2, SNF8, GTF2F1, YWHAZ, MEIS2, SORBS
	ENSG00000100979	PLTP	1598.47	-1.86932	0.251739	-7.42562	1.12e-13	2.47e-12	-1.86093	down			ENSG00000100979	PLTP	1598.47	-1.86932	0.251739	-7.42562	1.12e-13	2.47e-12	-1.86093	down				GOTERM_MF_DIRECT	GO:0004656~procollagen-proline 4-dioxygenase activity	3	0.09259337470138128	P4HA2, P4HA3, P4HB
	ENSG00000134602	STK26	184.774	-3.24081	0.436528	-7.42405	1.14e-13	2.5e-12	-3.14111	down			ENSG00000134602	STK26	184.774	-3.24081	0.436528	-7.42405	1.14e-13	2.5e-12	-3.14111	down				GOTERM_MF_DIRECT	GO:0045134~uridine-diphosphatase activity	3	0.09259337470138128	CANT1, ENTPD4, ENTPD5
	ENSG00000088448	ANKRD10	695.891	2.24512	0.302473	7.42254	1.15e-13	2.53e-12	2.22042	up			ENSG00000088448	ANKRD10	695.891	2.24512	0.302473	7.42254	1.15e-13	2.53e-12	2.22042	up				GOTERM_MF_DIRECT	GO:0016668~oxidoreductase activity, acting on a sulfur group of donors, NAD(P) as acceptor	3	0.09259337470138128	TXNRD2, GSR, DLD
	ENSG00000103152	MPG	392.83	-3.18661	0.429434	-7.42048	1.17e-13	2.56e-12	-3.11804	down			ENSG00000103152	MPG	392.83	-3.18661	0.429434	-7.42048	1.17e-13	2.56e-12	-3.11804	down				GOTERM_MF_DIRECT	GO:0004583~dolichyl-phosphate-glucose-glycolipid alpha-glucosyltransferase activity	3	0.09259337470138128	ALG8, ALG10, ALG10B
	ENSG00000213337	ANKRD39	169.032	-2.38096	0.321058	-7.41597	1.21e-13	2.65e-12	-2.34997	down			ENSG00000213337	ANKRD39	169.032	-2.38096	0.321058	-7.41597	1.21e-13	2.65e-12	-2.34997	down				GOTERM_MF_DIRECT	GO:0033743~peptide-methionine (R)-S-oxide reductase activity	3	0.09259337470138128	MSRB3, TXN2, MSRB1
[truncated: 57,675 more rows]

## Sheet: Summary BulkSeq TE+GOTerms
	OKAE bTS5 hTSC vs TROP2 sorted cells from 120h Blastoids												Aggregates of OKAE bTS5 cells vs TROP2 cells from 120h Blastoids												TROP2 cells from 120h Blastoids vs PDA83 Day 4 cells												XMU Trophospheres vs TROP2 cells from 120h Blastoids												SC144 Trophospheres vs TROP2 cells of 120h Blastoids
[truncated: 58,736 more rows]
[truncated: 34 more columns]

[truncated: 2 more sheets: Summary scRNA Seq + GOTerms , Summary Gene lists ]
