# Supplementary material for: Human blastoids model blastocyst development and implantation
Source: Nature. 2021 Dec 2;601(7894):600–5. doi: 10.1038/s41586-021-04267-8 (PMC8791832; doi:10.1038/s41586-021-04267-8)
Supplement: Supplementary file 3 — Summary of the reported parameters and criteria for different protocols reporting blastocyst-like structures. This table includes reported (a) cell lines, (b) initial cell state, (c) molecules for the formation of blastocyst-like structures, (d) time of formation of blastocyst-like structures, (e) morphometric criteria used to define a blastocyst-like structure, (f) mean efficiency, (g) sequence of lineage specification, (h) transcriptomic state of the cells forming the blastocyst-like structures (quoted text comes from the corresponding paper). As a reference, the time of blastocyst formation and some of its morphometric criteria were also included. [file 41586_2021_4267_MOESM3_ESM.xlsx]

## Sheet: Sheet1
	Reference	DOI	STARTING-POINT PARAMETERS			END-POINT CRITERIA
			Cell lines	Initial cell state	Molecules for the formation of blastocyst-like structures	Time of formation of blastocyst-like structures	Morphometric criteria used to define a blastocyst-like structure	Mean efficiency Note that the reported efficiencies obtained in these different studies is dependent on the criteria used to describe the blastocyst-like structures (including the morphometric ones, see previous column). As such, they are not directly comparable.	Sequence of lineage specification and maturation	Transcriptomic state of the cells forming the blastocyst-like structures Quoted text comes from the corresponding paper.
	Human blastocyst	See specific DOI for each criteria	n/a	n/a	n/a	~ 3 days from early to late blastocyst (days 5-7) (doi: 10.1016/j.stem.2021.04.027)	Mean diameter is 193 +/- 18 um (doi.org/10.1016/j.fertnstert.2007.06.062)	n/a	Trophectoderm/Epiblast first, Polar trophectoderm/Primitive endoderm second (doi: 10.1016/j.stem.2021.04.027)
	Xiaodong Liu, Jia Ping Tan & al.	DOI: 10.1038/s41586-021-03372-y	human adult dermal fibroblasts: 32F	OKSM Reprogramming intermediate hiPSCs state	CHIR99021, A83-01, SB431542, valproic acid, EGF, BMP4	6 days	Blastocyst-like structures are defined as a cystic structure with a diameter comprised between 107 and 216 um (based on raw data).	10% (calculated from available raw data)	n/a as the initial culture already contains the 3 cell types	"Unsupervised clustering analysis identified seven cell clusters, which were assigned as EPI, TE, or PE clusters. Three remaining clusters did not have a clear identity a priori and seemed to have an intermediate signature (clusters IM1–3)". "... principal component analysis (PCA) indicated that EPI-, TE-, and PE-like cells of the iBlastoids showed a closer transcriptional resemblance to the EPI,…
			human adult dermal fibroblasts: 38F	OKSM Reprogramming intermediate hiPSCs state				15% (calculated from available raw data)
			human adult dermal fibroblasts: 55F	OKSM Reprogramming intermediate hiPSCs state				8% (calculated from available raw data)
	Leqian Yu, Yulei Wei, Jialei Duan & al.	DOI: 10.1038/s41586-021-03356-y	WIBR3	5iLif-A hPSCs	The protocol makes sequential use of variations on media previously established for culturing human trophoblast stem cells (hTSCs)(doi: 10.1016/j.stem.2017.11.004) and extra-embryonic endoderm (nEND)(doi: 10.1242/dev.180620). Hypoblast differentiation Medium contains 3 main signaling molecules: bFGF, Activin A, and CHIR99021. Trophoblast Differentiation Medium contains 11 main signaling molecules…	8.5-11.5 days for the Hypoblast-Trophoblast method. 6.5-8.5 days for the Trophoblast-Hypoblast method.	Blastocyst-like structures are defined as a cystic structure with a diameter comprised between 50 and 319 um (based on raw data).	13% (calculated from available raw data)	Dependent on the sequence of trophoblast and hypoblast medium used to form the blastoids. The main method ((Hypoblast – Trophoblast method) that allows for the formation of ~10% of blastocyst-like structures leads to the specification of hypoblast analogs first, and trophectoderm analogs second.	The scRNAsequencing analysis revealed 18 clusters of sub-populations. 8/18 clusters were reported to ressemble the blastocyst stage. Epiblast-like cells (ELCs) = Cluster 11. Hypoblast-like cells (HLCs) = Cluster 18. Trophoblast-like cells (TLCs) = Clusters 0, 1, 8, 9, 12, 17: "..., we found that blastoid ELCs, HLCs and TLCs most resemble cells from pre-implantation human blastocysts". 2 clusters …
			WIBR3	5iLif-A hPSCs				11% (calculated from available raw data)
			WIBR3	5iLif-A hPSCs				3% (calculated from available raw data)
			BJ-hiPSCs	5iLif-A hiPSCs				6% (calculated from available raw data)
			HFF-hiPSCs	5iLif-A hiPSCs				10% (calculated from available raw data)
			HFF-hiPSCs	5iLif-A hiPSCs				9% (calculated from available raw data)
	Ayaka Yanagida & al.	DOI: 10.1016/j.stem.2021.04.031	cR-Shef6	PXGL hPSCs	PD0325901, A83-01	3-4 days	No general criteria were defined except for results obtained with line HNES1-GATA3:mKO2: a cyst with a diameter comprised between 100 and 400 um	~ 30% (reported as blastoids but no morphometric definition was provided)	Not reported	"Almost all cells were assigned trophectoderm, epiblast, or hypoblast identities." "Blastoid cells clustered more densely with E6/7embryo cells." "… small group of intermediate cells in the blastoid samples were most related to E5 embryo ICM."
			niPSC_HDF75	PXGL hiPSCs				> 80% (reported as blastoids but no morphometric definition was provided)
			HNES1-GATA3:mKO2	PXGL hPSCs				90% of structures form a cyst with a diameter comprised between 100 and 400 um
			HNES2	PXGL hPSCs				No data included
			HNES3	PXGL hPSCs				No data included
	Yong Fan & al.	DOI: 10.1038/s41421-021-00316-8	iPSC derived from skin fibroblasts	LCDM hiPSCs (EPSCs)	Two-step procedure: Pre-differentiation of EPSCs into trophoblasts using BMP4, Y-27632. Combination of trophoblasts and EPSCs in a medium composed of the mixture of EPS medium and IVC1 medium in a ratio of 1.5:1 (v/v). EPS medium: LIF, CHIR99021, (S)-(+)-Dimethindene maleate, minocycline hydrochloride, IWR endo-1 and Y-27632. IVC1 medium; β-estradiol, progesterone.	3-4 days (pre-differentiation of EPS to TE like state) + 5-6 days for the formation of blastocyst-like structures.	Blastocyst-like structures are defined as a cystic structure with a diameter comprised between 150-260 um (based on raw data).	1,9%	About 80% of cells applied for the blastoid formation are pre-differentiated into trophectoderm lineage by BMP treatment.	"...cells from human blastoids could be divided into 12 clusters. Base on the expression of marker genes, we characterized two clusters as EPI/ICM, two clusters as PE, and two clusters as TE. The remaining six clusters seemed to express both ICM and TE markers and could each represent an intermediate cell type." 59% (6478 out of 10933 cells) of cells from day-6 blastocyst-like structures were cla…
	Berna Sozen & al.	DOI: 10.1038/s41467-021-25853-4	ESI017	LCDM hPSCs (EPSCs)	hEPSCs were seeded in 50% IVF media, 25% hEP media, and 25% hTS media. This media was supplemented with CHIR99021, Y27632, BMP4, FGF2, and A83-01. After 48 h, FGF2 concentration was lowered to 20 ng/mL and A83-01 was omitted.	5-6 days	Quote from the methods section: "Criteria for selecting multicellular aggregates structures. Following completion of any given aggregation experiment (from day 4 to 6), all cystic structures clearly displaying a cavity were included in further analyses. Non-cavitated structures were excluded from downstream analyses."	~7% ("cavitated with 3 lineages present"). ~60% ("frequency of cystic structures").	Not reported	"...we observed signatures of EPI-Like Cells (ELCs), TE-Like Cells (TLCs) and HYPO-Like Cells (HLCs). However, these lineages fail to cluster in UMAP space. This analysis revealed that the hEP-structures were composed of a large portion of undefined cells, similar to two other 3D models of the human blastocyst. In addition, we also found that there was an overrepresentation of HLCs compared to HY…
			RUES2	LCDM hPSCs (EPSCs)
	Harunobu Kagawa, Alok Javali, Heidar Heidari Khoei & al.	This study	HNES1	PXGL hPSCs	PD0325901, A83-01, LPA, Lif, Y-27632	3-4 days	Quote from the methods section: "At 96 hours, a blastoid is defined based on morphological similarities to B6 staged human blastocyst, as a structure composed of a monolayered cyst with an overall diameter of 150-250 μm comprising one inner cell cluster."	83% (16% when LPA is omitted)	Trophectoderm/Epiblast first, Polar trophectoderm/Primitive endoderm second	"Single cell transcriptomics analysis showed that blastocyst-like structures formed three main transcriptomic states (...) marked by genes specific to the three founding lineages, including GATA2/GATA3 (TE), POU5F1/KLF17 (EPI), and GATA4/SOX17 (PrE)(...). Comparison with cells from blastocysts, in vitro cultured blastocysts, and a gastrulation-stage embryo disclosed that cells were transcriptiona…
			cR-Shef6	PXGL hPSCs				89%
			H9	PXGL hPSCs				73% (20% when LPA is omitted)
			NIPSC16.2.b	PXGL hiPSCs				80%
			cR-NCRM2	PXGL hiPSCs				85%
