# Supplementary material for: Human blastoids model blastocyst development and implantation
Source: Nature. 2021 Dec 2;601(7894):600–5. doi: 10.1038/s41586-021-04267-8 (PMC8791832; doi:10.1038/s41586-021-04267-8)
Supplement: Supplementary file 4 — A list of primers used for RT–qPCR. [file 41586_2021_4267_MOESM4_ESM.xlsx]

## Sheet: Supplementary Table 3
Gene Symbol	Gene name	Forward primer	Reverse primer
DPP4	Dipeptidyl peptidase 4	TACAAAAGTGACATGCCTCAGTT	TGTGTAGAGTATAGAGGGGCAGA
SPP1	Secreted phosphoprotein 1	GGCTGATTCTGGAAGTTCTGAG	TACTTGGAAGGGTCTGTGGG
LIF	Leukemia inhibitory factor	ATTCTCTATTACACAGCCCAGG	TACACGACTATGCGGTACAG
GPX3	Glutathione peroxidase 3	CATTCGGTCTGGTCATTCTGG	GGAGGACAGGAGTTCTTTAGG
PAEP	Progestagen associated endometrial protein	GTTCAAGATCAACTATACGGTGG	GCTCTTCCATCTGTTTCAAGTC
ASCL2	Achaete-scute complex homolog 2	CACTGCTGGCAAACGGAGAC	AAAACTCCAGATAGTGGGGGC
MMP2	Matrix metalloproteinase-2	GGCACCCATTTACACCTACA	AACCGGTCCTTGAAGAAGAAG
ITGA5	Integrin Subunit Alpha 5	GCCTGTGGAGTACAAGTCCTT	AATTCGGGTGAAGTTATCTGTGG
CGB	Chorionic gonadotropin beta	TGTGCATCACCGTCAACA	TGCACATTGACAGCTGAGAG
CGA	Chorionic Gonadotropinalpha	CAGAATGCACGCTACAGGAA	CGTGTGGTTCTCCACTTTGA
CYP19H1	Cytochrome P450 Family 19 Subfamily A Member 1	ACTACAACCGGGTATATGGAGAA	TCGAGAGCTGTAATGATTGTGC
