# Supplementary material for: Human blastoids model blastocyst development and implantation
Source: Nature. 2021 Dec 2;601(7894):600–5. doi: 10.1038/s41586-021-04267-8 (PMC8791832; doi:10.1038/s41586-021-04267-8)
Supplement: Supplementary file 5 — A list of primary antibodies used for immunofluorescence staining. [file 41586_2021_4267_MOESM5_ESM.xlsx]

## Sheet: Supplementary Table 4
Antibody	Company	Catalog Number	Dilution
NANOG	Abcam	ab109250	1:100
CDX2	Emergo Europe	MU392A-5UC	1:100
GATA4	Invitrogen	14-9980-82	1:400
OCT4	Santacruz Biotechnology	sc-5279	1:100
GATA3	Santacruz Biotechnology	sc-9009	1:100
GATA3	Invitrogen	14-9966-82	1:200
ZO-1	Invitrogen	339100	1:100
CDH1	eBioscience	14-3249-82	1:250
aPKC	Santacruz Biotechnology	sc-216	1:100
CK7	Abcam	ab181598	1:300
KLF17	Sigma	HPA002926	1:200
YAP1	Santacruz Biotechnology	sc-101199	1:100
NR2F2	Abcam	ab211776	1:100
AQP3	ac on lines	ABIN863208	1:100
CGβ	Dako	A0231	1:300
CGβ	Abcam	ab9582	1:200
PAEP	Abclonal	A5751	1:500
FOXA2	Cell signal	8186	1:1000
Acetylated Tubulin	Sigma	T7451	1:500
GATA2	Abcam	ab109241	1:250
TROP2	R&D systems	MAB650	1:100 (IHC)
			1:50 (FACS)
PDGFRα	R&D systems	AF307	1:100 (IHC)
			1:50 (FACS)
SOX17	R&D systems	AF1924-SP	1:200
KLF4	Sigma	HPA002926	1:200
OTX2	R&D systems	AF1979	1:100
SUSD2	Miltenyibiotec	130-117-682	1:100
CCR7	Thermo scientific	MA5-31992	1:200
SOX2	Invitrogen	14-9811-80	1:200
MUC1	Invitrogen	MA1-35039	1:200
CD24	BD Biosciences	561644	1:100
PODXL	R&D systems	MAB1658	1:100
TFAP2C	R&D systems	AF5059	1:100
IFI16	Novus Bio	NBP1-83118	1:100
