# Supplementary material for: Human blastoids model blastocyst development and implantation
Source: Nature. 2021 Dec 2;601(7894):600–5. doi: 10.1038/s41586-021-04267-8 (PMC8791832; doi:10.1038/s41586-021-04267-8)
Supplement: Supplementary file 6 — Details of stainings previously performed on human blastocysts. This table includes reported (a) lineage, (b) marker gene, (c–h) reference information, (i) figure in this paper. [file 41586_2021_4267_MOESM6_ESM.xlsx]

## Sheet: Supplementary Table 5
Lineage	Marker	Reference 1	Link to reference 1	Reference 2	Link to reference 2	Reference 3	Link to reference 3	Figure/panel in this paper
EPI	OCT4	Niakan 2013	https://doi.org/10.1016/j.ydbio.2012.12.008	Blakeley 2015	https://doi.org/10.1242/dev.123547			Figure 1g, ED Figure 1i, j, ED Figure 6m, ED Figure 7m
	NANOG	Niakan 2013	https://doi.org/10.1016/j.ydbio.2012.12.008	Blakeley 2015	https://doi.org/10.1242/dev.123547			Figure 1f, ED Figure 1i, Figure 3f, ED Figure 7m
	SUSD2	Bredenkamp 2019	https://doi.org/10.1016/j.stemcr.2019.03.014					ED Figure 7m
	KLF4	Takashima 2014	https://doi.org/10.1016/j.cell.2014.08.029					ED Figure 7m
	KLF17	Blakeley 2015	https://doi.org/10.1038/s41586-019-1875-y	Xiang 2020	https://doi.org/10.1242/dev.123547			ED Figure 7m
	IFI16	Meistermann 2021	https://doi.org/10.1016/j.stem.2021.04.027					ED Figure 7m
TE	CDX2	Niakan 2013	https://doi.org/10.1016/j.ydbio.2012.12.008	Blakeley 2015	https://doi.org/10.1242/dev.123547			Figure 1f, ED Figure 1i, Figure 3f, ED Figure 7h
	GATA3	Gerri 2020	https://doi.org/10.1038/s41586-020-2759-x	Meistermann 2021	https://doi.org/10.1016/j.stem.2021.04.027			Figure 1g, ED Figure 1i, k, l, ED Figure 6f
	GATA2	Fogarty 2017	https://doi.org/10.1038/nature24033	Kilens 2018	https://doi.org/10.1038/s41467-017-02107-w			ED Figure 1j
	NR2F2	Meistermann 2021	https://doi.org/10.1016/j.stem.2021.04.027					Figure 3f, ED Figure 7h
	CCR7	Petropoulos 2016	https://doi.org/10.1016/j.cell.2016.08.009					ED Figure 7j
	TROP2	Io 2021	https://doi.org/10.1016/j.stem.2021.03.013					ED Figure 1k
PrE	SOX17	Niakan 2013	https://doi.org/10.1016/j.ydbio.2012.12.008	Roode 2012	https://doi.org/10.1016/j.ydbio.2012.12.008	Blakeley 2015	https://doi.org/10.1242/dev.123547	Figure 1f, ED Figure 7p
	GATA4	Roode 2012	https://doi.org/10.1016/j.ydbio.2011.10.030	Meistermann 2021	https://doi.org/10.1016/j.stem.2021.04.027			Figure 1g, ED Figure 1i, l, ED Figure 7o
	PDGFRa	Blakeley 2015	https://doi.org/10.1242/dev.123547					ED Figure 1l
	OTX2	Boroviak 2018	https://doi.org/10.1242/dev.167833	Meistermann 2021	https://doi.org/10.1016/j.stem.2021.04.027			ED Figure 7o
Other stainings	Marker	Reference 1	Link to reference 1	Reference 2	Link to reference 2	Reference 3	Link to reference 3	Figure/panel in this paper
	ZO-1	Meistermann 2021	https://doi.org/10.1016/j.stem.2021.04.027					Figure. 1i, ED Figure. 1m
	aPKC	Gerri 2020	https://doi.org/10.1038/s41586-020-2759-x					Figure. 1i, ED Figure. 1m
	CDH1	Alikani 2005	https://doi.org/10.1093/humrep/dei242	Hildebrand 2017	https://doi.org/10.1038/s41598-017-10102-w	Meistermann 2021	https://doi.org/10.1016/j.stem.2021.04.027	Figure. 1i, ED Figure. 1m
	YAP1	Gerri 2020	https://doi.org/10.1038/s41586-020-2759-x					ED Figure. 6f
	AQP3	Meistermann 2021	https://doi.org/10.1016/j.stem.2021.04.027					ED Figure. 6m
