# Supplementary material for: Human blastoids model blastocyst development and implantation
Source: Nature. 2021 Dec 2;601(7894):600–5. doi: 10.1038/s41586-021-04267-8 (PMC8791832; doi:10.1038/s41586-021-04267-8)
Supplement: Supplementary file 11 — Source Data Fig. 1 [file 41586_2021_4267_MOESM11_ESM.xlsx]

## Sheet: Figure 1e
Cell line	Efficiency (%)
	No.1	No.2	No.3
N2B27	0	0	0
cR-Shef6	89.7661	91.1932	86.6071
HNES1	78.4661	84.438	86.1446
H9	71.4674	75.3695	72.1649
niPS 16.2.b	80.6962	79.6562	80
cR-NCRM2	85.5738	80	89.172

## Sheet: Figure 1h
Marker	Cell number per blastoid
	No.1	No.2	No.3	No.4	No.5	No.6	No.7	No.8	No.9	No.10	No.11
OCT4+	26	22	16	13	18	16	17	33	35	48	49
GATA3+	69	37	31	87	93	58	129	68	61	81	59
GATA4+	3	2	14	3	5	3	8	6	13	13	11
Lineage	Ratio of individual lineages (%)
	No.1	No.2	No.3	No.4	No.5	No.6	No.7	No.8	No.9	No.10	No.11
EPI	26.5306	36.0656	26.2295	12.6214	15.5172	20.7792	11.039	30.8411	32.1101	33.8028	41.1765
TE	70.4082	60.6557	50.8197	84.466	80.1724	75.3247	83.7662	63.5514	55.9633	57.0423	49.5798
PrE	3.06122	3.27869	22.9508	2.91262	4.31034	3.8961	5.19481	5.60748	11.9266	9.15493	9.2437
