# Supplementary material for: Human blastoids model blastocyst development and implantation
Source: Nature. 2021 Dec 2;601(7894):600–5. doi: 10.1038/s41586-021-04267-8 (PMC8791832; doi:10.1038/s41586-021-04267-8)
Supplement: Supplementary file 12 — Source Data Fig. 3 [file 41586_2021_4267_MOESM12_ESM.xlsx]

## Sheet: Figure 3c
LPA Conc. (nM)	Yield of blastoid (%)
	No.1	No.2	No.3
0	6.5445	7.63547	12.6794
5	8.35913	4.52261	18.9904
50	8.41837	10.3535	41.519
100	10.8108	14.5503	38.6921
500	44.8925	52.5333	58.8859
1000	71.8157	72.7003	78.1341

## Sheet: Figure 3d
Cell state		Cavitation per microwell (%)
		No.1	No.2	No.3
Control		6.87961	5.03979	5.07614
Over-expression	YAP WT	46.8828	36.3415	51.6304
	YAP 5SA	61.4987	48.3709	68.4066
	YAP S5SA+94A	16.3588	11.75	11.6915

## Sheet: Figure 3e
Lineage	EPI											TE															PrE
	No.1	No.2	No.3	No.4	No.5	No.6	No.7	No.8	No.9	No.10	No.11	No.1	No.2	No.3	No.4	No.5	No.6	No.7	No.8	No.9	No.10	No.11	No.12	No.13	No.14	No.15	No.1	No.2	No.3	No.4	No.5	No.6	No.7	No.8	No.9	No.10	No.11	No.12	No.13	No.14	No.15	No.16	No.17	No.18	No.19	No.20	No.21	No.22	No.23
EPI	40	36	33	37	33	64	54	42	49	40	42.8	2	2	0	1	2	3	0	0								0	0	0	0	0	0	0	0	0
TE	55	37	39	48	61	46	49	58	61	54	54	5	10	0	4	9	12	11	12	15	17	13	13	7	9		0	0	0	1	0	0	0	0	0	0	0	0	0	0	0	0	0	1	0	0	0	0	0
PrE	26	22	16	13	18	16	17	33	35	48	49	73	69	79	63	69	37	31	87	93	58	129	68	61	81	59	2	5	3	9	8	4	6	4	5
[truncated: 14 more columns]

## Sheet: Figure 3f
Axis	Percentage of blastoids
	No.1	No.2	No.3	No.4
Organized axis	75	36.3636	62.5	75
No axis	25	45.4545	37.5	25
Inverted axis	0	18.1818	0	0
