# Supplementary material for: Human blastoids model blastocyst development and implantation
Source: Nature. 2021 Dec 2;601(7894):600–5. doi: 10.1038/s41586-021-04267-8 (PMC8791832; doi:10.1038/s41586-021-04267-8)
Supplement: Supplementary file 13 — Source Data Fig. 4 [file 41586_2021_4267_MOESM13_ESM.xlsx]

## Sheet: Figure 4b
OFEL	Attachment (%)
	No.1	No.2	No.3	No.4	No.5	No.6	No.7
Non-stimulated	4.34	0	0	0	0	4.34	0
Stimulated	40	27.58	36	27.27	33.33	22.72	26.92

## Sheet: Figure 4e
		Attachment (%)
		No.1	No.2	No.3
Blastoids		38.46	36	46.15
Trophospheres	SC144 treated	0	0	0
	XMU-MP-1 treated	0	5.26	0
Aggregates	hTSCs	0	0	0
	Naïve PSCs	7.14	0	0

## Sheet: Figure 4h
Lineage	Blastoids cultured till time equivalent of day 13 blastocyst (Cell number)
	No.1	No.2	No.3	No.4	No.5
EPI	121	100	176	301	183
TE	169	192	102	127	27
PrE	36	51	8	36	23
