# Supplementary material for: Human blastoids model blastocyst development and implantation
Source: Nature. 2021 Dec 2;601(7894):600–5. doi: 10.1038/s41586-021-04267-8 (PMC8791832; doi:10.1038/s41586-021-04267-8)
Supplement: Supplementary file 14 — Source Data Extended Data Fig. 1 [file 41586_2021_4267_MOESM14_ESM.xlsx]

## Sheet: ED Figure 1c
Cell number per Microwell (x10^4)	Yield of blastoids (%)
0.5	0.719424
1	2.51889
1.5	7.36544
2	13.8122
2.5	15.5779
3	19.7416
3.5	19.943
4	21.25
4.5	19.8225
5	21.5909
5.5	22.3077
6	20.2417

## Sheet: ED Figure 1d
	Yield of blastoid (%)
Passage	No.1	No.2	No.3
Early	76.6551	73.8994	70.9302
Early +p21	67.9487	71.4286	65.8915

## Sheet: ED Figure 1e 
	Cell numbers per microwell/structure
	Seeding	96h
No.1	40	131
No.2	45	145
No.3	50	111
No.4	48	140
No.5	50	160
No.6	54	120
No.7	38	195
No.8	33	110
No.9	43	121
No.10	51	97
No.11	42	123
No.12	44	100
No.13	43
No.14	44
No.15	37
No.16	38
No.17	47
No.18	34
No.19	42
No.20	47
No.21	38
No.22	48
No.23	49
No.24	37
No.25	50
No.26	44
No.27	45
No.28	50
No.29	50
No.30	48
No.31	50
No.32	43
No.33	46
No.34	40
No.35	39
No.36	61
No.37	50
No.38	38
No.39	36
No.40	48
No.41	37
No.42	49
No.43	54
No.44	40
No.45	44
No.46	51
No.47	46
No.48	38
No.49	39
No.50	43
No.51	42
No.52	68
No.53	54
No.54	38
No.55	61
No.56	42
No.57	32
No.58	40
No.59	43
No.60	49
No.61	46
No.62	47
No.63	47
No.64	25
No.65	65
No.66	70
No.67	42
No.68	41
No.69	39
No.70	45
No.71	65
No.72	48
No.73	62
No.74	65
No.75	55
No.76	46
No.77	38
No.78	38
No.79	35
No.80	38
No.81	54
No.82	51
No.83	45
No.84	56
No.85	59
No.86	58
No.87	66
No.88	47
No.89	38
No.90	38
No.91	59
No.92	50
No.93	50
No.94	39
No.95	72
No.96	74
No.97	50
No.98	45
No.99	69
No.100	35
No.101	47
No.102	59
No.103	32
No.104	49
No.105	52
No.106	37
No.107	26
No.108	42
No.109	38
No.110	41
No.111	46
No.112	45
No.113	47
No.114	52
No.115	34
No.116	54
No.117	59
No.118	48
No.119	56
No.120	55
No.121	44
No.122	56
No.123	42
No.124	38
No.125	58
No.126	55
No.127	62
No.128	39
No.129	38
No.130	49
No.131	63
No.132	41
No.133	45
No.134	49
No.135	58
No.136	56
No.137	25
No.138	33
No.139	56
No.140	48
No.141	52
No.142	66
No.143	54
No.144	43
No.145	55
No.146	51
No.147	53
No.148	31
No.149	35
No.150	52
No.151	40
No.152	42
No.153	39
No.154	52
No.155	44
No.156	57
No.157	55
No.158	53
No.159	40
No.160	38
No.161	44
No.162	37
No.163	53
No.164	71
No.165	65
No.166	57
No.167	33
No.168	41
No.169	54
No.170	50
No.171	48
No.172	43
No.173	40
No.174	42
No.175	33
No.176	36
No.177	43
No.178	45
No.179	54
No.180	72
No.181	58
No.182	50
No.183	38
No.184	52
No.185	53
No.186	39
No.187	31
No.188	72
No.189	38
No.190	51

## Sheet: ED Figure 1f
	Diameter of aggregate in μm
Time	No.1	No.2	No.3	No.4	No.5	No.6	No.7	No.8	No.9	No.10	No.11	No.12	No.13	No.14	No.15
0 h	80	56	68	66	77	53	62	55	61	56	58	54	63	57	65
60 h	102	104	83	86	120	122	101	98	106	124	132	99	75	96
96 h	255	232	178	183	212	211	208	243	155	145	175

## Sheet: ED Figure 1n
Number of cycles	% of total blastoids
0	19.7
1	31
2	34.8
3	15.5

## Sheet: ED Figure 1p 
	Yield of Blastoid (%)
Cell state	No.1	No.2	No.3
Naive	65.9341	62.3418	59.8071
Primed	0	0	0
