# Supplementary material for: Human blastoids model blastocyst development and implantation
Source: Nature. 2021 Dec 2;601(7894):600–5. doi: 10.1038/s41586-021-04267-8 (PMC8791832; doi:10.1038/s41586-021-04267-8)
Supplement: Supplementary file 15 — Source Data Extended Data Fig. 3 [file 41586_2021_4267_MOESM15_ESM.xlsx]

## Sheet: ED Figure 3c
	H9 naïve	24h	60h	96h
Cluster 11	5	7	42	23

## Sheet: ED Figure 3i
	3	6	10	11
Naive	0.699301	0	1.3986	3.4965
Blastoid	0.202224	0.202224	0	2.32558
	Amnion	Mesoderm
Naive	2.7972	2.7972
Blastoid	2.12336	0.606673
