# Supplementary material for: Human blastoids model blastocyst development and implantation
Source: Nature. 2021 Dec 2;601(7894):600–5. doi: 10.1038/s41586-021-04267-8 (PMC8791832; doi:10.1038/s41586-021-04267-8)
Supplement: Supplementary file 16 — Source Data Extended Data Fig. 5 [file 41586_2021_4267_MOESM16_ESM.xlsx]

## Sheet: ED Figure 5j
	Extra-villous trophoblast differentiation
	Clone 1		Clone 2		Clone 3
Gene	No.1	No.2	No.1	No.2	No.1	No.2
ITGA5	3.57792	3.54751	3.24505	3.09133	4.69005	5.68178
ASCL2	2.68189	2.54029	6.62383	6.44276	7.19931	7.74137
HLA-G	6.57374	6.7952	6.81038	8.58173	8.84217	7.68403
	Syncytiotrophoblast differentiation
	Clone 1		Clone 2		Clone 3
Gene	No.1	No.2	No.1	No.2	No.1	No.2
CYP19A1	5.03055	5.63653	6.79339	6.72092	4.43009	4.20001
CGA	37.63	40.6913	65.6854	65.025	4.70031	4.64037
CGB	43.7264	37.0769	135.218	164.654	8.66736	7.24824
