# Supplementary material for: Human blastoids model blastocyst development and implantation
Source: Nature. 2021 Dec 2;601(7894):600–5. doi: 10.1038/s41586-021-04267-8 (PMC8791832; doi:10.1038/s41586-021-04267-8)
Supplement: Supplementary file 17 — Source Data Extended Data Fig. 6 [file 41586_2021_4267_MOESM17_ESM.xlsx]

## Sheet: ED Figure 6g
	Yield of blastoid (%)
	No.1	No.2	No.3
-CRT0103390	40.5195	42.2604	34.4173
+CRT0103390	5.91398	5.93824	1.51134

## Sheet: ED Figure 6h
	GATA3+ cells (%)
	No.1	No.2	No.3	No.4	No.5	No.6	No.7	No.8	No.9	No.10	No.11	No.12
PALLY (500nM LPA)	90.3061	82.5688	87.2	81.407	81.1321	87.5	88.7324
PALLY (500nM LPA)+ CRT0103390	53.4884	53.0303	56.4103	48.6111	42.0561	59.375	51.4706	60.6061	50	49.3506	71.875	60

## Sheet: ED Figure 6i 
	Yield of blastoid (%)
	No.1	No.2	No.3
PALY	15.3639	6.50602	5.03778
PALY + 500nM LPA	55.0685	59.3052	57
PALY+NAEPA (100nM)	16.9916	18.408	17.7215
PALY+NAEPA (500nM)	61.6402	68.5879	68.5422
PALY+NAEPA (1000nM)	73.3509	81.8681	76.7568

## Sheet: ED Figure 6k
Verteporfin (μM)	% Cavitated structures
	No.1	No.2	No.3
0	82.9132	77.5811	72.4928
0.25	57.6503	41.5233	32.6984
0.5	30.6785	32.9341	36.5782
1	5.71429	4.03727	0
