# Supplementary material for: Human blastoids model blastocyst development and implantation
Source: Nature. 2021 Dec 2;601(7894):600–5. doi: 10.1038/s41586-021-04267-8 (PMC8791832; doi:10.1038/s41586-021-04267-8)
Supplement: Supplementary file 18 — Source Data Extended Data Fig. 7 [file 41586_2021_4267_MOESM18_ESM.xlsx]

## Sheet: ED Figure 7e
	GO-Term analysis of differntially expressed genes between cluster 2 (mural Trophectoderm) and cluster 10 (early Trophectoderm) cells. DEG was performed based on genes with p-value <0.01. Data set of differentially expressed genes was subjected to GO-term analysis. Representative GO Terms are highlighted "
	Category	Term	Count	%	PValue	Genes	List Total	Pop Hits	Pop Total	Fold Enrichment	Bonferroni	Benjamini	FDR
	GOTERM_BP_DIRECT	GO:0098609~cell-cell adhesion	46	6.515580736543909	9.18312e-17	YWHAE, RAB1A, ARHGAP1, OLA1, HDLBP, ARHGAP18, CAPG, SLC3A2, PARK7, IQGAP1, FNBP1L, BZW1, RTN4, CNN2, SDCBP, RPL7A, PCMT1, LASP1, LDHA, SNX2, PPME1, CALD1, RACK1, CCT8, RPS2, S100A11, ZC3H15, RANBP1, ANXA2, IDH1, ARHGEF16, EEF2, RSL1D1, GPRC5A, KRT18, EEF1D, FASN, CAPZA1, PI4KA, RPL24, TAGLN2, RPL29, RAN, PLEC, PICALM, CHMP5	654	271	16792	4.358260830314725	3.055333763768431E-13	3.608967211819198E-14	3.578794094453934E-14
	GOTERM_BP_DIRECT	GO:0060071~Wnt signaling pathway, planar cell polarity pathway	14	1.9830028328611897	5.45373e-05	PSMD12, PSMD11, PSMD14, FZD5, CDC42, PSMB7, PSMD6, PSMA3, PSMA4, UBB, PSMC1, PSMC2, PSMB1, AP2M1	654	92	16792	3.907193192394628	0.1393701050474596	0.008825417161361215	0.008751631412647546
	GOTERM_BP_DIRECT	GO:0030855~epithelial cell differentiation	12	1.69971671388102	7.57093e-05	LGALS3, CBR1, ELF3, COL4A1, RPSA, TAGLN2, VDAC1, PPARG, HNRNPH3, DNPH1, FGFR2, CTSB	654	70	16792	4.401572739187419	0.18808525652187158	0.011570907957423777	0.011474168268939317
	GOTERM_BP_DIRECT	GO:0090263~positive regulation of canonical Wnt signaling pathway	14	1.9830028328611897	0.00079286	PSMD12, PSMD11, PSMD14, JUP, PSMB7, PSMD6, PSMA3, PSMA4, UBB, PSMC1, PSMC2, PSMB1, SOX4, FGFR2	654	120	16792	2.9955147808358817	0.8872764836739974	0.0807836632308256	0.08010826364728907
	GOTERM_BP_DIRECT	GO:0032355~response to estradiol	10	1.41643059490085	0.00884621	CCND1, GSTP1, DNMT3A, PTEN, DNMT3B, CTNNB1, NR2F2, PTN, EEF2, ASS1	654	91	16792	2.8215209866586015	0.9999999999760028	0.5177855090857769	0.5134565135536167
	GOTERM_BP_DIRECT	GO:0035088~establishment or maintenance of apical/basal cell polarity	3	0.424929178470255	0.0139629	CDC42, CLIC4, EZR	654	5	16792	15.405504587155963	1.0	0.6510478748394454	0.645604726485644
	GOTERM_BP_DIRECT	GO:0008543~fibroblast growth factor receptor signaling pathway	9	1.2747875354107647	0.0142724	PTBP1, UBB, HNRNPH1, POLR2E, GRB2, IQGAP1, FGFR4, POLR2K, FGFR2	654	82	16792	2.818080107406579	1.0	0.654387542321401	0.6489164723565183
	GOTERM_BP_DIRECT	GO:0007265~Ras protein signal transduction	8	1.13314447592068	0.018782	RB1, SDCBP, DNMT1, TRIM28, PLK2, GRB2, PARK7, RASGRP2	654	70	16792	2.9343818261249455	1.0	0.7381313669478905	0.7319601486855126
	GOTERM_BP_DIRECT	GO:0090090~negative regulation of canonical Wnt signaling pathway	13	1.8413597733711047	0.0255643	TCF7L2, PSMD12, PSMD11, PSMD14, RBX1, PSMB7, PSMD6, PSMA3, PSMA4, UBB, PSMC1, PSMC2, PSMB1	654	163	16792	2.0477664584154143	1.0	0.870402560654503	0.8631254763596817
	GOTERM_BP_DIRECT	GO:0060070~canonical Wnt signaling pathway	8	1.13314447592068	0.0425081	CDC42, TCF7L2, CCND1, FZD5, TBL1XR1, PTEN, CTNNB1, SOX4	654	83	16792	2.474779853358388	1.0	1.0	0.992
	GOTERM_BP_DIRECT	GO:0034333~adherens junction assembly	3	0.424929178470255	0.0453386	JUP, TBCD, CTNNB1	654	9	16792	8.558613659531092	1.0	1.0	0.992
	GOTERM_BP_DIRECT	GO:0000165~MAPK cascade	17	2.4079320113314444	0.0504967	DUSP5, PSMD12, PSMD11, PSMD14, RBX1, PSMB7, PSMD6, PSMA3, PSMA4, UBB, PSMC1, PSMC2, PSMB1, GRB2, CALM1, FGFR4, FGFR2	654	262	16792	1.6659896818171207	1.0	1.0	0.992
	GOTERM_BP_DIRECT	GO:0044334~canonical Wnt signaling pathway involved in positive regulation of epithelial to mesenchymal transition	2	0.28328611898017	0.0762651	TCF7L2, CTNNB1	654	2	16792	25.675840978593275	1.0	1.0	0.992
	GOTERM_BP_DIRECT	GO:0090002~establishment of protein localization to plasma membrane	5	0.708215297450425	0.0793396	GAK, JUP, PKP2, EZR, EFR3B	654	42	16792	3.056647735546818	1.0	1.0	0.992
