# Supplementary material for: Human blastoids model blastocyst development and implantation
Source: Nature. 2021 Dec 2;601(7894):600–5. doi: 10.1038/s41586-021-04267-8 (PMC8791832; doi:10.1038/s41586-021-04267-8)
Supplement: Supplementary file 19 — Source Data Extended Data Fig. 8 [file 41586_2021_4267_MOESM19_ESM.xlsx]

## Sheet: ED Figure 8d
Gene	PAEP						LIF						SPP1						GPX3						DPP4
Condition	Donor 1		Donor 2		Donor 3		Donor 1		Donor 2		Donor 3		Donor 1		Donor 2		Donor 3		Donor 1		Donor 2		Donor 3		Donor 1		Donor 2		Donor 3
	No.1	No.2	No.1	No.2	No.1	No.2	No.1	No.2	No.1	No.2	No.1	No.2	No.1	No.2	No.1	No.2	No.1	No.2	No.1	No.2	No.1	No.2	No.1	No.2	No.1	No.2	No.1	No.2	No.1	No.2
Ctrl	1	1	1	1	1	1	1	1	1	1	1	1	1	1	1	1	1	1	1	1	1	1	1	1	1	1	1	1	1	1
EPC	2.65581	1.51827	2.46678	5.45512	6.7629	2.68302	15.3853	9.65472	6.84955	5.81138	0.848806	0.87267	2.42294	2.18791	2.17217	3.5261	9.95593	3.73039	4.42168	5.00465	2.84394	2.21116	1.13283	1.52508	0.357264	0.413879	0.524756	0.664119	0.767125	0.584948
XAV939	22.2689	5.12615	27.8885	13.7622	5.56304	10.1795	3.52414	4.5718	1.18726	3.3893	0.710572	0.440173	2.83869	0.453658	0.473521	3.36637	0.30109	0.511617	0.89417	0.934245	0.44538	0.578377	0.393113	0.721538	0.844505	2.98362	3.03114	3.50753	1.63884	1.44814
EPCX	161.95	126.757	42.1634	46.3401	32.3767	52.884	26.5019	19.4044	8.09171	9.17735	2.18014	2.3397	34.498	27.5905	15.0987	6.43429	6.37392	5.84442	5.21969	4.24695	1.82661	1.734	3.2416	4.91709	1.51627	1.62697	2.06136	4.13963	3.81088	1.97347

## Sheet: ED Figure 8f
Condition	EDU+ Cells (%)
	No.1	No.2	No.3	No.4
Non-stimulated OFEL	16.49	16.46	13.48	12.93
Stimulated OFEL	8.66	9.28	8.37	9.29

## Sheet: ED Figure 8g
	Attachment (%)
OFEL	Donor 1			Donor 2		Donor 3
	No.1	No.2	No.3	No.1	No.2	No.1	No.2
Non-stimulated	4.34	0	0	0	0	4.34	0
Stimulated	40	27.58	36	27.27	33.33	22.72	26.92

## Sheet: ED Figure 8I
OFEL	Attachment (%)
	No.1	No.2	No.3
Control	0	5.88	0
Stimulated	39.13	46	38.46
Stimulated + LNG treatment	10.52	27.27	26.66
