# Supplementary material for: Human blastoids model blastocyst development and implantation
Source: Nature. 2021 Dec 2;601(7894):600–5. doi: 10.1038/s41586-021-04267-8 (PMC8791832; doi:10.1038/s41586-021-04267-8)
Supplement: Supplementary file 20 — Source Data Extended Data Fig. 9 [file 41586_2021_4267_MOESM20_ESM.xlsx]

## Sheet: ED Figure 9c
	Distance (μm)
	No.1	No.2	No.3	No.4	No.5	No.6	No.7	No.8	No.9	No.10
NR2F2 to OCT4 peak	8	12.18	7.319	20.475	11.05	10.3998	2.275	17.3875	16.0875	7.6375

## Sheet: ED Figure 9d
LIF conc. (ng/ml)	Yield of blastoid (%)
	No.1	No.2	No.3
0	3.3419	2.84698
10	3.64	4.375	3.43
100	4.67	5.92	6.42
1000	5.21	10.66	8.37
