# Supplementary material for: Human blastoids model blastocyst development and implantation
Source: Nature. 2021 Dec 2;601(7894):600–5. doi: 10.1038/s41586-021-04267-8 (PMC8791832; doi:10.1038/s41586-021-04267-8)
Supplement: Supplementary file 21 — Source Data Extended Data Fig. 10 [file 41586_2021_4267_MOESM21_ESM.xlsx]

## Sheet: ED Figure 10a
Days of extended culture	Cavitated structures (%)
	No.1	No.2
Day 1	93.75	100
Day 2	80	88.8889
Day 3	0	12.5
Day 4	0	0

## Sheet: ED Figure 10b
Blastoids	Extended culture	βCG (mU/ml)
		No.1	No.2	No.3
Unattached blastoids	24 hours	0	0	0
	48 hours	0	3.84	6.9
Attached blastoids	24 hours	13.66	14.92	10.69
	48 hours	92.95	136.491	148.402

## Sheet: ED Figure 10l
Condition	Lineage	Number of cells
		No.1	No.2	No.3	No.4	No.5	No.6	No.7
OFEL-attached	EPI	134	52	127	35	43	100	66
	TE	130	280	168	174	166	195	194
	PrE	69	56	75	28	33	0	19
Glass-attached	EPI	131	98	18	36	95	44	31
	TE	204	256	146	141	158	199	209
	PrE	25	22	28	20	15	24	75
